# Supplementary material for: The Whole-Genome and Transcriptome of the Manila Clam (Ruditapes philippinarum)
Source: Genome Biol Evol. 2017 May 13;9(6):1487–98. doi: 10.1093/gbe/evx096 (PMC5499747; doi:10.1093/gbe/evx096)
Supplement: Supplementary Data [file evx096_Supp.zip]

Archive with 4 entries (4 files):
- Supplementary file S1 Amino acid sequence alignment for C1qDC genes in R. philippinarum and C. gigas genomes.fasta
- Supplementary Figure S5.pdf
- Supplementary Figures.pdf
- Supplementary Tables.xlsx
