# Supplementary material for: The Whole-Genome and Transcriptome of the Manila Clam (Ruditapes philippinarum)
Source: Genome Biol Evol. 2017 May 13;9(6):1487–98. doi: 10.1093/gbe/evx096 (PMC5499747; doi:10.1093/gbe/evx096)
Supplement: Supplementary Data [file evx096_Supp.zip › Supplementary file S1 Amino acid sequence alignment for C1qDC genes in R. philippinarum and C. gigas genomes.fasta]

>XP_011448428.2/348-502
TVATADFGTFEIKKTHFHITDIITNNVKINEAFGTVSLLQRGIYFLSWTVHAYNSVSLAVDD--------IR
NLTVTSPPDCHTVSTNVALLPVQEMTTIKIKI--EIGKLG------MYISGFLI
>XP_011448426.1/120-274
TVATADFGTFEIKKTHFHITDIITNNVKINEAFGTVSLLQRGIYFLSWTVHAYNSVSLAVDD--------IR
NLTVTSPPDCHTVSTNVALLPVQEMTTIKIKI--EIGKLG------MYISGFLI
>GENE38621.1/42-166
MAFFAGLGKGQIE-------KVHTNIDAYDKQTGRITIPFSGLYHFTVVIAAQGQKMLMNNG--------VE
TIWAESIP-WGAPSSNTAILNLTSGDQVWLVL--APYIHGYVY---SSFSGYLL
>GENE97747.1/46-107
MAFFAGLGKGQIE-------KVHTNIDAYDKQTGRVTIPFSGLYHFTVVIAAQGQK----------------
------------------------------------------------------
>GENE20539.1/81-219
VGFHSTLYAVSVDQNIPFEI-DITNISAFDERSSQFTCLRSGTYIFALTIACERSYYLEIISESRGKT--HR
ERTILGER-GYSQNGGTTVVSLQEGDVVAVKSDKSGKLAGSGL---STFSGYLL
>GENE44182.1/56-182
-----------TDQNIPFEI-DITNISAFDERSSQFTCLRSGTYIFALTIACERSYYLEIISESRGKT--HR
ERTILGER-GYSQNGGTTLVSLQEGDVVAVKSDKSGRLAGSGL---STFSGYLL
>GENE00533.1/81-219
VGFHSTLYAVSVDQNIPFEI-DITNISAFDERSSQFTCLRSGTYIFALTIACERSYYLEIISESRGKT--HR
ERTILSER-GYSQNGGTTVVSLQEGDVVAVKSDKSGRLAGSGL---STFSGYLL
>GENE13983.1/81-218
VGFHSTLYAVSVNQHIPFKI-DITNISAFDERSSKFICLRSGTYIFALTIACERSYYLEIANESRGKK--HR
ERTILGER-GYSQNGGTTVVSLQEGDVVAVKSDKSGKLAGSGL---STFSGYLL
>GENE33831.1/35-177
KGFHVTLADVTVGNKIKFDR-IVENMGAYNTVNSEFTCPTSGTYLLSLNIACERSYSVEIRN-SKGLE--HR
KRTLRGGTSGRSQNGGTAIVSLKKGEKVSVKKGSSSTISGNGL---STFSGYLL
>GENE67524.1/3-145
KGFHVTLADVTVGNKIKFDR-IVENMGAYNKVNSEFTCPTSGTYLLSLNIACERSYSVEIRN-SKGLE--HR
KRTLSGGTSGSTQNGGTAIVSLKKGEKVSVKKGDSSTISGNGL---STFSGYLL
>GENE18301.1/109-251
KGFHVTLDDVTVGNKIKFDR-IVENMGAYNTINSEFTCPTSGTYLLSLNIACERSYSVEIRN-SMGLE--HR
KRTLSGGRGGRTQNGGTAIVSLKKGDKVYVKKGGSSTISGNGL---TTFSGYLL
>GENE63717.1/22-165
VGFHVALYDVSVAEKIVFDT-VEQNILAYKKTDAEFQCPISGTYLFALTIACQRTYYIDIVDVDGNSK--HR
KRTFQDGSVGNTQNGGTAIISLSSGDRVMVKRSGLSTITGRGY---STFTGYLL
>GENE71152.1/43-220
VGFHVALYDVSVDEKIVFDT-VEQNILAYKKTDAEFQCPISGTYLFALTIACQRTYYIDIVDVYGNSK--HR
KRIFQDGSVGNTQNGGIAIISLSSGDRVLVKRRGLSTITGRGY---STFTGYLL
>GENE05976.1/106-240
VAFHATLTSATVKENIVFNN-VITNIHAYNHHTGVFTAPIHGTYTFNTNIVAERHYSIVRNG--------HR
---FSQDGKTWDQGNAVAILRLNKGDKVAVTLEGSHAIHGRGK---SSFSGYLL
>GENE99435.1/35-169
VAFHATLTSATVKENIVFNN-VITNIHAYNHHTGAFTAPTHGTYTFNTNIVAERHYSIVRNG--------HR
---FSQDGKTWDQGNAVAILRLNKGDKVAVTLEGSHAIHGRGK---SSFSGYLL
>GENE30396.1/103-237
VAFHATLTSATVKENIVFNN-VITNINAYNHHTGVFTAPIHGTYTFNTDIVAERHYSIVRNG--------HR
---FSQDGKTWDQGNAVAILRLNKGDKVAVTLEGSHGIHGRGK---SSFSGYLL
>GENE10951.1/73-207
VAFHATLTSATVKETIVFNN-VITNINSYKHHTGVFTAPIHGTYTFNTDIVAERHYSIVRNG--------HR
---FSQDRTTWDQGNAVAILRLNKGDKVAVTLEGSHAIHGRGK---SSFSGYLL
>GENE10950.1/106-206
VAFHATLTSATVKENIVFNN-VITNIHAYNHHTGVFTAPIHGTYTFNTNIVAERHYSIV-----------YY
---FVTDNWKYSLKTFLTQLRRKENKENK-------------------------
>GENE10948.1/91-225
VAFQATLTSETVQHNINFNK-IITNVHAYNHHSGVFTAPIHGTYTFNTNIVAERHYSIVRNG--------HR
---TSQDGKTWDQGNTVAILRLRRGDKVAVTLQGSHTIHGVRK---SSFSGYLL
>GENE44746.1/22-152
EFFYASLDVTYLKQPILFNS--VIDPKLYDERHGTFKPRLSGYYCFTFTVGTRNSEVRLEIS--------TA
VTDLPSAT-VISQANNQAIVYMKDTDLARVVI-DTGPISGFGY---TNFSGFLM
>GENE88218.1/5-135
EFFYASLDVTYLKQPILFNS--VIDPKLYDERHGTFKPRLSGYYCFTFTVGTRNSEVRLEIS--------TA
VTDIPSAT-VISQASNQAIVYMKDTDLARVVI-DTGPIIGFGY---TNFSGFLM
>GENE02288.1/5-135
VFFYASLDIDHLKDPILFKS--VADHKSYDEETGVFQPHFKGWYCFTVTIGGMNNKVSLEIS--------NV
VTDVPSGR-VVSQASNQAMVYMQTTDTAKVVV-DTGPISGNGY---STFSGVLL
>GENE13162.1/96-232
IFFNSRLPIPSLKEQIKFIA--DVNEKAYNEKTGIFTTKEDGYYKFAFTIGCSGKEVNLVVTKKTK----SA
ATDISRTS-ICSQASNSSIVWMASGDKAKVVI-EAQKIAGDGV---STFSGYKL
>GENE15778.1/112-248
IFFNSRLPIPSLKEQIKFIA--DVNEKAYNEKTGIFTTKEDGYYKFAFTIGCSGKEVNLVVTKKTK----SA
ATDISRTS-ICSQASNSSIVWMASGDKAKVVI-EAQKIAGDGV---STFSGYKL
>GENE45788.1/29-165
IFFNSRLPIPSLKEQIKFIA--DVNEKAYNEKTGIFTTKEDGYYKFAFTIGCSGKEVNLVVTKKTK----SA
ATDISRPS-ICSQASNSSIVWMASGDKAKVVI-EAQKIAGDGV---STFSGYKL
>GENE96891.1/1-108
TIFNSRLLIPSLKEQIKFVA--DVNEHAYDEKTGIFTSNEDGFYTFAFTIGYFGKQVNLVVTKKTKA---SA
VTDTSAPS-ICSHASNSAIAW---------------------------------
>GENE13164.1/4-134
PIFNCKLALPQLKETILFEA--DVNDALYDNKTGTFVARLAGWYHFSFAVATSDYTVSLQK---------HA
ITDVPTKT-AVSQGSNQAIVFMKPGEKAKVVG-NASNIVADGF---TTFTGYLL
>GENE45789.1/4-134
PIFNCKLALPQLKETILFEA--DVNDALYDNKTGTFVARLAGWYHFSFAVATSDYTVSLQK---------HA
ITDVPTKT-AVSQGSNQAIVFMKPGEKAKVVG-NASNIVADGF---TTFTGYLL
>GENE15780.1/4-134
PIFNCKLTLKELKDTILFQA--DVNDGLYDPTTGTFGVTLAGWYHFSFAVATSNYTVSLQK---------HA
ITDVPTST-AVSQGSNQAIVFMKPGEKAKVVG-NATSIVADGF---TTFTGYLL
>XP_011416319.1/320-531
-AADSSTGVYNLKDKVRVNISVVNN-NVYDSTNGVFTCPETGLYALAFAVETSGDFFYRGGSKLNEIGVWLQ
IFLLTRGDKENPTSNTPAFVEYISSSTSTTPI-REALDITSSF---SISS--FQ
>XP_011416328.1/320-531
-AADSSTGVYNLKDKVRVNISVVNN-NVYDSTNGVFTCPETGLYALAFAVETSGDFFYRGGSKLNEIGVWLQ
IFLLTRGDKENPTSNTPAFVEYISSSTSTTPI-REALDITSSF---SISS--FQ
>XP_011420372.1/154-358
VSKGSSTGVYDLQDKVNVILSVLTNNHVYNPDNGVITIPETGIWALTISVETM-GTIYVE-KSYTNPRIWLL
VRTFSYGDKG-PSKARSTFMASSDSPTPSAPV-REYIDQTDSL---LDSD--LR
>XP_011435257.1/155-360
DLKGSSTGVYDLQDKVRVILTVLTNNLVYNPDNGVITIPETGIWALTISVEVN-RGLYVIGRSLSNPRIYLV
VLTLSFGDKG-PSNARPTFMASSDSPTSSSPV-REYIDQTDSL---LGSE--FR
>XP_011420373.1/70-195
NLKGSSTGVYNLKDKVRVILTVLTNNDVYNPDNGVITIPETGVWALTISAETS-TGLSVG-EPHNHPRIW--
------------------------------------------------------
>XP_011420370.1/148-303
VSKGSSTGVYNLKDKT-----VLTNNDLYNPENGVITIPETGIWALTISAETS-TGLSVG-EPHINPRIWLL
FRNLSYGDRG-PTNWRPIFMASSDSPTSSSPV-REYIDQTDSL---LGSE--FL
>XP_011426856.1/311-520
-YYDTTTSVLKLSDEVKVKVNETLDTSAYSTSTGRFVAPRSGLYVFMMSGSTYGYEKLHFSNGESQPDVWMS
FGWLNAGEYSVNKTTYPLFLAHLYSDSSRTPV-RIYSSYHHGY---SGSTGIFT
>XP_011426863.1/232-441
-YYDTTTSVLKLSDEVKVKVNETLDTSAYSTSTGRFVAPRSGLYVFMMSGSTYGYEKLHFSNGESQPDVWMS
FGWLNAGEYSVNKTTYPLFLAHLYSDSSRTPV-RIYSSYHHGY---SGSTGIFT
>XP_011426876.1/306-515
-YYDTTTSVQNLTDKVKVKVNETLDTSAYSTSTGRFVAPRSGLYVFMMSAVIYGHEDFSFSNGNDQPEIWMT
FGWLNSGDYNVSKVRYPAFLAHLSGDTTRSPI-RVHSGYHHGY---STSTGKFT
>XP_011421632.1/83-292
-YYDTTTSVLNLTDEVNINVNETLDTSAYSTSTGRFVAPRSGLYVFMMSATANGPNKFVFSNGNSQPKVWMS
FGWLYAGDYSAIQSNHPVFLAHLSSSSSKTPV-KTYSNSHRGY---SGSTGIFT
>XP_011431076.1/37-244
-IDDSSTAVLRLNDEVVVQRSVTYDNGSYQSINHSFTALESGLYVIGLTGEQTR-QLGIQINGNTGLNTFLA
VFNLNSGDNKVSNRSMPAFTALLSSDTSSTNI-DVIVNTHHDY---DHLTGEFT
>XP_011455845.1/311-518
-IDDSSTAVLRLNDEVVVQRSVTYDNGSYQSINHSFTALESGLYVIGLTGEQTR-QLGIQINGNTGLNTFLA
VFNLNSGDNKVSNRSMPAFTALLSSDTSSTNI-DVIVNTHHDY---DHLTGEFT
>XP_011455844.1/316-523
-IDDSSTAVLRLNDEVVVQRSVTYDNGSYQSINHSFTALESGLYVIGLTGEQTR-QLGIQINGNTGLNTFLA
VFNLNSGDNKVSNRSMPAFTALLSSDTSSTNI-DVIVNTHHDY---DHLTGEFT
>GENE08345.1/108-238
AFSAFMNH-ADFGQTIKFNQIITNEGNGYNMHTGVFTCSEAGMYLFMFFIGERGKEQMYADLKVNSQNVMAV
AE--TRHSAEDAQGGNSVVIRLKQGDAVWISNFHIEGDASR------SFTGLFL
>GENE51692.1/1-99
------------------------------MHTGVFTCSEAGMYLFMFFIGERGKEQMYADLKVNSQNVMAV
AE--TRHRAEDAQGGNSVVIRLKQGDAVWISNFHIEGDASR------SFTGLFL
>GENE34688.1/1-123
------------------------------MHTGVFTCSEAGMYLFMFFIGERGKEQMYADLKVNSQNVMAV
AE--TRHSAEDAQGGNSVVIRLKQGDAVWISNFHIEGDASQPRGDKLNFTCIFD
>GENE54467.1/379-507
AFSVYLDH-ATISETVKFNKIITNDGGGYSAQTGVFTCSEGGVYMFTFSIGQRDD-YMWAELMVNSMNMIAV
VD--TYHPSQDLQGGNTVIVRLKQGDRVWIDASHLEGSGSLR-----TFSGLFL
>C1QL3_MOUSE/1-125
AF--YAGL-RQHEEVLKFDDVVTNLGNHYDPTTGKFTCSIPGIYFFTYHVLMRGDGSMWADLCKNNQVRAAI
AQ--DADQNYDYAS-NSVVLHLEPGDEVYIKLAHGGNNNKYS-----TFSGFII
>XP_011411936.1/71-195
SFSVYVKSVLTLGQTVKYDTILTNDGNGYDDRTGVFTCPVAGTYMFVVDSLS----GIWLFLKVNNNAVGLH
VS-VAHKDKPFVQISRTVIVRLKSGDHVRVENGIIHDGHYSG------FTGVRL
>XP_011416995.1/41-165
SFSVYVKSVLTLGQTIKYDAILTNDGNGYDDRTGVFKCPVAGTYMFVVDSLS----GIWLFLKVNNNAVGLH
VS-VANKEKPFVQISRTVIVRLKSGDHVRVENGIIHDGHYSG------FTGVRL
>XP_011447067.1/308-433
SFSVSLRSELKLGQTVKYDEVLTNEGNGYDDRTGVFTCPVAGTYMFVVDSLS----GIWLHMKVNKNAVGLH
VSSSGYNGNPLIQISRTVIVRLKPGDHVKIENGVIYHDIFSG------FIGTFL
>XP_011425839.1/77-201
SFSANLESSLTLGQTVKYDTVLTNDGKGYDDRTGVFTCPVAGTYMFVVDSLS----GLYLYLQVNKKTAALH
VS-FDYKDKPSVQISRTVIVTLKFGDHVKVENGYIHHGLYSG------FSGFLL
>XP_011430830.1/84-208
SFSVNLESSLTLGQIVKFDAVLTNDGNGYDDRTGVFTCPVAGTYMFVVDALS----GLWLFLKVNKKTVALH
VS-ANYKDKPLVQISRTVIVTLKFGDHVKVENGFINHGLYSG------FTGFFL
>XP_011425847.1/73-197
SFSVNVGSSLTLGQTLKFDAILTNDGNGYDDRTGVFTCPVAGTYMFVVDALS----GLWLFLKVNKKTVAVN
VS-SNYKDKPLVQISRTVIVKLKSGDHVQVQNGFIYYALYSG------FSGLLL
>XP_011425841.1/74-198
SFSVNLDYPLTLGQTVKYDAVLINDGKGYDDRTGVFTCPVAGTYMFVADSLS----GIWLLLKVNQKTVGIH
IS-SALKGNPLIQISRTVIVKLKSGDHVKVENAYVHDDLYSG------FTGVLL
>XP_011425842.1/73-197
SFSVNLDYPLTLGQTVKYDAVLINDGKGYDDRTGVFTCPVAGTYMFVADSLS----GIWLLLKVNQKTVGIH
IS-SALKGNPLIQISRTVIVKLKSGDHVKVENAYVHDDLYSG------FTGVLL
>XP_011412014.1/81-204
SFSVSVKSILALGQTVKYDAVLTNDGNGYDDRTGVFTCPVAGTYMFVVDSLS----GIWLKLKVNKLTVGLH
VS-SGHKVD-LIQISRTVIVKLKPGDHVKVENGKIYHEMYSG------FTGALL
>XP_011448322.1/74-197
SFSVNINSSLTLGQTVKYDAVLTNDGNGYDDRTGVFTCPVAGIYMFVVDSLS----GIWLNLKVNKITVGLH
AS-PSLKVD-LIQISRTVIVKLKPGDHVKVENGVIYFYMYSG------FSGTLL
>XP_011430831.1/71-195
GFSVGLKSSLTLGQTVKYDTVLTNDGNGYDDRTGVFTCPVAGTYMFVVDSLS----GIMLHLNVNKITVGLH
VS-YLHKKDTYVQISRTVIVKLKLGDHVKVENGYIRHYLYSG------FSGALL
>XP_011430832.1/73-197
SFSVNLKSPLTLGQTVKYNTVLTNDGNGYDDRTGVFTCPVAGTYMFVVDSLS----TTLLHLNVNGITVGLY
VS-YVHGGDTYVQMSRTVIVKLKSEDHVKVENGYIRHFMYSG------FSGVLL
>XP_011426130.1/73-197
SFSVALRSELRLGQTVKYDAVLTNDGNGYDDRTGVFTCPVAGTYMFVVDSLS----GIWLHVKVNKKTVGLH
VS-SGHNGNSTSQISRTVIVKLKSGDHVKIENGYIHPYLYSG------FTGVLI
>XP_011412015.1/70-193
SFSVNVMSPLNPGQTVKYDAVLTNDGNGYDDRTGVFTCPVAGTYMFVVDALS----RIWLELKVNNDTVGLH
VY-PEHRAD-LIQMSRTVIVKLKTGDNVKVENVYIYPHMYSG------FSGTLL
>XP_011440379.1/70-195
SFSVTVNSIIKLKQIVKYNKILTNDGNGYDVRTGVFTCPVAGTYMFVVDSMS----GTWLYLKVNKNTVGMY
VS-VDHKDNPLIQVSKTVIVKLKAGDHVKVENGKMYYDMYSG------FTGVLL
>XP_011423916.1/75-198
SFSVYVKADLKLGQTLIYDGVLTNDGGGYDDRTGVFTCHLAGTYIFVVDSLS----PAWFQLHHNKTVVALH
VS-DNLPS-SYVQISRTVILRLRKGDHVKVVNSGTAHREYSG------FSGARL
>XP_011449799.2/99-223
GFSVYVKADLTLGQTLIYDGVLTNDGNGYDDRTGVFTCPLAGTYMFAVDSLS----PTSFHLYHNRTIVALH
VS-NNLPSNTYVQISRTVILRLRKGDHVKVVSPGTAHRGYSG------FSGARL
>GENE03108.1/137-254
TRKSKFGPQDT---TIEFDKVFLNHGEAFDELTSHFVCKINGTYLFNAHVLSQDTD-AFVMIMLNDEPR--V
PMHG-DHRSGYGVASNTIILHLTTGDHVWLRL-----GSAISN-DSSTFSGYLL
>GENE38221.1/137-254
TRKSKFGPQDT---TIEFDKVFLNHGEAFDELTSHFVCKINGTYLFNAHVLSQDTD-AFVMIMLNDEPR--V
PMHG-DHRSGYGVASNTIILHLTTGDHVWLRL-----GSAISN-DSSTFSGYLL
>XP_011416082.1/130-247
SRSSPLGPEET---IITYDQVFLNLGDSFDIFSSHFVCKVNGTYLFTAHILGTQND-AYAWIMFNGQPM--V
PMHG-DHRAGYGTGSNTLIYHLVRDDHVWVQL-----NSSLLN-DYSTFSGYLI
>CAPR2_DANRE/5-126
ARTANFAPLDQ---PIAFDLLHTNLGDMFDTGSGRFTCPATGAYVFIFHILKLASVPLYINLMRNEEVM--V
SAYANDGAPDHETASNHAVLQLFQGDQVWLRL-----GAIYGSWKYSTFSGFLL
>C1QT1_MOUSE/5-129
GRKKALHSYFQ---PVVFDTEFVNLYKHFNMFTGKFYCYVPGIYFFSLNVHTWNKE-TYLHIMKNEEEV-VI
LYAQV--SDRSIMQSQSLMMELREEDEVWVRL-ERENAIFSDEDTYITFSGYLV
>C1QT6_HUMAN/5-129
GRKTALHSDFQ---TLLFERVFVNLDGCFDMATGQFAAPLRGIYFFSLNVHSWNKE-TYVHIMHNQKEA-VI
LYAQP--SERSIMQSQSVMLDLAYGDRVWVRL-QRENAIYSNDDTYITFSGHLI
>C1QT8_HUMAN/5-129
GRREGLHSHFQ---AVPFDTELVNLDGAFDLAAGRFLCTVPGVYFLSLNVHTWNKE-TYLHIMLNRRPA-AV
LYAQP--SERSVMQAQSLMLLLAAGDAVWVRM-DRDNAIYGEHDLYITFSGHLV
>C1QT4_MOUSE/5-126
ARTTPLEGEMA----VTFDKVYVNIGGDFDAATGRFRCRVPGAYFFSFTAGKAPKS-LSVMLVRNRDEVQAL
AFDEQRRPGARRAASQSAMLQLDYGDTVWLRL-PQY-ALGAPG---ATFSGYLV
>C1QT4_MOUSE/5-134
ARTRSLVGAAPGPRPLAFDTELVNIGGDFDAAAGVFRCRLPGAYFFSFTLGKLPKT-LSVKLMKNRDEVQAM
IYDDG-ASRRREMQSQSVMLPLRRGDAVWLLS-DGYGAYSNHG--YITFSGFLV
>GENE10838.1/141-243
SFSAGLTHTIQH-GNVIFNKVFSNKGSGYDNNTGVFTCPLAGYYVFQFHMLAQNR-SAWLELYKNADYI---
ESVYGHNTDDYASGGNSVILKLAQGDTVLILY----------------------
>GENE32141.1/22-124
SFSAGLTHTIQH-GNVIFNKVFSNKGSGYDNNTGVFTCPLAGYYVFQFHMLAQNR-SAWLELYKNADYI---
ESVYGHNTDDYASGGNSVILKLAQGDTVLNLY----------------------
>GENE32144.1/38-128
AFSAGRTTNLNKDAGTMSLDVYKNN----DYQISAYAHNTADYAAASNALTVS-L-AVGDRVYVKGHGS---
SILYGRTDEVYSSFSGFLLLPTEQ------------------------------
>XP_011442511.1/27-153
AFSAGLSKVLAH-EIVVYDRIFTNVGTGYDSNTGKFRCPTSGVYVFQFHSVANQK-TIWTELWHNGYYI---
CSMYGHTSGDYASGGNSVVLRLTKGDEVYVKANGAATNMYGASEVYSTFSG---
>XP_011442512.1/25-151
AFSAGLSKVLAH-EIVVYDRIFTNVGTGYDSNTGKFRCPTSGVYVFQFHSVANQK-TIWTELWHNGYYI---
CSMYGHTSGDYASGGNSVVLRLTKGDEVYVKANGAATNMYGASEVYSTFSG---
>XP_011442513.1/25-151
AFSAGLSKVLAH-EIVVYDRIFTNVGTGYDSNTGKFRCPTSGVYVFQFHSVANQK-TIWTELWHNGYYI---
CSMYGHTSGDYASGGNSVVLRLTKGDEVYVKANGAATNMYGASEVYSTFSG---
>GENE10839.1/23-152
AFSAGVSRTLLH-ETIVYDKIFTNIGAAYNSSSGVFTCQTPGYYVFQFHTLARQK-SAWLELYKNTDYI---
STIFGHTSNDYGSAGNTAILLLATGDQVYVKAFGVNTDLYGQPEFHTLAHQDKS
>XP_011417575.1/1-122
-----MTVSISD-SAVIYDNAITNIGITYDTTSGTFTAPLEGTYVFHFHALSHAE-EAWLELFHNDQYV---
VATYGYTSGSYADSGNSVVLHLKKGDTIKVKA-GTDVKLYGDSEYYTTFCGALL
>XP_011418723.1/1-70
------------------------------------------------------Q-EAWLELFHNDQYV---
VATYGYTSGSYADSGNSVVLHLKKGNTIKVKA-GTDVKLYGDSEYYMTFCGALL
>XP_011418714.1/171-297
GFSAVMTVSISD-SAVIYDTAITNIGNTYDTTSGTFTAPLEGTYVFHFHALSHAE-EAWLELFHNDQYV---
VATYGYTSGSYADSGNSVVLHLKKGDTIKVKA-GTDVKLYGDSEYYTTFCGALL
>XP_011418715.1/171-297
GFSAVMTVSISD-SAVIYDTAITNIGNTYDTTSGTFTAPLEGTYVFHFHALSHAE-EAWLELFHNDQYV---
VATYGYTSGSYADSGNSVVLHLKKGDTIKVKA-GTDVKLYGDSEYYTTFCGALL
>XP_011418712.2/171-297
GFSAVMTVSISD-SAVIYDTAITNIGNTYDTTSGTFTAPLEGTYVFHFHALSHAE-EAWLELFHNDQYV---
VATYGYTSGSYADSGNSVVLHLKKGDTIKVKA-GTDVKLYGDSEYYTTFCGALL
>XP_011451040.1/192-318
GFSAVMTVSISD-STVIYNNVITNVGHPYDTTSGTFTAPLEGTYVFHFHALSHVK-EAWLELFHNDQYV---
VASYGYVKSYYADSGNSVVLHLKKWDTVKVKA-GSDVRLYGNYEFYTTFCGALL
>XP_011432562.1/166-289
GLSHGFQT-----EIVRYNDIILKSNNVFNTQTGKFTAAVDGSYIFHYHGLSKTQ-VVYLNLYHNDRYI---
NSAYGHTHGSFAYAGNTVILHLSRGDQVYIKA-NHEIGLFGAAEVYTTFSGSLL
>GENE13453.1/1-120
-----MDKNYSQ-TTLSYPETITSHMKTNSVSNGVFTSIVDGIFTCQVYSMAFQG-KIFLDIIHNDATV---
ASIYGHIKDSYANGGNVIVLHLAKDDTVQVKT-NQTVSVFG--EEYDTFTCSQI
>GENE51415.1/1-98
-------------------------MKINSVSNGVFTSIVDGIFTCQVYSMAFHG-KIFLDIMHNDATV---
ASLYGHMKDSYANSGNVVVLHLAKDDTVQVKT-NQNVSIYG--EHYDTFTCSQV
>GENE13454.1/39-164
AFTIAMDKNYSQ-TTLSYPETITSHMKTNSVSNGVFTSIVDGIFTCQVYSTAFRGGKIFLDIMHNDVTV---
ASIYAHMKDSHSSGGNVVVLHLAKDDTVKVKT-NQNVSVFG--EQYDTFTCSQV
>GENE13456.1/1-100
-------------------------MQRQDISGGVFTCKDGGVYKCQVYSLASLL-KTFLELWHNSHRV---
ASLYGHVSRHYGAGGNSVVLDLNEGDTVQVKT-NYQVDISSNIEVYNTFTCVQI
>GENE51413.1/1-100
-------------------------MQRQDISGGVFTCKDGGVYKCQVYSLASLL-KSFLELWHNSQRV---
ASLYGHVSGHYGAGGNSVVLDLNEGDTVQVKT-NYQVDIYAYTEIYNTFTCVQI
>GENE13457.1/1-100
-------------------------MQRRDISGGVFTCRDGGIYKCQVYSLALVL-KMFLELWHNSERV---
ASLYGHVSGHYGAGGNCVVLALNEGDTVQVKT-NYNVGVFGTAQVYNTFTCVQI
>GENE29995.1/3-127
AFSVGLTLDVHT-QNVLYNNILTDTNTAYSASTGVYTVPSSGLYIFHFFSSSRQP-GLWQELFHNNIYV---
CSIYGRNNQDLVDAGNTVLLHVKENDQISVRA-DS--SLYGTFQIYSTLTGTQL
>GENE51839.1/3-127
AFSVGLTLDVHT-QNVLYNNILTDTNTAYSASTGVYTVPSSGLYIFHFFSSSRQP-GLWQELFHNNIYV---
CSIYGRNNQDLVDAGNTVLLHVKENDQISVRA-DS--SLYGTFQIYSTLTGTQL
>GENE35264.1/171-295
AFSVGLTQDVHT-QNVLYNNILTDTNTAYSASTGVYTVPSSGLYIFHFFSLTRQK-ELWQELFHNNIYV---
CSIYGLANQDYADAGNTVLLHLKENDEISVRA-NS--SLFGTSQIYSTFSGTQL
>GENE86837.1/171-295
AFSVGLTQDVHT-QNVLYNNILTDTNTAYSASTGVYTVPSSGLYIFHFFSLTRQK-ELWQELFHNNIYV---
CSIYGLANQDYADAGNTVLLHLKENDEISVRA-NS--SLFGTSQIYSTFSGTQL
>GENE35266.1/166-290
AFSVTLNQDIAS-NNIMYNNILTDVNGAYDVTTGVYTAPSSGLYIFHYFGLARQK-ELYQELYHNNHYV---
CSIYGLTDQDWADAGNTVLLHLKQNDHISIRA-NN--SIYGDTQIYSTFSGAQL
>GENE58093.1/50-174
AFSVTLNQDIAS-NNIMYNNILTDVNGAYDVTTGVYTAPSSGLYIFHFFGLARQK-ELYQELYHNNHYV---
CSIYGLTDQDWADAGNTVLLHLKQNDHISIRA-NN--SIYGDTQIYSTFSGAQL
>XP_011437333.1/36-161
AFSVGLSRHIAN-ETVTFDKVFSNLASAYSEHTGIFKCPQSGMYVFHLHAYDMNDKAMWLELKKNNELL---
VSISGYDS--HATAGNTVLVHLNRGDTVYVKA-GQEFSLFGRNEIYATFTGYKV
>XP_011437332.1/36-161
AFSVGLSRHIAN-ETVTFDKVFSNLASAYSEHTGIFKCPQSGMYVFHLHAYDMNDKAMWLELKKNNELL---
VSISGYDS--HATAGNTVLVHLNRGDTVYVKA-GQEFSLFGRNEIYATFTGYKV
>GENE25741.1/31-156
AFSVGLSSNVYN-DTIVYGEVFVNDHNGYSTSTGIFTCPVPGLYVFHFHAYNSNDTIMWLDLLHNDRAM---
VSVSGYNS--HTVGSQTVMLKLRQGDRVQIQS-SQEFTLFGLQQIYSTFTGYIL
>XP_011442507.1/52-176
GFSAGLTKKTND-DLVVYDRVFLNMGNGYDSSSGVFTCPNAGTYAFLVHGVSTAS-QLNLDIYRNNNYT---
VSVFAHVNNGYASGHQSIILQLDQQDTVFVQA---VSALYGQREVYSTFSGFMV
>XP_011442508.1/52-176
GFSAGLTKKTND-DLVVYDRVFLNMGNGYDSSSGVFTCPNAGTYAFLVHGVSTAS-QLNLDIYRNNNYT---
VSVFAHVNNGYASGHQSIILQLDQQDTVFVQA---VSALYGQREVYSTFSGFMV
>XP_011442509.1/52-176
GFSAGLTKKTND-DLVVYDRVFLNMGNGYDSSSGVFTCPNAGTYAFLVHGVSTAS-QLNLDIYRNNNYT---
VSVFAHVNNGYASGHQSIILQLDQQDVVYVQG---ANSMYGANEVYSTFSGFLV
>XP_011442510.1/52-176
GFSAGLTKKTND-DLVVYDRVFLNMGNGYDSSSGVFTCPNAGTYAFLVHGVSTAS-QLNLDIYRNNNYT---
VSVFAHVNNGYASGHQSIILQLDQQDVVYVQG---ANSMYGANEVYSTFSGFLV
>C1QT5_MOUSE/1-128
AFSAKRSE-VPPPTPLPFDRVLLNEQGHYDPTTGKFTCQVPGVYYFAVHATVYRSLQFDLVKNG---QSIAS
FFQYFGGWPKPASLSGGAMVRLEPEDQVWVQVGDY-IGIYASIKTDSTFSGFLV
>Q4KMC6_DANRE/1-129
AFSAKLSETTPLTDSVRFDKVILNEQGDYNPETGRFTCRVPGVYYFAVHATVYRSLQFDLMKNG---HTVAS
YFQIFGNWSKPASLSGGTLVHLIPGDQVWVQMGEY-IGFYSSSKTDSTFTGFLV
>C1QT2_HUMAN/1-125
AFSVAVT-SYPRELPIKFDKILMNEGGHYNASSGKFVCGVPGIYYFTYDITLANHLAIGLVHNG---QYRIR
TFDANTG--NHDVASGSTILALKQGDEVWLQISEQ-NGLFYDPWTDSLFTGFLI
>C1QT7_MOUSE/1-125
AFSVGIT-SYPEELPIIFNKVLFNEGEHYNPATGKFICAFPGIYYFSYDITLANHLAIGLVHNG---QYRIR
TFDANTG--NHDVASGSTVIYLQPEDEVWLEINDQ-NGLFSDPWADSLFSGFLL
>F1NRD4_CHICK/1-126
AFSVGLTEPHP--VPIRFTKIFYNEQNHYDSSTGKFLCSIPGTYFFAYHLTVYMDVKVSLYKKD---KAVIF
TYDQFQQN-NVDQASGSVLLHLSLGDEVWLQVEGNNNGVYADNINDSTFMGFLL
>F7DZE7_HORSE/1-126
AFSVGLETTVP--VPIRFTKIFYNQQNHYDGSTGKFHCNIPGLYYFSYHITVYLDVKVSLYKKD---KAVLF
TYDQYQDK-NLDQASGSVLLYLEKGDQVWLQVDGDHNGLYADNVNDSTFTGFLL
>F7EBM1_XENTR/1-126
AFSMGLSTSLP--VPIRFTKVFYNEQRHYDDSTGKFRCAIKGLYQFSYHLTVYMDVKVGLYRNN---KPVMF
TFDQFQSN-NVDQASGSVLLHLEVGDEVWLQIDESFSGIYGDNLNDSTFTGILL
>C1T9A_HUMAN/1-127
AFTVGLTVKFPSSMPIKFDKILYNEFNHYDTAAGKFTCHIAGVYYFTYHITVFSNVQVSLVKNG---VKILH
TKDAYMS--SEDQASGGIVLQLKLGDEVWLQVGERFNGLFADEDDDTTFTGFLL
>CO8A2_MOUSE/1-125
AFTAVLT-PFPASMPVRFDRTLYNGHSGYNPATGIFTCPVGGVYYFAYHVHVKGNVWVALYKNN---VPATY
TYDEYKKG-YLDQASGGAVLQLRPNDQVWVQMDQA-NGLYSTEYIHSSFSGFLL
>CO8A1_RABIT/1-125
AFTAELT-PFPPVAPIKFDRLLYNGRQNYNPQTGIFTCEVPGVYYFAYHVHCKGNVWVALFKNN---EPVMY
TYDEYKKG-FLDQASGSAVLLLRPGDRVFLQMEQA-AGLYAGQYVHSSFSGYLL
>COAA1_BOVIN/1-125
AFTVILS-AYPAITPIPFDKILYNKQQHYDPRTGIFTCKIPGIYYFSYHIHVKGHAWVGLYKNG---TPVMY
TYDEYIKG-YLDQASGSAVIDLTENDQVWLQLAGS-NGLYSPEYVHSSFSGFLV
>C1QA_PIG/1-126
AFSAVRQNPPTSGNVVIFDEVITNQEGAYKSQLGQFICDVPGYYYFTFQVVSKWDLCLYIMSSRRDQVQQSL
GFCDFNSKGLFQVVSGGTVLQLQRGDKVWIQRDPNKGRIYQGSEADSVFSGFLI
>C1QA_HUMAN/1-126
AFSAIRRNPPMGGNVVIFDTVITNQEEPYQNHSGRFVCTVPGYYYFTFQVLSQWEICLSIVSSSRGQVRRSL
GFCDTTNKGLFQVVSGGMVLQLQQGDQVWVEKDPKKGHIYQGSEADSVFSGFLI
>C1QA_MOUSE/1-126
AFSAIRQNPMTLGNVVIFDKVLTNQESPYQNHTGRFICAVPGFYYFNFQVISKWDLCLFIKSSSGGQPRDSL
SFSNTNNKGLFQVLAGGTVLQLRRGDEVWIEKDPAKGRIYQGTEADSIFSGFLI
>C1QC_MOUSE/1-122
VFTVTRQTYPEANALVRFNSVVTNPQGHYNPSTGKFTCEVPGLYYFVYYTSHTANLCVHLNLN----LARVA
SFCDHMFN-SKQVSSGGVLLRLQRGDEVWLSVNDYNG-MVGIEGSNSVFSGFLL
>C1QC_HUMAN/1-122
VFTVTRQTPPAPNSLIRFNAVLTNPQGDYDTSTGKFTCKVPGLYYFVYHASHTANLCVLLYRS----GVKVV
TFCGHTSK-TNQVNSGGVLLRLQVGEEVWLAVNDYYD-MVGIQGSDSVFSGFLL
>D6R934_HUMAN/1-125
AFSATRTIPLRRDQTIRFDHVITNMNNNYEPRSGKFTCKVPGLYYFTYHASSRGNLCVNLMRGR-ERAQKVV
TFCDYAYN-TFQVTTGGMVLKLEQGENVFLQATDKNS-LLGMEGANSIFSGFLL
>GENE00596.1/827-1079
KIIVDAEKYTSTVALKAVDE-VGNTGVSNILSIVRFTAPLKGLYVFFATITTTELKCFIHKFHPVDQSKV--
-----------NSKTIAVVLTLDKEDDVWVLNSDVSQMQEP---YYTSFSGG--
>GENE07356.1/716-856
KIVVDAEKYTSTVALKAVDE-VGNTGVSNILSIVRFTAPLKGLYVFFATITTTELKCFIHKFHPVDQSRV--
-----------SSKTIAVVLTLDKEDDIWVLNSDVSQMQEP---YYTSFSGG--
>GENE10833.1/529-657
DFSVHLSVLSNVTRAIRFDT-VDTNHDCYNATTGRFTAPLQGLYVFFATITTTELKCFIHKFHPVDQTKV--
-----------NSKTIAVVLVLDKEDDVWVLNSDVSQMKEP---YYTSFSGG--
>GENE07360.1/610-738
DFSVHLSVLSNVTRAIRFDT-VDTNHDCYNATTGRFTAPLKGLYVFFATITTTELKCFIHKFHPVDQSKV--
-----------HSKTIAVVLTLDKEDDVWVLNSDVSQMQEP---YYTSFSGG--
>GENE07363.1/368-496
DFSVHLSVLSNVTRAIRFDT-VDTNHDCYNVTTGRFTAPLKGLYVFFATITTTELKCFIHKFHPVDQSKV--
-----------NSKTIAVVLTLDKEDDVWVLNSDVSQMQEP---YYTSFSGG--
>GENE16045.1/44-172
QFSAHLSKVSKVMRAIIFDK-VDSNIKSYDKRTGRFTAPFKGIYVFFVTTTSAELKCFIQKSDPVNETMV--
-----------EAKTVAVVLSLDKDGTVWVMNSEICQMKET---YYISFSGG--
>GENE70932.1/44-174
QFSAHLSKVSKVMRAIIFDK-VDSNIKSYDKRTGRFTAPFKGIYVFFVTTTSAELKCFIQKSDPVNETMV--
-----------EAKTVAVVLSLDKDGTVWVMNSEICQMKET---YYISFSGGEL
>GENE22764.1/1-116
------------MRAIIFDK-VDSNIKSYDKRTGRFTAPFKGIYVFFVTTTSAELKCFIQKSDPVNETMV--
-----------EAKTVAVVLSLDKDGTVWVMNSEICQMKET---YYISFSGG--
>GENE01850.1/62-190
AFTAGLSRITNMGQQIVFDH-VITNVNGYSPSHGHFTAPIKGVYVFFVVITNTPYSTLLRNGGWIGYALA--
-----------VTSTIAVTIELQQGDEVWVQNTSVEELYGG---NWSTFSGH--
>GENE05455.1/62-158
AFTAGLSRITNMGQQIVFDH-VITNVNGYSPSHGHFTAPIKGVYVFFVVITNTPYSTLLRNGGWIGYALA--
-----------VTSTIAVTIE---------------------------------
>GENE01854.1/4-132
AFTTTLSNISNMGQQIVFDH-VITNVNGYSPSHGHFTAPIRGVYIFFVVITNVPYSQLFKNGGWIGSALS--
-----------VTSTIAATVELQAGDEVWVQNSSVEELDGS---GFSSFSGH--
>GENE48630.1/68-196
AFTAHLSKIVSIQHHVSFDN-VITNIGAYNKATGHFVAPVFGTYAFFVTATNTPHSTLMKNGQWQSVTLA--
-----------ETSTMCAMLLLNEGDEVWVQNSTTEDLDGY---NYSSYSGF--
>GENE72058.1/68-193
AFTAHLSKIVSIQHHVSFDN-VITNIGAYNKETGHFVASVFGTYAFFVTATNTPHSTLMKNGQWQSVTLA--
-----------ETSTMCAMLLLNEGDEVWVQNSTTENLDGR---GLGSK-----
>GENE30812.1/78-201
GFNVQLIHISPMGQHIIFDK-ILANINCYDKLSGQFTAPYHGLYTFAVSFTKMRHSQVVKNG----AVIS--
-----------NTATVTATVELNKGDRVWVENDNVEDIYG----QWTFFSGH--
>GENE50548.1/52-175
GFNVQLTHISPFAQHIIFDN-ILANINGYDKYSGHFTAPYHGLYTFVVSFTKMRRNQIVKNG----VTIT--
-----------DTATVAATVELIKGDKVWAENDNVEQVDG----MWTFFSGH--
>XP_011446620.1/129-251
AFNAYISKTLHRNVNVVYDK-VFFNYNAYNPHSGIFTAPSAGLYIFTWTSLVNPSIEILINAKRKGLGNC--
-----------GNCANTVPLVLKAGDKVNLRT---NFLYK----EWSSFKGW--
>XP_011446621.1/131-253
VFNAHISKTLHLSVNVVYDK-VFCNYNAYNPHSGIFTAPSAGLYIFTWSSVVAPKVEILLNGKRKGLGNC--
-----------ENCANTVPLVLNEGDKVNIRT---NYLHG----QWSSFKGW--
>XP_011413811.1/131-253
AFNAYITKNLHRNVNVVYDG-LFLNNNAYNLHNGIFTAPSAGLYIFTWTSLVNSKLELLVNGQRKGIANC--
-----------ENCANTVPVILKTGDKVNIRT---TSLIE----KWSSFKGW--
>XP_011441543.1/139-262
AFNAVTSKLYDRNVNIVFDT-VMYDTGAYSSQSGVFTAPSKGLYIFTWTTLVAAKIELIVKGIQKGLGNY--
-----------ENCANTVPVVLEAGDTVNVRS---NYLHGY---AWSSFKGW--
>XP_011441544.1/139-262
AFNAVTSKLYDRNVNIVFDT-VMYDTGSYSAQSGVFTAPSKGLYIFTWTTLVAAKIELIVKGIRKGLGNC--
-----------ENCANTVPVVLEAGDTVNVRS---NYVHGY---AWSSFKGW--
>XP_011441546.1/126-249
FFHASISKQFERNVNIIYDT-VLSDSKAYSSQSGVFTAPSSGLYIFSWSSLVEAKMELIVNGLVKGRSNC--
-----------ENCSGTVPVLLKAGDTVNIRT---NNVYGD---GWSSFKGW--
>XP_011448742.1/146-270
AFHAFTSKNFKTDVNVVYDK-TSLNTDVYNTKNGFFTAPSGGLYVFSWTSLVAESKELLVNGERKGLAKC--
-----------ESCSNTVPVILKTGDLVNIRT---LSLLGI---QWSSFKGW--
>XP_011448743.1/156-280
AFSAYMSQDLSKLENVVYDK-TWLNTGVYNTITGFFTAPSSGLFVFSWTNLVAEPMEILVNGERKDLAKC--
-----------ESCSNTVPVVLKKGDLVNIRK---ILLQGN---QWSSFKGW--
>XP_011452080.1/71-195
YFSAYRTNNFPSTADVVYDG-VRSNHNCYDATTGLFTAPVKGLYVFTWESLTAAKIELMVNGVVIMLNNC--
-----------SSCTGVAPTHLEPGDIAHIRA---NHLHGG---GWSSFSGW--
>XP_011452081.1/71-195
YFSAYRTNNFPSTADVVYDG-VRSNHNCYDATTGLFTAPVKGLYVFTWESLTAAKIELMVNGVVIMLNNC--
-----------SSCTGVAPTHLEPGDIAHIRA---NHLHGG---GWSSFSGW--
>XP_011452082.1/72-194
YFSAYLKNSVSPSIDVVYDG-VRSNYNSYNPATGRFTAPVKGLYVFAWETVTGPKIVLLVNGEGVMLNNC--
-----------VSCSGTAPTLLNPGDIVHVRT---NYLHGG---GWSSFSGW--
>XP_011452083.1/71-193
YFSAYLKNSVSPSIDVVYDG-VRSNYNSYNPATGRFTAPVKGLYVFAWETVTGPKIVLLVNGEGVMLNNC--
-----------VSCSGTAPTLLNPGDIVHVRT---NYLHGG---GWSSFSGW--
>XP_011455750.1/60-177
AFTAVTSSTYSSG-TIQFNR-LKINHNGFNTGNYRFTTPIGGLYVFSWNIGVHSYVNLIKNGSIYHQIHC--
-----------QQCGATVTMWLNKGEQVWVTS---SIYVYA---TYSSFSGW--
>XP_011455751.1/60-177
AFTAVTSSTYSSG-TIQFNR-LKINHNGFNTGNYRFTTPIGGLYVFSWNIGVHSYVNLIKNGSIYHQIHC--
-----------QQCGATVTMWLNKGEQVWVTS---SIYVYA---TYSSFSGW--
>XP_011455747.1/60-177
AFTAVTSSTYSRG-TIAFNT-LKINYNAFNRGNYRFTAPSEGLYVFSWSIATHSYLRLMRNSSIYHQLHC--
-----------QQCGATVTMWLKRNDQVWVAS---SIYVYA---THSSFSGW--
>XP_011455749.1/39-156
AFTAVTSSSYRSG-TIPFTT-VKTNYNAYNSGNYRFTAPSNGLYVFSWSIATHTYHKLMKNGSTYQQSHC--
-----------QQCGATVTIILNKHDQVWLAS---SLYVYA---TYSSFSGW--
>XP_011416526.1/54-178
VFHAEMG-HRTFESIWNYDR-VVTNENAYNPSTGKFTAPTNGVYQFNWYTLSDFLTGLFVNGKLKASQAS--
-----------VTSGSGMALLLKKGDEVYIGS--GIAKLRG---QFTAFGGV--
>XP_011416527.1/53-177
VFHAEMG-HRTFESIWNYDR-VVTNENAYNPSTGKFTAPTNGVYQFNWYTLSDFLTGLFVNGKLKASQAS--
-----------VTSGSGMALLLKKGDEVYIGS--GIAKLRG---QFTAFGGV--
>XP_011439320.1/53-178
VFHAEVGTQQTFQNIWIYDK-VITNVNAYNPSTGKFTVPTNGIYQFHWYTLSDPKLGLFVNGRMKARQAS--
-----------ITAGSSIALPLKKGDEVYIRS--WPTHLRG---LWTAFGGV--
>XP_011416534.1/61-180
VFHAELG-YKTYQSIWIYDK-VNTNVNAYDPSTGKFTAPTNGIYQFNWYTLSDPATGLFVNGEIKARQAS--
-----------ITAGSSIALLLSKGDEVYIRD----MAIRQ---IFGVSGQR--
>XP_011416530.1/61-184
VFHAEMG-SKTYNSIWIYDK-VVTNVNAYNPSTGKFTAPTDGIYQFNWYTLSNPVMGLFVNGVIKARQAS--
-----------ITAGSSMALLLNERDEVYIMD--YTANLGS---QWTAFGGV--
>XP_011416533.1/53-176
VFHAEMG-SKTYNSIWIYDK-VVTNVNAYNPSTGKFTAPTDGIYQFNWYTLSNPVMGLFVNGVIKARQAS--
-----------ITAGSSMALLLNERDEVYIMD--YTANLGS---QWTAFGGV--
>XP_011439323.1/68-190
VFHAAIS-SRAYDSIWIYDQ-VVTNVNAYNPSTGKFTAPTKGTYQFNWYTLSAPTMGLYVNGYIKARQAA--
-----------ITAGSSMALPLNKGDVVYIKD--YKVQLFG---QWTAFGGV--
>XP_011436873.2/65-187
GFHAYMG-TKTIAVVWVYDK-VVTNTNAYSAPTGKFTTPEQGLYTFSYTTLSDPQWALYVNGKIRSWQVV--
-----------LTCSNTAILLLQKGDVVHVAD---AATIRG---LYSDFSGA--
>XP_011436876.1/72-193
GFHAYLG-TKTYEVVWLYDK-VVTNTNAYSATTGKFTTPEQGLYIFSIDTLCDPKYGLYVNGKIKTWQAC--
-----------LTCSNSAVLLLQKGDVVHVGD---AATIRG---LYSDFSGA--
>XP_011436874.1/65-187
GFHAYMG-TKTYEVVWVYDS-VVTNTNAYSATTGKFTTPEQGLYIFSIDTLSDPKAGLYVDGKIRSWQVC--
-----------LTCSNSAILLLQRGETVYVAD---TASIRE---LHSDFSGA--
>XP_011431772.1/40-153
---------KAIAAVWVYDK-VFTNTNAYSATTGKFTTPEQGLYIFSYDTLSNPKMGLHVNGKIRSWQAW--
-----------FTSSNSAILLLQKGDVVYVEG---AAIIRG---LYSDFSGA--
>XP_011439317.1/65-188
AFHAEMS-TKIHPAIFVYDR-VVTNESAYNQQTGKFTTPATGLYLFAWSALSDPKTALFVNGKRTGRIAQ--
-----------ITASSTVILTLKKGDIVHLAD--TPAYLRG---EYSTFSGV--
>XP_011439318.1/50-173
AFHAEMS-TKIHPAIFVYDR-VVTNESAYNQQTGKFTTPATGLYLFAWSALSDPKTALFVNGKRTGRIAQ--
-----------ITASSTVILTLKKGDIVHLAD--TPAYLRG---EYSTFSGV--
>XP_011436818.1/15-107
AFHAEMS-TKTHPAIYVYDR-VVTNESAYNKQTGKFTTPATGVYLFAWSVSVIQRPPYLSTVN---------
-----------IQEESPRITLEDEGSISQQAV----------------------
>XP_011455061.1/27-145
GFSAVLS-DTHLGDAIKYDK-VHTNLNGYDEWCGHFVAPTKGLYVFSCSVMATNNHGIIKNGNLILGVSS--
-----------ETGFRNVVLAMDKGDRVWVKR---DRNIQG---LYNSFSGY--
>XP_011455062.1/27-145
GFSAVLS-DTHLGDAIKYDN-VLTNLNGYDKWCGHFVVPTKGLYVFSCSVMATNNTGIIKNDKSVLPVSS--
-----------ETSSRIVVLSMDKGDRVWVRR---DRNIQG---HYNSFSGY--
>XP_011442824.1/27-144
AFSAVLS-NTHLGDAIKYDK-VLTNLNGYDKWSGHFVVPRKGVYVFSCSVMCPNNHGIIKNGKTVLPVA---
-----------ESSSRIVILSMEKGDRVWVRR---DRNIMA---NYNSFSGY--
>XP_011415077.1/9-105
GFSAAVS-NTYLGQAIQYDR-VLTNINGYDKWSGHFTAPLKGLYHFSCSVMAVGHHMMVKNGKGIAYAHS--
-----------ESGAMSVVLALKKGDK---------------------------
>XP_011432378.2/60-180
AFSAILS-DITVGEVVKYDS-LLTNVGAYDKSTGIFTAPYKGIYTISCSLMSHPNNAIMRNGKKLSLVYS--
------------HSAQTLQLLLNKGDKIWIQNHKASLHDHG---SYNLFSGV--
>XP_011450622.1/39-160
AFSAILS-DTTVGEVVKYDS-VLTNVGAYQPSTGVFTAPYKGIYTISCSLMSHPNSDIMKNGKKLSIVYS--
-----------PHSAQTLQLLLNKGDRVWIQNNKASLHDHG---SYNLFSGA--
>XP_011450801.1/41-162
ALTAVLS-DTTVGGVVKYDT-VLTNVGAYVPSTEIFTAPYKGIYTISCSLMSQPNAQITKNGTKLSVLYS--
-----------PQSGQTLHLLLKKADKIWIQNKTAEFHDRG---QYNLFSGS--
>XP_011436150.1/30-152
AFTALLS-DTTVGGVVKYDT-VLTNIGAYQPSTGIFTAPYQGVYTISCSLMSHPNSNVMKNGVKLSMLYS--
-----------PQSGQTLQLFLKKGDKIWIQNKGAILHDHG---SYNSFSGA--
>XP_011436426.1/39-160
AFTALLS-ETTLGEVVKYDT-VLTNVGAYVPSTGIFTAPYKGIYTISCSLMSSPNFNIMKNGNALALLYS--
-----------PLAAQTLQLLLEKGDKIWIQNKTAKMHDQN---AFNVFSGV--
>XP_011450792.1/44-165
AFTAMLS-VTTLGEVVKYDT-VLTNVGAYVSSTGIFTAPYKGIYTISCSLMSSPNYNIMKNGNALAILYS--
-----------PLAAQTLQLLLEKGDKIWIQNQTAKLHDNN---AYNVFSGA--
>XP_011436149.1/38-159
AFTALLS-HTKVGEVVKYDT-VLTNVGAYVPSTGIFTAPYKGIYTISCSLLSRPNSNIIKNGKALALLYS--
-----------PLASQTLQLLLEKGDKIWIQNQAAELHDHN---AYNIFSGA--
>XP_011440471.1/64-186
AFDVRLKDQRNLAARVVFET-VDLNEFGYDASTGIFTTPSSGIYVLDWTTVTFPQASLVVNDQFKSWNYC--
-------------CNKMTVVKLKKGDKFWIGVTNLHN-------QYTSFSGY--
>XP_011456685.2/74-196
AFDVRLKNKRNLAARVVFET-VDLNELGYDASTGIFTAPSGGIYVFDWTTLALGLPSLVVNGKFKSWSHC--
-------------CSKMTIVKLKIGDKFWIGVANMYN-------QYTSFSGY--
>XP_011440469.1/70-192
AFDVRLRDKRNLAARVVFET-VDLNELGYNASTGIFTAPSGGIYVFDWTTLTILQASLVVNDQFKSWNHC--
-------------CSKLTIVKLKQGDKVWIGVANINN-------HYTSFSGY--
>XP_011453723.1/65-186
AFDVRSRDKENLATRIVFET-VDLNELGYNPSTGIFTAPSGGVYVFFWRILTLKRDSLVVNGQYKSWNHC--
-------------CSKMTIVKLKVGDRVWIEVAHMQ--------KYTSFSGY--
>XP_011425237.2/67-189
AFDARLNRVNNLGGRVVFGN-VDLNELGYNASTGIFTTPSGGVYVFDWTTLTWGLSSLVVNDKLKSWNHC--
-------------CSKMTAVKLNQGDKVWVGVANIYG-------TYSSFSGY--
>XP_011417437.1/59-181
AFDARLGKIRNLAGRVVFDT-VNLNQSGYDASTGVFTVPSGGTYVFEWTVLAWELAALAVNDQFKSWSHC--
-------------CSKMSVLKLHKRDKVGIAVADIHE-------KYTSFSGF--
>XP_011416159.1/67-189
AFDAELKSLKGLRQKIIFPV-IRENIGGYDAINGVFTSPLSGVYVFQWTTVVTEVSVLVIDGQRRAFNKC--
-------------CTKITVVKLAPGERVWIECSAINDD------KSSSFTGF--
>XP_011418280.1/59-182
AFHARPSTLRNLKDVVVFGT-VTLNTKGYNPTTGKFTAPSRGHYSFTWTIATRPYMQLVINGNPVSYTHV--
-----------ETGSSTVILKMEKNDVVSILLGELAVG------LWSSFSGF--
>XP_011418279.1/59-182
AFHARPSTLRNLKDVVVFGT-VTLNTKGYNPTTGKFTAPSRGHYSFTWTIATRPYMQLVINGNPVSYTHV--
-----------ETGSSTVILKMEKNDVVSILLGELAVG------LWSSFSGF--
>XP_011418278.1/59-184
AFHARLSTMRNIKDVVVFGT-VTLNTKGYNPTTGKFTAPSRGHYSFTWTIATDAYMQLVINGNPVSYNHV--
-----------ETGSSTVILKMEKNDVVSILLGVFVARP-----DWSSFSGF--
>XP_011418285.1/69-192
AFHARMSTQKNIKNVVVFGT-VTLNTKAYNPTTSKFTAPSRGHYSFTWTIATYPAMQLVINGKSVSYNHV--
-----------EAGSSTVILKMEKNDVVSILSGESARG------LWSSFSGF--
>XP_011418287.1/59-182
AFHARMSTQKNIKNVVVFGT-VTLNTKAYNPTTSKFTAPSRGHYSFTWTIATYPAMQLVINGKSVSYNHV--
-----------EAGSSTVILKMEKNDVVSILSGESARG------LWSSFSGF--
>XP_011418286.1/61-184
AFHARMSTQKNIKNVVVFGT-VTLNTKAYNPTTSKFTAPSRGHYSFTWTIATYPAMQLVINGKSVSYNHV--
-----------EAGSSTVILKMEKNDVVSILSGESARG------LWSSFSGF--
>XP_011418284.1/59-182
AFHARMSTLRNLKDVVVFGT-VTLNNKAYNPTTGKFTAPSRGHYSFTWTIATYPASQLVINGKSVGYNHV--
-----------EAGSSTVILKMEKNDVVSILTGESTRV------MWSSFSGF--
>XP_011418283.1/48-171
AFHARLSTLKNLKEVVVFAD-VTLNKNAYNATTGKFTAPVKGHYSFTWTIATQSAWLLVINGKPISYNHV--
-----------ETGSSSVILKMEKNDVVSIIMGEIAYG------LWSSFSGF--
>XP_011427621.1/52-175
AFQSSLTKLQNLKETVIFDK-VLLNENAYDNISGIFTAPIDGIYSFTWTMLTIAKYEIVLNGQKVALNHT--
-----------PMSTSHANIKMKKGDKVWIRTGQYALG---G---WCYFSGA--
>XP_011427620.1/52-175
AFQSSLTKLQNLKETVIFDK-VLLNENAYDNISGIFTAPIDGIYSFTWTMLTIAKYEIVLNGQKVALNHT--
-----------PMSTSHANIKMKKGDKVWIRTGQYALG---G---WCYFSGA--
>XP_011420528.1/52-175
AFQSSLTKLQNLKETVIFDK-VSLNENAYDNIPGIFTAPLGGIYSFTWTILTTAKYEIVLNGQKVAFNNT--
-----------PMSTSHANIKMKKGDKVWIRTGQHAHG---G---WCYFSGA--
>XP_011442898.1/52-175
AFQSSLTKLENLKETVIFDK-VSLNEKAYDNVSGVFTAPLDGIYSFTWTTLTKTKYEIVLNGKTVTLNHT--
-----------PMSTSHANIKMKKGDKVWIRTGQFAHP---N---WCFFSGS--
>XP_011453196.1/52-152
AFQSSLTKLENLKETVIFDK-VSLNEKAYDNVSGVFTAPLDGIYSFTWTTLTKTKYEIVLNCKTVTLNHT--
-----------PMSTSHANIKMKKGDK---------------------------
>XP_011420618.1/52-175
AFQSSLTKLENLKETVIFDK-VLLNENAYDHVSGIFTAPLDGIYSFTWTTLSKTKYEIVLNGKTVALNYT--
-----------PMSTSHANIKMKKGDKVWIRTGLFAHP---N---WCFFSGS--
>XP_011453195.1/44-167
AFQSSLTKLQNLKETVIFDK-VSLNENAYDNSSGIFTAPLDGIYSFTWTVLTKYKYEIVLNGKKVVSNHT--
-----------PMSTSHANIKMKKGDKVWIRTGLFAIA---N---WCFFSGS--
>XP_011449190.2/64-188
VFQSSLTKLQNLKETVIFDK-VSLNENAYDNISGIFTAPLDGIYSFTWTILTASKYELVLNGQRVAYNHA--
-----------PMTTSHAKIKIKKGDKVWIRAGQYAHG---G--HYCYFSGE--
>XP_011420860.1/53-177
AFQSSLTKVENMKETVIFDK-VSLNESAYDYTSGIFTAPMDGIYSFTWSIVTKAKYEIVRNGQKVAYNYS--
-----------PISTSHANIKMKKGDKVWIRAGQYAHG---G--DWCSFSGL--
>XP_011420918.1/53-147
AFQSSLTMLENMKETVIFDK-VSLNESAYDYTSGIFTAPMNGIYSFTWSIVTKAKYEIVRNGQKFAYNYS--
-----------PCQPHMLTSK---------------------------------
>XP_011449192.1/56-180
AFQSILTKLENLKETVVFDK-VLLNENAYDKTSGVSTAPSDGIYSFTWTILTKHKYEIVQNGQKVAYNNS--
-----------PMSTSHANIKMKKGDEVWIRTGYYAHG---D--DCCCFSGI--
>XP_011449191.1/57-181
AFQSILTKLENLKETVVFDK-VLLNENAYDKTSGVSTAPSDGIYSFTWTILTKHKYEIVQNGQKVAYNNS--
-----------PMSTSHANIKMKKGDEVWIRTGYYAHG---D--DCCCFSGI--
>XP_011441233.1/48-172
AFQSTITKLVNLKETVIFDK-VSLNENAFDKTSGVFTAPSDGIYSFTWTTLTSAKTEIVRNGEMITRNFS--
-----------AMSTSHANIKMKKGDKVWIRAAQYADG---R--KWCFFSGV--
>XP_011441260.1/48-172
AFQSTLTKLVNLKETVIFEK-VSLNENAYDNTSGIFTAPSDGIYSFTWTTLTKTKTDIVRNGEMITRNFS--
-----------AMSTSHANIKMKNGDKVWIRAGQYADG---G--GWSFFSGV--
>XP_011449193.1/52-177
AFQSTLTKLENMKETVIFDK-VSLNENAYDKTSGIFTAPSDGIYSFSWTTLTPAKHDIVRNGETITRNYT--
-----------AMSTSNANIKMKKGEKVWIRTGHFVHGS--G--EWSFFSGV--
>XP_011445004.1/52-175
AFQSSLIKLKYVSSTVVFDK-VSLNENAYDKISGKFTAPSNGIYFFTWTTLSNAKTDIVRNGEIIAKNFS--
-----------DMSTSHANIKMKKGDKVWIRTGQFAHG------DWCFFSGL--
>XP_011423345.1/57-183
AFQSTITKLENMKQTVVFDK-VSLNENAYDKTSGIFTAPFDGIYFFIWTTLSSHKYEIVRNGQPIALNWT--
-----------DSSTSHAIIKMKKGDKVWIRVGQYVKG---G--TWCSFSGV--
>XP_011444944.1/62-186
AFQSSITNRENMKETVIFDK-VSLNEKAYDKTTGIFIAPFEGIYSFTWTTLTIGKYEIVQNSQPIAYNHN--
-----------PMSSSHANIKMKKGDKVWIRTGQYVYG---A--NWCNFSGI--
>XP_011455588.1/62-188
AFQSTLTKLLNMKETVVFDK-VSLNENAYSTATGKFTAPLDGIYSFTWTTLTQANFEIVRNGKPIAYNHN--
-----------PMSSSHANIKMKKGDKVWIRVGQYIQG---G--NWCNFSGI--
>XP_011449189.1/54-178
AFQSSLTHLNNMKETVVFDK-VSVNEKAYDSSSGIFTAPLDGTYSFTWTTLTTGKYEIMQNGKMITKNYT--
-----------EMSTSHANIKMKKGDKVWIRTGQHAVG---G--HWCYFSGL--
>XP_011425247.1/56-186
AFQSSLKGLENMKETVIFNQ-VSLNENAYNTTSGKFTAPVDGVYFFSWTTLSDAKYEIVLNNIPIAYNRT--
-----------VMSSSNANIKMKKGDNVWIRTGQFARGGDRG--EWCNFSGF--
>XP_011450970.1/56-178
--------LQDLKETVIFNQ-ASLNENAYNTTSGEFTAPVDGIYFFNWSTLSDTKYELVLNSIPIAYNYS--
-----------AMTSSHANIKMKKGDKVWIRTGQFARCGVKG--EWCKFSGF--
>XP_011425248.1/59-187
VFQSTYKGLQNLKETVKFNQ-ASLNENAFDTTTGKFTAPIDGVYSFSWGAMSDRKLEIVLNSNPVTGNYV--
-----------VMSSSQAKIKMKKGDKVWIRVGQVARCGDKG--QWCYFSGY--
>XP_011425245.1/59-187
VFQSSYKGLENLKQTMKFNQ-VTLNESAYSTTTGKFTAPVDGVYSFSWTTMSNTKYEIVLNGIPMAYNYT--
-----------CMASSQANIKMKKGDEVWIRPGQNALCDDKG--QWCNFSGF--
>XP_011447344.1/88-212
DFQSSLTKLENMKETVIFDK-VSLNENAYDKTSGVFTAPSDGIYSFSWTILTKAKYEIVQNGQKVAYNNS--
-----------PLSTSHANIKMKKGDKVWIRTGHYAHG---D--DWCCFSGI--
>XP_011439367.1/22-144
AFQARASVLVNIPDVVKFDH-VLLNEDGYNGETGIFTAPDDGVYFFDWTITVDNDAGIVKNGSVFGFSYC--
-----------RPCTATGRIKLKKGDKVWIRATDAFPN-------FTTFGGH--
>XP_011439368.1/22-144
AFQARASVLVNIPDVVKFDH-VLLNEDGYNGETGIFTAPDDGVYFFDWTITVDNDAGIVKNGSVFGFSYC--
-----------RPCTATGRIKLKKGDKVWIRATDAFPN-------FTTFGGH--
>XP_011439369.1/22-144
AFQARASVLVNIPDVVKFDH-VLLNEDGYNGETGIFTAPDDGVYFFDWTITVDNDAGIVKNGSVFGFSYC--
-----------RPCTATGRIKLKKGDKVWIRATDAFPN-------FTTFGGH--
>XP_011439364.1/40-162
AFQARASVLVNIPDVVKFDH-VLLNEDGYNGETGIFTAPDDGVYFFDWTITVDNDAGIVKNGSVFGFSYC--
-----------RPCTATGRIKLKKGDKVWIRATDAFPN-------FTTFGGH--
>XP_011422003.1/55-177
AFQARVSSLRNVPRTVRFDT-VLLNENGYSGRSGQFTAPTKGVYVFDWTITVDNDTEIVKNGSAFGYNHC--
-----------RNCSTTSRIRLKRGDKVWVRTTDAHPT-------WTTFGGH--
>XP_011420087.1/57-180
AFHANLKSLNNLSTTIKFEN-VQLNKNGYDPATGMFTAPEDGVYSFTWSFLTKKGTAAVVDNADHVYTCI--
-------------TSGHLIYELKRGNKVWIRTATFIHSG-----FFTYFSGS--
>XP_011420088.1/57-180
AFHANLKSLNNLSTTIKFEN-VQLNKNGYDPATGMFTAPEDGVYSFTWSFLTKKGTAAVVDNADHVYTCI--
-------------TSGHLIYELKRGNKVWIRTATFIHSG-----FFTYFSGS--
>XP_011425598.1/92-215
AFHANLKSLNNLSTTMKFEN-VQLNKNGYDPATGMFTAPEDGVYSFTWSFLTNKGTAAVVDNVDHVHTCI--
-------------TSGHLIYELKRGNKVWIRTATFIHGG-----YYTYFSGS--
>XP_011425599.1/57-180
AFHANLKSLNNLSTTMKFEN-VQLNKNGYDPATGMFTAPEDGVYSFTWSFLTNKGTAAVVDNVDHVHTCI--
-------------TSGHLIYELKRGNKVWIRTATFIHGG-----YYTYFSGS--
>XP_011425600.1/57-180
AFHANLKSLNNLSTTMKFEN-VQLNKNGYDPATGMFTAPEDGVYSFTWSFLTNKGTAAVVDNVDHVHTCI--
-------------TSGHLIYELKRGNKVWIRTATFIHGG-----YYTYFSGS--
>XP_011425601.1/57-180
AFHANLKSLNNLSTTMKFEN-VQLNKNGYDPATGMFTAPEDGVYSFTWSFLTNKGTAAVVDNVDHVHTCI--
-------------TSGHLIYELKRGNKVWIRTATFIHGG-----YYTYFSGS--
>XP_011425602.1/57-180
AFHANLKSLNNVPSTIKFEN-VQLNKNGYDPKTGIFTAPEDGVYSFAWSFLSQAGTAAVVDNADHAHTCI--
-------------TSGHLLYELRKGNKVWIRTATFIHGG-----FYTYFSGS--
>XP_011425603.1/57-180
AFHANLKSLNNVPSTIKFEN-VQLNKNGYDPKTGIFTAPEDGVYSFAWSFLSQAGTAAVVDNADHAHTCI--
-------------TSGHLLYELRKGNKVWIRTATFIHGG-----FYTYFSGS--
>XP_011444414.1/76-200
AFHARLGHLRNVPTTMKYGI-VLLNKEGYNPNTGIFTAPEDGVYSFAWSFLTFHGTAAVVDNVDKIHTCI--
-------------TSGHLLYELKKGNKVWIRTATSILGG-----YYTYFSGS--
>XP_011428211.1/65-187
AFHAVLSGLTNTPTIIKFGK-VQVNESGYNPATGKFKAPVDGVYSFSWTYHTNKSVGGYVDGTIRTYIGT--
-------------QTGNLVIKLKKGSQFWVQTVQHLSG------NYTFLSGY--
>XP_011424602.1/69-191
AFHAILPSVTNTPTIIKFQK-VQVNEGGYNPATGKFTAPVDGVYSFSWTYHTNKSVGGYVDGTIRTYIGT--
-------------QTGNLVIKLKKGSQFWVQTVQHLSG------KYTFLSGY--
>XP_011428602.1/65-187
AFHALLSTLTNVPTIIKFGK-VLVNESGYSPATGKFTAPLDGVYSFSWTYCTNKSNGGYVDGKLMARISN--
-------------TSGHLVIKLKKGNQFWVQAAQFIHE------EYTFLSGY--
>XP_011415418.1/60-182
AFHALLSTLTNVPTIIKFGQ-VLVNESGYSPTTGKFTAPLDGVYSFSWTYCTPKSNGGYVDGKLITKISN--
-------------TSGHLVIKLKKGNQFWVQAAQLIHE------EYTFLSGY--
>XP_011428603.1/65-187
AFHAILSTLTNVSTIIKFGK-VLVNESGYNPSTGKFTAPLDGVYSFSWTYCTNKSNGGYVDGKLMARISN--
-------------TSGHLVIRLKKGNQFWVQTAQLIHE------EFTFLSGY--
>XP_011430624.1/58-180
AFHVYLTNISSLSQTIKYDH-VITNIEGYDKTTGKFTAPVDGVYSFTWTYLTKHAVGGVIDGKQVVLVVI--
-------------TTGHLVVKMKKGSQFWTPNVTYINH------FFTFLSGY--
>XP_011430625.1/54-176
AFHVKLKKITGLSQIIKYDD-VITNIEGYDPTTGKFTAPVDGVYSFTWIYMTRKVKGGVIDDKQIVWALM--
-------------TPGHLVVKMKKGSKFWTPNVTNVEG------YFSYLSGY--
>XP_011430626.1/60-182
AFHVYLKNISSLSQIIKYNH-IVTNIEGYDTSTGKFTAPVDGVYSFTWTYLTKKAKGGVLDGKQIVWTVM--
-------------TTGHLVVRMKKGSQFWTPNATYIHA------LYTFLSGY--
>XP_011454327.1/58-180
AFHVDLKKISSIQQIIKYDH-VITNIEGYDTNTGKFTAPVDGVYSFTWTYMTRKAKGGFVDGKQIVWTCM--
-------------TTGNLVIRMKKGSQFWTPNVAYIHN------YYTYLSGF--
>C1QT3_MOUSE/18-120
IFSSVETN------------------NFFDVM--RFGAP--GVYFFTFSMMKHEV--LMHNGNTVFSMYS--
-----------GKSDTSSNHA-----EVWLRMLHG--------QRFSTFA----
>GENE77350.1/77-182
VFDRTGSN------------------NGYDNV--YFIAP--GVYVFYANIMSEVN-EIVKNGSQLAEMYS--
------------SHDSSSNMA-----HVWVRVWSNNFS-----CCFSTFS----
>GENE00559.1/103-205
VFSVVETN------------------EAYNPS--EFKVP--GTYVFHSNILSGY--CLKVNGKIRMLMYS--
-----------YFGSGSNMA------IVIIAKGTVPLY-----HLWSTFS----
>GENE104846.1/103-192
VFSVVETN------------------EAYNPS--EFKVP--GTYVFHSNILSGY--CLKVNGKIRMLMYS--
-----------YFGSGSNMA------IVIIAKGT--------------------
>GENE34805.1/372-474
VFSVVETN------------------EAYNSS--EFKVP--GTYVFYSNILSGY--CLKVNGKIRMLMYS--
-----------YWGSGSNMA------IVNIAQGTVPLY-----HLWSTFS----
>GENE20914.1/103-205
VFSLVETN------------------EAYNPS--EFKVP--GTYVFHSNILSGH--CLKVNGKIRMLMYS--
-----------FFGSGSNMA------IVIIAKGTVPLY-----HLWSTFS----
>GENE25835.1/103-205
VFSLVETN------------------DAYNPS--EFKVP--GTYVFHSNILSGH--CLKVNGKDRMLMYS--
-----------FFGSGSNMA------IVNIAKGTVPLY-----HLWSTFS----
>GENE14914.1/103-205
RFSRVDTN------------------NAYKPS--EFKVP--GTYVFYSNILAGY--CLEVNGKIRMLMFS--
-----------FFGSGSNMA------IVNIAKGSKPLY-----HQWSTFS----
>GENE25836.1/113-215
VFSRVITN------------------QAYNPS--EFKVP--GTYVFYSNIVAGY--YLNVNGKIMMDIYS--
-----------FLGSGSNMA------IVSIVKGTKPLY-----HLWSTFS----
>GENE14922.1/111-213
VFSQVVTN------------------GAYNSS--EFIAP--GTYAFYSNILSDW--CLKVNGEIRMYMYS--
-----------YRGSGSNMA------IVNIVKGLTPFY-----RRWSTFS----
>GENE16387.1/103-254
DFSQVVTN------------------GAYNSS--EFIAP--GTYAFYSNILSDW--CLKVNGEIRMYMYS--
-----------YRGSGSNMA-----VVQAALDGRTCIV-----HRLSTIQNA--
>GENE68467.1/63-165
VFSLVETN------------------GAYNSS--QFVAP--GTYAFFSNILSAS--CLQVNGEIRMYMYS--
-----------YHGSGSNMA------IVNMAKGSQPHY-----HLWSTFS----
>GENE06885.1/155-257
IFSNVETN------------------GAYNNA--EFVAP--GLYVFFSTILAGP--VLQVNGNNKMLIYS--
-----------ARGSGSNMA------VVKMVKGSKPFT-----HHWSTFS----
>GENE48221.1/163-265
IFSNVETN------------------GAYNNA--EFVAP--GLYVFFSTILAGW--VLQVNGNSKMLIYS--
-----------AQASGSNMA------VVKMVKGSKPFT-----HNWSTFS----
>GENE48222.1/176-279
IFSNVETN------------------GAYNNA--EFVAP--GLYVFFSTILTAP--VLQVNGNDKMLIYS--
-----------AHSSGSNMA------VIKIVKGTQPFT-----HQWSTFS----
>GENE100627.1/1-100
---DVETN------------------SSYNST--EFTAP--GTYVFFSNILSGI--SLRINGVDKMFLHS--
-----------FHGSGSNMA------KVKMVKGTGPSY-----QTWSSFS----
>GENE89189.1/128-230
VFGSVLTN------------------NYYNST--VFYVP--GTYQFFVNILSEA--ELVVNGTGVAEIYS--
-----------YNGAGSNLV-----GDKVWVKFSSDMS-----CCWSTFS----
>GENE102942.1/30-132
VFGSVLTN------------------NYYNST--VFYVP--GTYQFFVNILSEA--ELVVNGTGVAEIYS--
-----------YNGAGSNLV-----GDKVWVKFSSDMS-----CCWSTFS----
>GENE72428.1/11-113
VFGSVLTN------------------NYYNNT--VFYVP--GTYQFFVNILSEA--ELVVNGNQIAEIYS--
-----------FHGAGSNLV-----GDNVWVKYSTDMS-----CCWSTFF----
>GENE24261.1/84-321
VFGSVLTN------------------NYYNNT--VFYVP--GTYQFFVNILSEA--KLVVNGNQIAEIYS--
-----------FHGAGSNLVRQFSTSDNETIKMSYLSA-----FTCSSLT----
>GENE34117.1/73-173
KFDVVMTN------------------GHYSSA--QFVAP--GTYFFLATTFSCH--YLNRNGKFLVSMHA--
-----------GHETGSIGI------YVYIIHGNCIYG------EFSNFS----
>GENE48353.1/149-249
KFDVVMTN------------------GHYSSA--QFIAH--GTYFFLATTFSCN--YLNRNGQYLVSMHA--
-----------GHETGSIGI------YVYIIHGNCIYG------EFSNFS----
>GENE34119.1/145-245
KFDVVMTN------------------GHYSSA--QFIAP--GTYFFLATTFSCY--FLYRNGEYMVSMQA--
-----------GHETGSIGI------YVYIIHGNCIFG------DFSNFS----
>GENE39082.1/80-220
IFDHMFTN------------------NVYSPY--VFIAP--GTYFFTSTVMSHY--EICLNGNSLVYMYS--
-----------RFEQGTNSV------RVWVRHGSNEYNDEIDKEETKSIV----
>GENE49610.1/11-111
IFDHMFTN------------------NVYSPY--VFIAP--GTYFFTSTVMSHY--ENGLNGNSLVYMYS--
-----------KQEQGTNSV------RVWVRHGNNYY------MMSNSHV----
>GENE49611.1/117-217
IFDNVFTN------------------NMYSPY--VFTAP--GTYFFISTVMSHS--EICLNGNSLVLMYS--
-----------SSEQGTNSV------RVWVRHGSNVYG-----GHWSSFS----
>GENE95574.1/103-203
IFDNVFTN------------------NMYSPY--VFTAP--GTYFFISTVMSHS--EICLNGNSLVLMYS--
-----------SFEQGTNSV------RVWVRHGSNVYG-----GHWSSFS----
>GENE94018.1/86-186
IFDNVFTN------------------NVYSPY--VFIAP--GTYFFTSTVMSHY--EICLNGNSLVYMYS--
-----------KHEQGTNSV------RVWVRHGSNVYG-----GHWSSFS----
>GENE69618.1/78-178
LFDTIVTN------------------HHYSPN--VFTAP--ATYYFFASIMSHT--EIVKNGVRKVLMYS--
-----------VHEQGTNSV------EVWVRHGTKVYG-----NGWSTFS----
>GENE91553.1/78-178
LFDTIVTN------------------HHYSPN--VFTAP--ATYYFFASIMSHT--EIVKNGVRKVLMYS--
-----------VHEQGTNSV------EVWVRHGTKVYG-----NGWSTFS----
>GENE63151.1/78-178
LFDTIVTN------------------HHYSPN--VFTAP--ATYYFFASIMSHT--EIVKNGVRKVLMYS--
-----------VHEQGTNSV------EVWVRHGTKVYG-----NGWSTFS----
>GENE63152.1/11-111
LFDTIVTN------------------HHYSPN--VFTAP--ATYYFSASILSHT--EIVKNGIREVMIYS--
-----------DHEQGSNSV------EVWVRHGTKVYG-----NGWSTFS----
>GENE74128.1/108-191
LFDTIVTN------------------HHYSPN--VFTAP--ATYYFFASIMSHT--EIVKNGMREVLMYS--
-----------AHEQGSNSV------EVWSVI----------------------
>GENE81237.1/108-191
LFDTIVTN------------------HHYSPN--VFTAP--ATYYFSASIMSHY--EIVKNGVREVLMYS--
-----------AHEQGSNSV------EVWSVI----------------------
>GENE65386.1/108-208
LFDTIVTN------------------HHYSAN--VFTAP--ATYYFFASTMSHT--EIVKNGVREVQMYS--
-----------VHEQGSNSV------EVWVRHGTKIYG-----YGWSTFS----
>XP_011451804.1/99-202
IFDTIVTN------------------QGYDEN--IFVCP--GYYQFAATIVSES--ELMHNGRQIVRLHA--
-----------GYDEGTQVVN-----RVWIRHGDSAIMP----AGFSTFS----
>XP_011427101.1/311-417
VFPVVIYS------------------TGYNPS--IFTAP--GTYVFYVSVQSAH--DIVLNGSIKVRAMA--
-----------IYQTGTNLVILH---RVWVKRGYYST------AHQTTFS----
>XP_011427102.1/304-352
VFPVIIYS------------------TGYNPS--IFTAP--GTYVFYVSVQSAW--DIMLN-----------
------------------------------------------------------
>XP_011414686.1/311-417
VFPTVIYN------------------AGYNPS--IFTAP--GTYVFYVSVQSAF--DIVLNGSSKVRALA--
-----------IYQTGTNMVILH---RVWVKRGYYSD------GHITTFS----
>XP_011427112.1/316-421
VFPDVIYS------------------TGYNPS--IFTAL--GTYVFYVSVQSEN--DIVLNGSSKVRAMA--
-----------IHQTGTNMVILH---SVLVRRGYYSD------AHVITFS----
>XP_011432555.1/304-410
VFPVIIYS------------------TGYNPS--IFTAP--GTYVFYISVQSAM--DIVLNGSAKVRALA--
-----------IHQTGTNLVILH---IVWVKRGYHSD------AHIMTFS----
>XP_011446926.1/278-384
VFPVVIYS------------------TGYNPS--IFTAP--GTYVFYVSVQSAH--DIVLNGSAKVRAMA--
-----------MIQTGTNLVILH---KVWVRRGYYSD------YHITTFS----
>XP_011452050.1/310-413
VFDVVITN------------------NGYNPS--VFTAP--GEYVFFVNVQSFG--DVVLNGVTKVRTMA--
-----------YYEAGPNLVVLT---RVWVKRGFYI-------GPITTFS----
>XP_011452059.1/310-411
VFPVVITN------------------NGYNPS--VFTAP--GEYVFFVNVQSYN--DVVLNGVTKVRTMA--
-----------YYDAGPNLAVLT---RVWVKYGYYI-------GPITTFS----
>XP_011423759.1/327-430
VFPGVITN------------------NGYNPS--VFTAP--GVYVFFVNVQSYS--AVVLNGVTKVRTMA--
-----------HYDAGPNLVVLT---RVWVKRGYYI-------GPITTFS----
>XP_011430983.1/327-429
VFPVVITN------------------NGYNPS--VFTAP--GVYVFFVNVQGYY--DIVQSGSTKVRTMA--
-----------RYDAGTNLAVLT---RVWVRNGYYN-------GPITTFS----
>XP_011421836.1/353-459
VFPIVIYS------------------TGYNPS--IFTAP--GTYVFYISVQSAY--DIVLDGNSKVRAMA--
-----------IRQTGTNMVILH---SVWVKRGYHSY------IPITTFS----
>XP_011448509.1/306-413
VFPTVIYR------------------TGYNPS--IFTAP--GTYVFYVSVQSTF--DIVLNGFSKVRAMA--
-----------IYQTGTNLVILH---RVWVKRGYTSHR-----TPITTFS----
>XP_011448510.1/306-413
VFPTVIYR------------------TGYNPS--IFTAP--GTYVFYVSVQSTF--DIVLNGFSKVRAMA--
-----------IYQTGTNLVILH---RVWVKRGYTSHR-----TPITTFS----
>XP_011427103.1/88-194
VLPVVIYS------------------KGYNPS--IFTAP--GTYVFYISVQSAY--DIVLNGSSKVRAFA--
-----------IYQTGTNLVILH---RVWVKRGYLSH------IPSTTFS----
>XP_011427098.1/219-327
VFPVVIYS------------------TGYNPS--IFTAP--GTYVFYVSVQSYY--DIVLNGSSKVTAMA--
-----------IYQTGTNLVILH---RVWVKRGYYSK------IPVTTFS----
>XP_011427113.1/183-289
VFPTVIYS------------------TGYNPI--IFTAP--GTYVFYVSVESAH--DIVMNGSSKVRAMA--
-----------VYQTGTNLVILH---RVWVRRGYYSD------DHITTFS----
>XP_011430986.1/218-321
VYDVVITN------------------NGYNPS--VFTAP--GEYVFFVNVQSYS--DVVLNGVTKVRTMA--
-----------YYDAGPNLVVLS---RVWVKHGYWND------GSLTTFS----
>XP_011430987.1/154-257
VYDVVITN------------------NGYNPS--VFTAP--GEYVFFVNVQSYS--DVVLNGVTKVRTMA--
-----------YYDAGPNLVVLS---RVWVKHGYWND------GSLTTFS----
>XP_011430981.1/145-249
AFPVVINN------------------GGYNPG--VFTAP--GQYVFFVSAQGYG--SIVHNGGAKVMTMS--
-----------FYDSGTNLAALN---TVLAKCSYYSE------IPITTFS----
>XP_011430982.1/112-216
AFPVVINN------------------GGYNPG--VFTAP--GQYVFFVSAQGYG--SIVHNGGAKVMTMS--
-----------FYDSGTNLAALN---TVLAKCSYYSE------IPITTFS----
>XP_011430985.1/66-170
VFPVVINN------------------GGYNPD--VFTAP--GQYVFFVSAQGYG--SIVHNGGAKVMTMS--
-----------FYDSGTNLAALN---TVWAKCSFYSE------IPITTFS----
>XP_011417047.1/72-173
MFDVVITN------------------NGYNPR--VFTSP--GTYVFYVSALEYL--EIVLNNVPKVRLIG--
-----------AYQTGTNMVVLN---SVWVRHGYYSH------IPVTTFS----
>XP_011417048.1/77-178
MFNVVLTN------------------NGYNPS--VFTSP--GTYVFYVSALEYL--EIVLNNVPKVRLIG--
-----------AYQTGTNMVVLN---SVWVRHGYYSH------IPVTTFS----
>XP_011448381.1/213-314
IFDVVITN------------------NGYNLN--VFTTP--GTYVFYVSALEYI--DIVLNSVSKVRAVS--
-----------SYQTATNMVVLN---RVWVRHGYTSA------VPETTFS----
>XP_011433842.1/35-132
IFDVVITN------------------NGYNPS--VFTSP--GTYVFYVSAVEYS--DIVLNSVSKVRVLC--
-----------GFQTGTNMALLE---SVWKCVSIEGE------EPS--------
>XP_011444519.1/79-180
IFSTIIYN------------------GAYDAS--VFTSP--GIFVFYVTITAYS--DIVKNRSSSVRALA--
-----------SYQTGTNMAVFS---KVWVKQGFYTA------TPITSFT----
>XP_011442630.1/282-383
IFSTIIYN------------------GAYDAS--VFTSP--GIFVFYVTITAYS--DIVKNRSSSVRALA--
-----------SHQTGTNMAVFS---KVWVKYGFYTD------TPITSFT----
>XP_011422961.1/312-413
VFPHVVTN------------------NGYNPS--KFTAP--GTYVFFVTVNAYG--NIVLNGSSKVRTMS--
-----------SYMTGTNMAVLQ---YVWVSRSYYSN------VPITTFS----
>XP_011438926.2/312-413
VFPRVITN------------------NGYNPS--KFTAP--GTYVFFVTVNSYS--DIVLNGSKKVRTKS--
-----------NYMTGTNMAVLQ---SVWVSRSYYSH------VPITTFS----
>XP_011438925.1/314-415
VFPHVVTN------------------NGYNPS--KFTAP--GTYVFFVTVNTYG--DIVLNGLQKVRTMS--
-----------NYMTGTNMAVLQ---SVWVSRSYYTD------VPITTFS----
>XP_011438924.1/314-415
VYPHVVTN------------------NGYSPS--KFTAP--GKYVFFITVNAYG--DIVHNGSRKVRTMS--
-----------SYQTGTNMAVLP---SVWVVYGYYAY------VPITTFS----
>XP_011422962.2/311-413
VFPHLVTN------------------NGYNPS--KFTAP--GTYVFFVAVNSYG--NIVHNGLNVVQSMA--
-----------SHQTGTNMALIH---SVWISHGYYTT------VPITTFS----
>XP_011438640.1/265-366
VFPHVVTN------------------NGYNPS--KFTAP--GTYVFFLTVVSNS--NIVHNGADKVRTIG--
-----------QYMTGTNMAVLQ---SVWVSRGYFSE------APYTTFS----
>XP_011438639.1/194-295
VFPHVVTN------------------NGYNPS--KFTAP--GTYVFFVTANTKF--DIVHNGTSKVRTMS--
-----------FYQTGTNMAVLQ---SVWVSRSYYTE------VPITTFS----
>XP_011438638.1/268-369
GFDHVITN------------------NGYSPS--KFTAP--GTYVFFVTVNMYI--DIVHNDRSKVRTMS--
-----------SFQTGTNMAVLQ---SVWVSRGYYSE------VPITTFS----
>XP_011438694.1/265-328
LFPHIVAN------------------NGYNPR--KFTAP--GTYVFFLHEQTWR------------------
-----------SWLSGT-LSGLV---VISVKA----------------------
>XP_011451667.2/155-256
VFPHVVTN------------------NGYNSS--KFTAP--GTYVFFVTVTPHG--DIVQNGVSKVRSMS--
-----------AYQMGSNMAVLQ---SVWVRRSYYSY------VPVTTFS----
>XP_011414995.1/152-255
IFNSVLYQ------------------GGYDTS--IFTAS--GLFIIFSTVVANR--RIVINGIEKAGMMA--
-----------VFQSASNLIVQQ---RVWIKLYLYSD------ISETTFS----
>XP_011414997.1/152-255
IFNSVLYQ------------------GGYDTS--IFTAS--GLFIIFSTVVANR--RIVINGIEKAGMMA--
-----------VFQSASNLIVQQ---RVWIKLYLYSD------ISETTFS----
>XP_011414994.2/83-186
KFNFLLYQ------------------GGYDFS--IFTTP--GLYIIYSTSVATR--RIVINGSEKAGMMA--
-----------IFQSASNLIVQQ---RVWIMLHLYSD------ISYSTFS----
>GENE01078.1/95-200
VFDKVITN------------------GAYDVR--SFRAP--GIYMLSFSALQGQS-ELVRDNMVIARVKT--
-----------NVVNVH---------DVWVRH-----DSKHVVKG-FFTSFS--
>GENE64623.1/94-200
IYDKIITN------------------GAYDNR--AFRAP--GTYKFSFSVLQGTR-ELVRNGSPIGRVRT--
-----------NIVNVH---------DVWVQH-----GSGMTVKGGGYSLFT--
>GENE22655.1/82-162
VFDEINLN------------------NTYDSR--IFTAP--GPYEFTFATLVP-G-ELVKNGEPMAKTVS--
-----------NVVDLN--------------------------------TYA--
>GENE50277.1/82-162
VFDEINLN------------------NTYDSR--IFTAP--GPYEFTFATLVP-G-ELVKNGEPMAKTVS--
-----------NVVDLN--------------------------------TYA--
>GENE42253.1/96-198
PFDKILTN------------------NAYDSR--EFRAP--GAYEFSVSMLMK-G-EIVRDGVPIAKLRT--
-----------KTVTAE---------DVWVEH-----DS---NYGQSFSTFS--
>GENE70241.1/96-198
PFDKILTN------------------NAYDSR--EFRAP--GVYEFSVSMLMK-G-EIVRDGVPIAKLRT--
-----------KTVTAE---------DVWVEH-----DS---NYGQSFSTFS--
>GENE21487.1/100-202
IFDEVDLN------------------NAYDPR--IFTAP--GTYLFSMALGNPTH-FMKQNSQTIEYAIA--
-----------VTTVAD---------DVWIEG--YISGAYAHI--RYHTGFS--
>GENE59585.1/89-191
IFDEVDLN------------------NAYDQR--IFTAP--GTYLFSMALGNPTH-FMKQNSQTIEYAIA--
-----------VTTVAD---------DVWIEG--YISGAYAHI--RYHTGFS--
>GENE56022.1/93-192
KFDQVDLN------------------NAYN----YFTAP--GTYIFSMVLGNPSK-FMRKNGVGIEYAIA--
-----------VSTVAF---------RVWVTG--HVSGANAD---RYHTGFS--
>GENE57416.1/93-192
KFDQVDLN------------------NAYN----YFTAP--GTYIFSMVLGNPSK-FMRKNGVGIEYAIA--
-----------VSTVAF---------RVWVTG--HVTGANAD---RYHTGFS--
>GENE32088.1/22-121
KFDQVDLN------------------NAYN----YFTAP--GTYIFSMVLGNPSK-FMRKNGVGIEYAIA--
-----------VSTVAF---------RVWVTG--HVSGANAD---RYHTGFS--
>GENE73634.1/22-121
KFDQVDLN------------------NAYN----YFTAP--GKYIFSMVLGNPSK-FMRKNGVGIEYAIA--
-----------VSTVAF---------RVWVTG--HVSGANAD---RYHTGFS--
>GENE57418.1/93-193
KFDQVDLN------------------NAYN----FFTAP--GTYIFSMVLGNPSK-FMRKNGVGIEYAVA--
-----------VSTVAF---------RVWVTG--HVSGAYADS--RYHTGFS--
>GENE86810.1/54-158
KFDQVDLN------------------NAYNNI--YFTAP--GTYIFSMVLGNPSK-FMRKNGVGIEYAIA--
-----------VSTVAF---------RVWVRS--LCCFEISHW--LFWHACQ--
>GENE42122.1/11-111
KFDDVDFN------------------NVYN----VFTAP--GTYLLSTTLGNPTH-YLKKNGEKVEYNVA--
-----------VTTVAK---------KVWVEG--SITGPYETS--GYYTSFS--
>GENE69330.1/53-154
RFTELEDQS-----------------NVYN----VFTAP--GTYLLSTTLGNPTH-YLKKNGEKVEYNVA--
-----------VTTVAK---------KVWVEG--SITGPYETS--GYYTNFS--
>GENE42532.1/84-189
VYDSVELN------------------KAFHPF--VFIAP--GIYLFSITIGN-VK-HLKKNGETIEHAWA--
-----------VTTVAK---------DVWVEG--IIEGVKSHDGVRKHTGFA--
>GENE66642.1/84-189
VYDSVELN------------------KAFHPF--VFTAP--GLYLFSITIGN-AK-HLKKNGETIEYAWA--
-----------VTTVAK---------DVWVEG--IIEGVNSHDGVRKHTGFA--
>GENE42533.1/84-189
VYDSVELN------------------KAFHPF--VFTAP--GTYLFSIKIGN-AK-HLKKNGETIEYAWA--
-----------VTTVAK---------DVWVEG--IIDGTNSHDGVRKQTGFA--
>GENE81339.1/36-141
VYDSVELN------------------KAFHPF--VFTAP--GIYLFSITIGN-VK-HLKKNDETIEYAWA--
-----------VTTVAK---------DVWVEG--IVDGANSHDGVRKHTGFA--
>GENE73128.1/68-173
VYDSVELN------------------KAFHPF--VFTAP--GIYLFSITIGN-AK-HLKKNGESIEYAWA--
-----------VTTVAK---------DVWVEG--IIEGLNTPDGVRKFTAFA--
>GENE88551.1/85-190
VYDSVELN------------------KAFHPF--VFTAP--GIYMFSITIGN-VK-HLKKNGETIEYAWA--
-----------VTTVAK---------DVWVEG--IIEGVNTHDGVRRHTAFA--
>GENE40242.1/104-215
IFDNVRLN------------------KAYQPA--VFKAP--GTYVFFVTLSIPPS-KNAVSSYAGLYVFA--
-----------SNVIIH---------EVWMEC-SAIQGDDTTTIRDYHSHFS--
>GENE74134.1/112-223
IFDNVRLN------------------TAYQPA--VFKAP--GTYALFATLSVTPS-KNAISNFVGLYLLT--
-----------SNVVIH---------EVWMEC-SVIQGDDTTTVRDYHSHFS--
>GENE50614.1/86-195
IFDQVKLN------------------SGYDYR--TFRAP--GTYQISATLSSTPN-KNLASNSVGYLYAD--
-----------TSLVLH---------DVWISC-STIHGD-QTGA--FHSHFS--
>GENE59061.1/465-575
IFDQVKLN------------------SGYDYR--TFRAP--GTYQISATLSSTPN-KNLASNSVGYLYAD--
-----------TSLVLH---------DVWVSC-STIHGDHQTGA--FHSHFS--
>XP_011446309.1/67-181
TFRGVDVN------------------SAYDAT--VFTAP--GVYSFAFTASVPPK-LKKNGRQEMYVFLD--
-----------SNTVVH---------TVWMEIGSNTVAGHGNFGDQYHTHFS--
>XP_011446308.1/28-142
AFRGVDVN------------------SAYDAT--VFTAP--GVYSFAFTASVPPT-LMKNGMHEMYVFLD--
-----------SNTVVH---------TVWMEIGSNTVAGHGNFGDQYHTHFS--
>XP_011446333.1/83-149
TFRGVDVN------------------SAYDAT----------------------------------------
-----------SNTVVH---------TVWMEIGSNTVAGHGNFGDQYHTHFS--
>XP_011415593.1/83-195
SFSGIRTN------------------NAYDPV--IFVAP--GSYNFAFSGSAQPS-LKKNGVSEMYVFFD--
-----------GSVVLH---------RVWLEVGSNILGGSRAA--AYHSHFS--
>XP_011432374.1/208-311
ILPHVYSN------------------SLFDPN--VFTAD--GLYGFYLGIECVDG-NLVRDGSLIGHAAC--
-----------SFSVQH---------KVWAKE----SYDGGSKGLRGKTTLS--
>XP_011432375.1/208-309
ILPHVYSN------------------SLYDPN--VFTAD--GLYGFYLGIECVDG-DLVRDGSLIGHAVC--
-----------TFSVHH---------KVWAKN----AYDSGD-ELRGKTTLS--
>GENE10293.1/15-116
VFDVVVTN------------------NAYNKH--VFVAL--GTYVFSTTLVS----EFAVNGTAITNMYV--
------------TTSQTIVLMLQQ-DDVAIQNKG---------FYGVSHST---
>GENE102108.1/1-100
--DVVVTY------------------NAYNKH--VFVAL--GTYVFSTTLVS----EFAVNGTAITNMYV--
------------TTSQTIVLMLQQ-DDVAIQNKG---------FYGVSHST---
>GENE46702.1/122-223
VFDVVVTN------------------NAYNKH--VFVAP--GTYVFSTTLVS----QFAVNGTAITNMYV--
------------TTSQTIVLQLQQ-DDVAIQNKG---------FYGVSHST---
>GENE85964.1/122-223
VFDVVVTN------------------NAYNKH--VFVAP--GTYVFSTTLVS----QFAVNGTAITNMYV--
------------TTSQTIVLQLQQ-DDVAIQNKG---------FYGVSHST---
>GENE00276.1/70-171
VFDVVVTN------------------NAYNKH--VFVAP--GTYVFSTTLVS----QFAVNGAAITNMYV--
------------TTSQTIVLQLQQ-DDVAIQNKG---------FLGTSYST---
>GENE22708.1/136-237
IFDAIVTN------------------NAYNSS--VFVAP--GTYVFSTTLVS----QFAVNGAGITNMYV--
------------TTSQTIVLQLQT-DDVSIQNRG---------FYGIDHSI---
>GENE29115.1/136-237
IFDAIVTN------------------NAYNSS--VFVAP--GTYVFSTTLVS----QFAVNGAGITNMYV--
------------TTSQTIVLQLQK-DDVSIQNRG---------FYGIDHSI---
>GENE22711.1/184-285
IFDAIVTN------------------NAYNSS--VFVAP--GTYVFSTTLIS----QFAVNGAGITNMYV--
------------TTSQTIVLQLQK-DDVSVQNRG---------FHGTNHSI---
>GENE08148.1/35-134
AFDNVVTN------------------NAYNNH--SFIAP--GTYVFSATLFS----NFVKNGQMITWMYV--
------------TTSQTIVLDLVK-DDVGIQNKP---------IYGSNYSM---
>GENE19695.1/35-134
AFDNVVTN------------------NAYNNH--SFIAP--GTYVFSATLLS----NFVKNGQMITRMYL--
------------TASQTIVLDLVK-DDVGIQNKP---------VYGDNYSI---
>GENE04104.1/147-246
IFEVVAIN------------------NGYNNK--AFVAP--GIYVFSATLVS----RFMWNGQPMTVMIV--
------------TISQTIVLPVRK-DVFTIQNKS---------FIGGARSM---
>GENE57253.1/128-227
IFEVVAIN------------------NGYNNK--AFVAP--GIYVFSATLVS----RFMWNGQPMTVMIV--
------------TISQTIVLPVRK-DVFTIQNKS---------FIGGARSM---
>GENE102969.1/15-115
IFETVVTN------------------NGYNNN--AFVAP--GTYVFSATLLS----QFIWNGHPVTEMYV--
------------TISQTIVLHLRK-DVVTIQNKS---------FIGGARSI---
>GENE04110.1/145-244
IFETVVTN------------------NGYHSH--TFIAP--GTYVFSATLVS----QFVKNGQVITTMFV--
------------STSQTIILQLQG-DDVTVRNKF---------FHGGSFST---
>GENE14448.1/145-244
IFETVVTN------------------NGYHSH--TFIAP--GTYVFSATLVS----QFVKNGQVITTMFV--
------------STSQTIILQLQG-DDVTVRNKF---------FHGGSFST---
>GENE14447.1/146-245
IFETVVTN------------------NGYHSH--TFIAP--GTYVFSATLVS----QFVKNGQVVTTMFV--
------------TTSQTIVLQLQK-DDVTVQNKS---------FYGGSHST---
>GENE38873.1/145-244
IFETVVTN------------------NGYHSH--TFIAP--GTYVFSATLVP----QFVKNGQAVTTMFV--
------------TTSQTIVLQLQK-DDVMVQNKS---------FYGGSHSI---
>GENE50814.1/118-217
VFETVVTN------------------NGYHSH--TFIAP--GTYAFSATLLS----AFVKNGQAVTTMFV--
------------TTSQTIVLQLQK-DDVVVQNKS---------FYGAGQGT---
>GENE14442.1/145-244
IFEAVVTN------------------NGYHSH--TFIAP--GTYVFSATLVS----QFVKNGQAVTTMFV--
------------TTSQTIVLQLQK-DDVVVQNKS---------FNGAGQET---
>GENE57258.1/110-200
--------------------------NGYHSH--TFIAP--GTYVFSTTLIS----QFVKNGQAVTTMFV--
------------TTSQTIVLQLQK-DDVMVQNKA---------FIGASHST---
>GENE14443.1/133-200
IFETVVTN------------------NGYHSH----------------------------NGQAVTTMFV--
------------TTSQTIVLQLQK-DDVTVQNKS---------FYGESHST---
>GENE38875.1/146-245
IFETVVTN------------------NGYYSH--TFIAP--GTYVFSTTLLS----QFVKNGQVVTTMYV--
------------TTSQTIVLQLQK-DGVTVRNTS---------FYGSGQST---
>GENE57254.1/146-244
IFETVVTN------------------NGYHSH--TFIAP--GTYVFSATLLS----QFVKNGQAITTMFV--
------------TTSQTIILQLQK-DDVVVQNKS---------FFGASQX----
>GENE14446.1/146-245
IFETVVTN------------------NGYHIH--AFIAP--GTYIFSATLVS----EFVKNGQVVTTMYV--
------------STSQTIILQLQG-DDVTVRNKS---------FHGGSFST---
>GENE67312.1/15-114
IFDTVVAN------------------SGYHSH--TFIAP--GTYVFSATIVS----EFVKNGQVVTTMYV--
------------TTSQTIVLQLQK-DDIMVQYKS---------FYGSGLST---
>GENE14444.1/383-482
IFENVVTN------------------KGYNSH--SFVAP--GTYVFSTTLVS----QFVKNGKAITTMYV--
------------TTGQTIVLQLQK-DDVTVQNKS---------FYGHGHSI---
>GENE38874.1/116-215
IFENVVTN------------------NGYNPH--SFVAP--GTYVFSTTLVS----QFVKNGKAITTMYV--
------------TTGQTIVLQLQK-DDITVQNKS---------FYGHGHSI---
>GENE85549.1/117-216
IFENVVTN------------------NGYNPH--SFVAP--GTYVFSTTLVS----QFVKNGKAITTMYV--
------------TTGQTIVLQLQK-DDITVQNKS---------FYGHGHSI---
>GENE41738.1/110-209
VFDNAITN------------------SAYNNH--NFVAP--GTYVFSVTLMS----MFYKNGQPVSRLYV--
------------TTSQTIILQLTK-DDVCVHNVS---------MAGANYST---
>GENE75901.1/110-209
VFDNAITN------------------SAYNSH--NFVAP--GTYVFSVTLMS----MFYKNGQPVSRLYV--
------------TTSQTIILQLTR-DDVCVHNVS---------MAGENFST---
>GENE10700.1/259-358
VFDNVITK------------------HGYNNH--NFVAP--GTYVFSATLMS----AFVRNGRPVSYMYL--
------------TASQTIILQLHQ-DDVSIHNTT---------LAGSHYSV---
>GENE19721.1/156-255
VFDRVVTN------------------NGYNNI--NFIAP--GTYVFSVTLIS----QFVKNGSPVSYVYV--
------------TTSQTIVLELHK-DDIFIQNKS---------YHGAHYST---
>GENE27093.1/205-304
VFDRVVTN------------------NGYNNF--NFIAP--GTYVLSATLLS----QFVKNGSPVSYMFV--
------------TSSQTIVLELLK-DDIFIQNKS---------YFGAHYST---
>GENE19716.1/195-294
VFDRVVTN------------------NGYNNL--NFIAP--GTYVFSVTLIS----QFVKNGSPVSYMYV--
------------TSSQTIVLELQK-DDIFIQNVS---------YFGVHYNS---
>GENE19719.1/87-186
VFDRVVTN------------------NGYNNF--NFIAP--GTYVFSVTLMS----QFVKNGSPVSYMFV--
------------TSSQTIVLELQQ-DDIFIQNKS---------YHGAHYST---
>GENE76569.1/66-117
VFDRVVTN------------------NGYNNL--NFIAP--GTYVFSVTLMS----QFVKNGSP--------
------------------------------------------------------
>GENE19723.1/143-248
VFDRVATN------------------HGYNNI--NFIAP--GTYVFSGTLMS----QFVKNGSPVSQMYV--
------------TSSQTIVLELQK-DDIFIQNINPTMVT----TALSPVSC---
>GENE13879.1/182-281
AFDRVITN------------------NGYNSH--DFRAP--GTYVFSVTLMA----NIVKNSTTVANLYV--
------------SSSMTAVLQLQK-EDVAIRNKM---------LHGSHYSA---
>GENE78509.1/182-281
AFDRVITN------------------NGYNSH--DFRAP--GTYVFSVTLMA----NIVKNSTTVANLYV--
------------SSSMTAVLQLQK-EDVAIRNKM---------LHGSHYSA---
>GENE26326.1/244-341
VFDKVITN------------------NAYNKY--DFKAP--GTYVFSATLMA----RIMSNGTDVGNMYL--
------------TTAMTVILQLNK-DDVFLQNKP---------LHGYAYST---
>GENE41307.1/241-338
VFDKVITN------------------NAYNKY--DFKAP--GTYVFSATLMA----RIMSNGTDVGNMYL--
------------TTAMTVILQLNK-DDVFLQNKP---------LHGYAYST---
>GENE26329.1/256-355
VFDDVITN------------------NAYSKF--DFRAP--GTYVFSVTLMA----RFVKNAITVGNIYV--
------------TSAMTTVLELQQ-DDVSIQNKN---------LHGYAYSV---
>GENE103325.1/36-135
VFDDVITN------------------NAYSKF--DFRAP--GTYVFSVTLMA----RFVKNAITVGNIYV--
------------TSAMTTVLELQQ-DDVSIQNKN---------LHGYAYSV---
>GENE57172.1/188-284
AFDHVTNN------------------NGYNAF--DFRAP--GTYVFATTLMA----KIMQNAQYVSNIYI--
------------TASQEVVLLLNQ-DNVSIHNQP---------VYGQGYST---
>GENE57393.1/162-258
TFDHVTTN------------------NGYNVF--DFRAP--GTYVFATTLMA----QIMHNAKTVSSIYV--
------------TGSQEVVLQLNQ-DDVSIHNQK---------VYGHGYST---
>GENE43064.1/105-203
KFNNVVTN------------------SPYSQN--LFIAP--GIYVFSTTIMI----GIYVNDKLMTNVKL--
------------TMSQTAIYKLQK-DTVSVRRQI----------LHFDYTS---
>GENE65692.1/106-204
KFNNVVTN------------------SPYSQN--LFIAP--GIYVFSTTIMI----GIYVNDKLMTNVKL--
------------TMSQTAIYKLQK-DTVSVRRQI----------LHFDYTS---
>GENE30948.1/195-291
IFENVVTN------------------NGYNPH--DFRAP--GIYIFSVSLMT----SIRRNGTISNSMYL--
--------------SLTVIYELNK-DDVSVVGTES--------LWGHGFSI---
>GENE88146.1/142-238
IFEKVVTN------------------NGYNPQ--YFRAP--GIYIFSVTLMT----SIRRNGTISNSMYL--
--------------SLTVIYELNK-DDVSVVGTES--------LWGNGNSI---
>GENE04108.1/130-226
AFNQTVTN------------------NACN----VFTAP--GTYVFHVTLMG-LH-FIDVDGVAYSMFWI--
------------QLSRMLIIELKS-NVVSVKNDG---------VAGHHYSS---
>GENE04111.1/130-226
AFNQTVTN------------------NACN----VFTAP--GTYVFHVTLMG-LH-FIDVDGVAYSMFWI--
------------QLSRMLIIELKS-NVVSVKNDG---------VAGHHYSS---
>GENE26816.1/132-231
AFNQTVTN------------------NAYNVH--AFTAP--GTYVFHVTLMG-TH-FIDVDDIAYSSLWI--
------------QSSHMFVKELKS-SVVSVKNDG---------IVGQHFSA---
>GENE26813.1/161-264
VLDQAVTN------------------NAYSSQ--EFVAP--GTYVFHVTMMGKDH-YIDVSGKPYSQLWV--
------------QSSQMFVINLTA-KIVSVKNDG---------FIGQHMSTXNC
>GENE29770.1/164-262
VFDHAVTN------------------NAFHNI--IFTAP--GTYVLCATVAG--K-YFDVNGRYVANFIT--
------------QATQMIILKLQA-DDVSVKNSS---------ILGAEYTS---
>GENE35560.1/164-262
VFDHAVTN------------------NAFHNI--IFTAP--GTYVLCATVAG--S-HFDVNGKYVAKFIT--
------------QATQMIILKLQA-DDVSVKNYG---------ILGAMYTS---
>GENE35559.1/164-262
VFDHAVTN------------------NAYHTV--IFTAP--GTYVLCATVAG--S-HFDVNGKYVAKFIT--
------------QATQMIILKLQA-DDVSVKNYG---------ILGAMYTS---
>GENE29772.1/272-370
VFDHAVTN------------------NAYHTV--IFTAP--GTYVLCATVAG--N-YFDVNGRYVANFIT--
------------QATQMIILKLKV-DDVSVKNSS---------ILGAMYTS---
>GENE29773.1/108-206
VFDHTFTN------------------NAFDNI--IFKAP--GTYVLCATVAG--S-HFDVNGKYVANFIA--
------------QSTQMIIVQLKA-DDVSVKNSK---------ILGAIYTS---
>GENE42714.1/56-155
VFSDVITN------------------NGYNNH--VFVAP--GLYMFSTT-----L-AIEINGSDVVKMFE--
------------SATQIVIVHLKK-DDVSVQSHT---------YWGAKYCS---
>GENE61803.1/56-155
VFSDVITN------------------NGYNNH--VFVAP--GLYMFSTT-----L-AIEINGSDVVKMFE--
------------SATQIVIVHLKK-DDVSVQSHT---------YWGAKYCS---
>GENE28063.1/640-739
VFSDVITN------------------NGYNNH--VFVAP--GLYMFSTT-----L-SIEINGSDVVRMYE--
------------SATQIVIVHLNK-DDVSVQSHT---------YWGDKYCS---
>GENE06755.1/149-248
VFDDIVTN------------------NGYNNH--VFVAP--GLYLFTTS-----L-TFLVNGNIIVRLNE--
------------SGSQTIILSLNK-DDVAVQNDA---------FWGDKYSS---
>GENE23639.1/150-244
IFDNAVTN------------------NGYLPH--TFVAP--GTYVFSVT-----N-HFVVNGSIIAKLHL--
------------QSSQMVVVYLRQ-EDVSVQNRV---------INGDRYST---
>GENE79443.1/150-244
IFDHAVTN------------------NGYLPH--TFVAP--GTYVLFVT-----H-HFVVNGSIVAKLFL--
------------QSSQTVIVYLRQ-EDVSIQNRS---------IFGDRYST---
>GENE52840.1/162-256
IFDHAVTN------------------NGYLPN--TFVAP--GTYVFSVT-----N-HFVVNGSVVAKLYL--
------------QSSQTVIVYLRQ-EDVSVQNRK---------IDGDRYST---
>GENE61732.1/166-263
IFDHAVTN------------------SGYIPH--TFVAP--GTYVFFITV-E-KD-HFVVNGSIVAKLNL--
------------QSSQTVIVNLRQ-EDVSVQNRT---------IRGDRYST---
>GENE61736.1/167-262
IFDNAVTN------------------NGYIPH--TFVAP--GTYLFSAT-----S-HFVVNGSVVAKFNI--
------------QSSQMVIVYLRK-EDVSIQHGA---------IVGDRYST---
>GENE23634.1/31-125
IFDHAVTN------------------NGYLPH--TFVAP--GTYVFSVT-----L-HFVVNGSIVSKLYL--
------------QTSQLIIVKLRK-DDVSVQNRT---------FTCSQYCT---
>GENE28857.1/169-260
VFNHVITN------------------NAYNNH--TFIAP--GTYVFYFS-------DLVLNGSAVANLYI--
------------QASQLAILNVNA-DDVSVQNKQ---------YWGSGYST---
>GENE105364.1/15-106
VFNHVITN------------------NAYNNH--TFIAP--GTYVFYFS-------DLVLNGSAVANLYI--
------------QASQLAILNVNA-DDVSVQNKQ---------YWGSGYST---
>GENE23637.1/41-132
VFNHVITN------------------NGYNNH--TFIAP--GTYVFYFS-------DLVLNGSAVANLYI--
------------QASQLAILNVNA-DDVSVQNKQ---------YWGSGYST---
>GENE23635.1/15-106
VFDHVITN------------------NGYKNH--TFTAP--GTYVFYFS-------DLVWNGSVVANLFI--
------------QPSQLAILNIKA-DDVSVQNYQ---------YWGSGYST---
>GENE62846.1/159-257
VFDHLTTN------------------NAFNVH--IFVAP--GVYVFGVTLGH-YT-NLVVNGVIVAGLFM--
------------QSSQMVVVKLMV-DNVAVLNEG---------IDGKAYSS---
>GENE04096.1/164-261
LFDSIQTN------------------EAYNAA--QFTAP--GTYVFTCSLHS----YIAINKTAKALLNE--
--------------SQTLIAHLNP-DVVTVNT-GG--------INGGKY-----
>GENE95309.1/133-208
-------------------------------------AP--GTYVFTCSLLS----YIAVNKTAKALLNE--
--------------SQTLIAHLNP-DVVTVNT-G---------IYGNKY-----
>GENE72496.1/162-259
LLDSIQTN------------------DAYNAK--QFTAP--GTYVFTCSLFS----YIAVNKTPKAFLNE--
--------------SQTMIVHLNP-DVVTVNT-GG--------IYGVKY-----
>GENE62100.1/164-261
VFSSIITN------------------NGYNSA--KFVAP--GYYLLSCSLRS----SIYVNNSLKARLNE--
--------------SQTIIVELKA-DVVSVKA-AM--------LYGTDY-----
>GENE95828.1/164-261
VFSSIVAN------------------NGYNSA--KFVAP--GYYLLSCSLRS----SIYVNNSLKARLSE--
--------------SQTIIVELKA-DVVSVKA-AM--------LYGHEY-----
>GENE29238.1/82-179
VFNSIITN------------------NGYNSA--KFVAP--GYYLLSCSLRS----SIDVNNSLKARLNE--
--------------SQTIIVELKA-DVVSAKA-AM--------LHGHEY-----
>GENE72497.1/164-261
VFNSIITN------------------NGYNSA--KFVAP--GYYLLSCSLLS----YIYVNNSKKAHLYE--
--------------SQTIIVELKA-DVVSVKT-SI--------IFGTGY-----
>GENE29242.1/164-262
VFDLIKTN------------------NGYNNA--KFVAP--GYYLLSCSLLS----SIDVNNSRKAHLYE--
--------------SQTIIVELKA-DVVSVKT-AI--------IHGLGY-----
>GENE29240.1/139-236
VFSSIITN------------------NAYNNA--KFVAP--GFYLFSCSLLS----SIYVNNSRKASLNE--
--------------SQTIIVQLKA-DVVSVKT-AI--------IHGFRH-----
>GENE62101.1/139-236
VFSSIITN------------------NAYNNA--KFVAP--GFYLFSCSLLS----SIYVNNSRKASLNE--
--------------SQTIIVQLKA-DVVSVKT-AI--------IHGFRH-----
>GENE98240.1/148-245
VFSSIITN------------------NAYNNA--KFVAP--GFYLLSCSLLS----SIYINNSKKASLNE--
--------------SQTIIVQLKA-DVVSVKT-AI--------IHGHRY-----
>GENE72499.1/44-141
VFNSIITN------------------NGYNNT--KFVAP--GYYLLSCSLRS----SIEVNNSLKARLNE--
--------------SQTTIVELKA-DVVSAKA-AM--------LHGHEY-----
>GENE28719.1/56-153
IFDKVTTN------------------GAYHAG--IFTTP--GTYVFFSTVLS----YLSINEQKIANFNA--
--------------SATVVLQLSK-DKVTVNN-PG--------TYGGSY-----
>GENE28724.1/95-192
IFDKVTTN------------------GAYHAG--VFTTP--GTYVFFSTVLS----YFSVNGQKIANFNA--
--------------SATVVVQLSK-DKVTVNN-PG--------TYGGSY-----
>GENE81387.1/72-169
IFDKVTTN------------------GAYHAG--IFTTP--GTYVFFSTVMV----YLSVNEQRIAYFNA--
--------------SATVVVQLSK-DKVTVNN-PG--------TYGESY-----
>GENE100769.1/33-130
IFDKVTTN------------------GAYHAG--IFTTP--GTYVFFSTVMV----YLSVNEQRIAYFNA--
--------------SATVVVQLSK-DKVTVNN-PG--------TYGESY-----
>GENE07064.1/122-219
AFDRVHTN------------------NGYNAL--IFTAP--GTYVFFTSILV----RIVVNGVNIADTYG--
--------------SQFVIVQLQK-HQVSVQN-DD--------IFGNQD-----
>GENE80030.1/127-224
VFDHVETN------------------NGYNPH--VFTAP--GIYVFTTSIMT----EVVVNGVRKAQVYT--
--------------AQTVIVNLKK-DDVAIQILDN--------IHGESP-----
>GENE15925.1/139-236
VFDLVETN------------------NGYNSH--VFIAP--GLYLTYSSILA----QIIVNGVNKGSVYA--
--------------SQAILIQLQK-DDVAVQN-DH--------VYSDGD-----
>GENE61957.1/170-267
VFDLVETN------------------NGYNSH--VFIAP--GLYLIYSSILA----QIVVNGVNKGSVYA--
--------------SQAILVQLQK-DDVAVQN-DH--------VYSDGD-----
>GENE15926.1/174-293
VFDLVETN------------------NGYNAH--VFTAP--GLYLIYSSILA----QIVVNGVNKGSVYAKR
FD----------ICKENVILELHTNKAINIDI-SE--------VNKSTKKC---
>GENE15929.1/138-235
VFDHVETN------------------NGYNSH--VFTAP--GVYLFYSSILS----QIVVNGSYKASIYA--
--------------SQTIIVYLHQ-DDVAVQN-DH--------IYSDLY-----
>GENE61959.1/174-271
IFDHVETN------------------NGYNTH--VFTAP--GVYLFYSSILS----QIVVNGSYKASIYA--
--------------SQAIIVYLHQ-DDVAVQN-DH--------IYSDLY-----
>GENE77796.1/167-264
VFDHVETN------------------NGYNPH--VFTAP--GLYMFFTSVLA----NLVVNGVVKTSVYA--
--------------SQMIVTQLQQ-DDVAIQN-DD--------IYGSGF-----
>GENE77797.1/31-128
VFDHVETN------------------NGYNPH--VFTAP--GLYVFFTSVLA----NLVANGVVKTSVYA--
--------------SQMIVTQLQQ-DDVAIQN-DD--------IYGSGL-----
>GENE21409.1/153-250
VFDHVETN------------------NGYNPH--VFTAP--GLYVFYTSVLA----NLVVNNVVKTSVYA--
--------------SQMIVTQLQQ-DDVAIQN-DD--------IYGSTF-----
>GENE67526.1/163-260
VFDHVETN------------------NGYNPH--VFTAP--GLYVFYTSVLA----ELIVNGAIKASVYA--
--------------SQALVIQLKQ-DDIAVQN-DD--------IYGDPT-----
>GENE01562.1/181-274
VYDSVNLN------------------GGYHHF--IFIAP--GIYLFCTSILAEA---IIKNGIQLAGAFA--
-------------YDQGVA-------SVAVQLEV---------ENRWPADAQ--
>GENE74896.1/131-189
---------------------------------------------------AEY---IIKNGNQLAGAYA--
-------------YDQGSA-------SVAVQLEV---------ENRYPPDAQ--
>GENE03528.1/181-274
VYDSVNLN------------------SGYHHF--IFIAP--GIYLFCTSILAEA---IIKNGIQLAGAYG--
-------------YDQGAA-------SVAVQLEV---------ENRWPADAQ--
>GENE03529.1/82-175
VYDSVNLN------------------DGYHPP--IFIAP--GIYLFCTSVLTEA---IIKNGIQLAGAYG--
-------------YDQGAA-------SVAVHLEV---------ENRWPAGAQ--
>GENE12522.1/127-220
IFDTVMLN------------------GAYHSQ--LFVAT--GIYIFSVSIMGLY--FILKNGKEVAAAIA--
--------------DQGST-------TIVTQLEV---------S-VQRHDDT--
>GENE70286.1/127-220
IFDTVMLN------------------GAYHSQ--LFVAT--GIYIFSVSIMGLY--FILKNGKEVAAAIA--
--------------DQGST-------TIVAQLEV---------S-VQRHEDT--
>GENE85070.1/127-220
IFDTVMLN------------------GAYHSQ--LFVAT--GIYIFSVSIMGLY--FILKNGKEVAAAIA--
--------------DQGST-------TIVAQLEI---------S-VQRHDNT--
>GENE12524.1/153-246
IFDTVMLN------------------GAYHSH--LFVAT--GIYIFSVSIMGLY--FIQKNGKEIAAAIA--
--------------DQGST-------TIVAQLEV---------S-VQRHEDT--
>GENE95214.1/124-217
IFDTVMLN------------------GAYHSH--LFVAT--GIYIFSVSIMGLY--FIQKNGKEIAAAIA--
--------------DQGST-------TIVAQLEV---------S-VQRHEDT--
>GENE70285.1/120-213
SFDTVMLN------------------GAYHSH--LFLAT--GIYIFSVSIMGVY--FILKNGKELAAAIA--
--------------DQGST-------TIVTQLEV---------S-VQRHEDI--
>GENE56988.1/466-559
PFDSVTLN------------------NAYHGA--LFVAP--GIYIFSGSILAHH--SFKKNGIDIGGGIL--
-------------YGQGSA-------TVVAQLEV---------E-NNYPDDT--
>GENE62148.1/15-108
PFDSITLN------------------NAYHGV--LFIAP--GIYIFSGSILAHH--SSKKNGIEVGGGIN--
-------------YSQGSA-------TVVTQLEV---------E-INYPDDT--
>GENE12865.1/507-600
MFDSVVTN------------------GGYHSR--LFTAP--GVYIFSSSLLVQP--QIMKNGRNIQGVLA--
-------------YVQGSG-------TAVVQLEV---------ETTEWTHDA--
>GENE38983.1/140-233
MFDSVVTN------------------GGYHSR--LFTAP--GVYIFSSSLLVQP--QIMKNGRNIQGVLA--
-------------YVQGSG-------TAVVQLEV---------ETTEWTHDA--
>GENE07126.1/275-369
VFETVSLN------------------SGYHSG--TFIAP--GIYVFSTSVMMIGN-IIEKNNAEIAGAYA--
-------------YEHSSV-------TVTMDLTV---------VTVERHDDI--
>GENE79959.1/99-193
VFETVSLN------------------SGYHSK--TFIAP--GIYVFSTSVMMIGS-IIEKNNAEIAGAYG--
-------------YEHSSV-------TATIDLAV---------VTVERHQDI--
>GENE07129.1/167-261
IFDDVSLN------------------NGYNAA--TFIAP--GIYVFSTSVTMNGN-ILEKNNAEIAGAFA--
-------------SEHRSV-------TATMDLTV---------VTVERHNDL--
>GENE07131.1/330-424
VFDDVSLN------------------NGYNAA--TFIAP--GIYVFSTSVMMNGN-ILEKNNAEIAGAFA--
-------------YEHSSV-------TATMDLTV---------VTIERHNDL--
>GENE13973.1/77-165
VFDSVHLN------------------GGYHSS--LFIAP--GIYMFSLSVMVN---ELLKNGAILAETYA--
-------------YDQGSV-------SVATQLEV---------VKVHGSDSG--
>GENE36708.1/155-243
VFDSVHLN------------------GGYHSS--LFIAP--GIYMFSLSVMLN---ELLKNGAILAETYA--
-------------YDQGSV-------SVATQLEV---------VKVHDSDSG--
>GENE84789.1/137-222
VFDQEKIN------------------KGYHKS--LFIAP--GVYMFSASVMTK---NIVKNEEPIASLFA--
-------------QQQGSV-------TMVTELEI---------VNVQRPDDS--
>GENE25309.1/62-153
KFETILLN------------------GGYHNQ--LFIAP--GIYLFSTSVLSA---EISKNGVSLAKAYG--
-------------DTQGSV-------SVATQMEV---------VKHTFPADG--
>GENE70339.1/176-267
KFETILLN------------------GGYHNQ--LFIAP--GIYLFSTSVLSA---EISKNGASLAKAYG--
-------------DTQGSV-------SVATQMEV---------VKHTFPADG--
>GENE25311.1/708-797
QFETILLN------------------GGYHNQ--LFIAP--GIYLFSTSVLSA---QITKNG-TLAKVYG--
-------------AEQGSV-------TVATQLEV---------VKHIYPADG--
>GENE25315.1/64-144
--------------------------GGYHSQ--LFIAP--GIYLFSTSVVTS---QITKNGVPQAKAFG--
-------------DAQGSV-------TVTTQIEV---------VKHISPADG--
>GENE70340.1/187-283
KFETILLN------------------GGYHSQ--LFIAP--GIYLFSTSVVSS---QITKNDVPLAKAFG--
-------------NAQGKD-------IIKESIGVSRVCK----WKTFAISDI--
>GENE88467.1/59-217
KFETILLN------------------GGYHSQ--LFIAP--GIYLFSTSVVTS---KITKNDVPLAKAFG--
-------------NAQGTVDDPRPVSKVVVKDELYCVAV----SGNILVCSS--
>GENE83241.1/118-210
VFETVLLN------------------NGYHSH--LFVAP--GLYIFSTSVLDG---DLVKNGNVLARAYG--
-------------PEQGSV-------TVVTQLEV---------VRLSCCQGS--
>GENE25872.1/145-238
PFPNVKLN------------------GGYNNV--VFVAP--GLYIVSTSISSY-W-GIMKNGVYVAGAYV--
-------------PEQGSV-------TIALLLQV---------VKHVVHDDG--
>GENE27129.1/154-247
PFPNVKLN------------------GGYNNV--VFVAP--GLYIVSTSISSY-W-GIMKNGVYVAGAYV--
-------------PEQGSV-------TIALLLQV---------VKHVVHDDG--
>GENE38328.1/206-296
NFGSANPN------------------GGYQ----HFTAS--GIYIFSLTVTTY-Q-AIKKNGKIIARATS--
-------------KDQTSV-------TILVKLDI---------VINEQTGPF--
>GENE76631.1/100-190
YFGSVDLN------------------YSYR----HFTAP--GIYIFSLTVTTL-P-AIEKNGNILAKATS--
-------------YHQGSV-------TIVVELEI---------VIKEPTGPI--
>GENE44352.1/229-322
RFDSVLLN------------------DGYHNQ--LFIAP--GFYLFSVTLAAN-Y-ELKKNGATLVYLS---
-------------LDQGSA-------TIVTKLEVW--------VHIVPVDGS--
>GENE70682.1/526-619
RFDRVLLN------------------DGYHNL--LFITP--GFYLFSVTLATN-Y-ELRKNGAILVNLS---
-------------LDQSSV-------TVVTKLEVW--------VHTGPVDGS--
>GENE70680.1/262-355
RFDSVLLN------------------DGYHNL--LFITP--GFYLFSVTLATN-Y-QLKKNGAPLINLS---
-------------LDQGSV-------TVVTKLEVW--------VHNSPPDGS--
>GENE70680.2/36-129
RFDSVLLN------------------DGYHNL--LFITP--GFYLFSVTLATN-Y-QLKKNGAPLINLS---
-------------LDQGSV-------TVVTKLEVW--------VHNSPPDGS--
>GENE51347.1/90-211
RFDRVLLN------------------DGYHNQ--LFIAP--GFYLFSVTLATN-L-TLKKNGARLVSLS---
-------------LDQGSA-------TVVTKLEAVNQVLSKIKVLQSTVNGMGA
>GENE42312.1/115-213
KFENVTLN------------------NGYHFR--LFIAP--GTYLFTVTLSGE-T-SVRKNGAMLARIDC--
-------------FDQSSV-------TIVTQMEVW--------DIYSPGNVS--
>GENE48663.1/144-239
KFETVITD------------------GGYNNQ--VFVTP--GIYMFSCSLMDHVP-EIVHNQRVLGRIFA--
-------------RDQGAQ-------TVFTHVQI---------VRSIDNPDL--
>GENE67762.1/28-112
KFETVITD------------------GGYNNQ--VFVAP--GIYMFSCSLMDHMP-EIVHNQRVLGRIFA--
-------------RDQGAQ-------TVFTHV----------------------
>GENE76106.1/112-207
KFETVITD------------------GGYNNQ--VFVAP--GIYMFSCSLMDHMP-EIVHNQRVLGRIFA--
-------------RDQGAQ-------TVFTRVQI---------VRSIDNPDL--
>GENE05928.1/5-100
KFETVITD------------------GVYSNQ--VFVAP--GIYMFSCSLLDHHS-EIIHNQRVLGRIFA--
-------------RDQGAQ-------TMFTHVQI---------MRTVDNPDL--
>GENE48665.1/117-205
KFETVLTE------------------GGYNND--IFVAP--GLYLLSCSMLDHTTGEIMRNHDVLARVFA--
-------------RDQGAN-------TIIATV------------KKISG-----
>GENE56704.1/120-207
KFETILTE------------------GGYNND--IFVAP--GLYLLSCSMLDHTKGEIMRNHDVLARVFA--
-------------RDQGAN-------TIIATV------------KKIS------
>GENE19985.1/311-405
IFETVLLN------------------NGYNNH--IFTAP--GLYMFSSSMLSAN--DIIVNGQLYARLYG--
--------------AQGSN-------TIIANLTV---------VRLACCAGS--
>GENE94470.1/122-216
IFETVLLN------------------NGYNNH--IFTAP--GLYMFSSSMLSAN--DIIVNGQLYARLYG--
--------------AQGSN-------TIIANLTV---------VRLACCAGS--
>GENE72797.1/50-129
----------------------------------IYTAP--GVYMISCSLLADHL-SIIVDGMRMANVFA--
--------------DQGTN-------TILVNLQV---------VRAKDSAHV--
>GENE17164.1/126-228
VFDKIVLN------------------NAFNAQ--QFTAP--GFYLLSVSVASDLH-ALMRNDDIIARAHA--
-------------GGVTIVSGLAA-DKISVKS-----------FYGNGLTT---
>GENE66059.1/126-228
VFDKIVLN------------------NAFNAQ--QFTAP--GFYLLSVSVASDLH-ALMRNDDIIARAHA--
-------------GGVTIVSGLAA-DKISVKS-----------FYGNGLTT---
>GENE08655.1/8-109
VFDTVQTN------------------NAYDNV--KFTCP--GAYHFTVSILSHV--FIKHEGTSVAGLYT--
-------------SSNSVVVHCMA-QQIWVES-----------GERVGFTL---
>GENE25067.1/83-183
LFDEVLTN------------------DGFDPY--EFTVP--GKYMISVTIRAQF--EIICNDKNVG-KIT--
-------------SSMTVAVEARR-DVIYVKQ-----------YHGNGCTT---
>GENE46147.1/36-136
LFDEVLTN------------------DGFDPY--EFTVP--GKYMISVTIRAQF--EIICNDKIVG-KIT--
-------------SSMTVAVEARR-DVIYVKQ-----------YHGNGCTT---
>GENE24131.1/113-213
KFDDVITN------------------KSYFPS--VFKVP--GRYLFSLTVRAQY--EIIAEPHVIG-QLA--
-------------ASITVVVSLQA-DEIYVRE-----------LFGEGYTS---
>GENE28456.1/65-103
------------------------------------------------------------------------
-------------ASDTVVVHAKI-DEIYVNH-----------VYLDHMSL---
>GENE32631.1/98-197
KFDDVITN------------------NAYSQT--IFHCP--GLYLFSLNILSDT--DIVKNGKRIARPFT--
-------------ASDTVVVHAKI-DEIFVNH-----------VYLDNMSL---
>GENE32629.1/274-380
KFDDIITN------------------NAYNST--IFLCP--GHYLFSINIFSNN--RVIQNSKIIATLIT--
-------------ASDTVVVHAEI-DQIFLDSVDDHST-----IELNNMSV---
>GENE32630.1/69-106
------------------------------------------------------------------------
-------------GSDTVVVHAKV-DEIFVTN-----------AYLDNSSL---
>GENE28458.1/93-191
KFNVVTTN------------------NAYDIA--IFQCP--GLYLISTTVLGDT--ETRQNGKLIARSHS--
-------------GTDTSVIHANK-DKISSKV-----------AYLDHFSR---
>GENE64390.1/93-191
KFDVVTTN------------------NAYDVT--IFQCP--GLYLISTTVLGDK--ETRQNGKLIARPHS--
-------------GTDTTVIHANE-DKISSKV-----------AYLDHFSR---
>GENE00534.1/154-418
IFDRVITN------------------NAYHPH--IFNVP--GAYAITLTMTVE---ELVVDGGSTYYISA--
---------DYASTTKQWILELQTGSEVWVRKGT---------AGRNLHG----
>GENE23883.1/154-250
IFDHVITN------------------NAYHPH--IFNVP--GAYAITLTMTVE---ELVVDGGSTYYISA--
---------DYASTTKQWILELQTGSEVWVRKAA---------S--DLHG----
>GENE23884.1/154-251
IFDRVITN------------------NAYHPH--IFNVP--GAYVITLTMTVG---QLIVDGGSTYYISA--
---------DYASTTQQWILELQTGSEVWVRKSS---------QS-DLHG----
>GENE00532.1/126-226
IFDHVITN------------------NAYHPH--IFNAP--GAYVITLTMTVE---DIVVDGAAINYISA--
---------DYASTTKQWILELDTGSEVWFRKKY---------KYQDLHG----
>GENE13985.1/127-224
IFDRVITN------------------NAYHPH--IFDVP--GAYVITLTMTVE---DLVVDGVIINVITA--
---------NYASSTKQWILDLTTGSQVWVRKGP---------YYKDLHG----
>GENE23885.1/429-527
IFDKVITN------------------NAYHRH--IFDVP--GVYVITLTMTVE---DLVVDGVYINYIAA--
---------NYVSTTKQWILELVTGSEVWVRKGT---------AGRNLHG----
>GENE13986.1/37-134
VFDRVITN------------------DAYHKH--IFNVP--GAYFFTLTMTVN---DLVVDDVTINFIYA--
---------DYASSSKQWILELKTGSEVWIRKGS---------NDQDLHG----
>GENE13984.1/892-988
IFDHVITN------------------NAYHPH--IFNVP--GAYAITLTMTVE---ELVVDGGSTYYISA--
---------DYASTTKQWILELQTGSEVWVRK-----------AHSDLHG----
>GENE10142.1/100-197
IFDYPITN------------------NAYNHY--IFQAP--GVYVFTLTLMVI---ELVLDGNIMFDILA--
---------GYVSSTKQCVLNLNVGSVVWIRT-T---------KVREIHG----
>GENE82684.1/100-197
IFDYPITN------------------NAYNHY--IFQAP--GVYVFTLTLMVI---EIVLDGNIIFDVLA--
---------GYVSSTKQCVLNLNVGSVVWIRT-T---------NVREIHG----
>GENE10145.1/131-228
VFDKPITN------------------NAYSIT--IFHAP--GIYVFTLTLMVV---QIVVDGNALNDIFA--
---------DNVSTTKQWVLDLSSGSEVWIRT-Y---------NMGEIHG----
>GENE10150.1/28-125
VFDKPITN------------------NAYSLT--IFQAP--GIYVFTLTLMVV---EIVVDGNALNDIFA--
---------DNVSTTKQWVLDLKTGSDVWIRT-Y---------NNGEIHG----
>GENE74749.1/132-229
VFDKPITN------------------NAYSHT--IFHAP--GIYVFTLTLMVV---EIVVDGNVLNDILA--
---------DVVSTTKQWVLDLNSGSEVWIRT-Y---------NMGEIHG----
>GENE44540.1/131-232
VFDKPITN------------------NAYSLT--IFQAP--GIYVFTLTLMVA---EIVVDGNTLNQMFA--
---------DYVSTTKQWVLKLNAGSEVWIRT-L---------NNGEIHGIHGI
>GENE10146.1/37-134
IFDKPITN------------------NAYSVH--IFQAP--GIYVFTMTLMVV---DIVVDGNFINQIFA--
---------DYMSTTKQCVLDLNAGSEVWIRT-V---------NRGEIHG----
>GENE74747.1/118-215
IFDKPITN------------------NAYSVN--IFQAP--GIYVFTMTLMVV---DIVVDGNFINQIFA--
---------DYMSTTKQWVLDLNVGSEVWIRT-Y---------NRGEIHG----
>GENE10152.1/28-125
IFDKPITN------------------NAYSVH--IFQAP--GIYVFTMTLMVV---DIVVDGNLINQIFA--
---------DFISTTKQWVLDLNVGSEVWIRT-Y---------NKGEIHG----
>GENE82685.1/28-125
IFDKPITN------------------NAYSVH--IFQAP--GIYVFTMTLMVV---DIVVDGNLINQIFA--
---------DFISTTKQWVLDLNVGSEVWIRT-Y---------NKGEIHG----
>GENE74748.1/118-215
IFDKPITN------------------NAYSVN--IFQAP--GIYVFTMTLMVV---DIVVDGNFINQIFA--
---------DVISTTKQWVLDLNAGSEVWIRT-Y---------NRGEIHG----
>GENE82683.1/28-92
IFDKPITN------------------NAYSVN--IFQAP---------------------------------
---------DVISTTKQWVLNLNAGSEVWIRT-Y---------NRGEIHG----
>GENE74750.1/110-207
IFDKAITN------------------NAYSVN--LFQTP--GVYVFTLTMMVI---QIVVDGNLINDIAA--
---------ENVSTTRQWVLDLNAGSEVWIRT-I---------NRGEIHG----
>GENE42612.1/29-123
IFDTAITN------------------NAYHPY--IFLAP--GVYVFSVTLMVT---EIVINGATAGDVYC--
---------ATVSSMRQWIFEVNEGSDVWIRT-----------NRRQVRG----
>GENE21003.1/292-386
LFDKIITN------------------GAYHNY--VFIAP--GLYEFQLSAMSS---AFVRDGTVISHIYP--
---------SYETAGNQWVVELNQGSEVWIQT-----------FGGTIHG----
>GENE21006.1/113-206
MFDRIITN------------------GAYHNN--EFKAP--GLYDFQLSAMSS---AFVRDGRMISRIYP--
---------SYETAGNQWVVELNQGSVVWIET-----------NGG-IQG----
>GENE42723.1/19-114
LFDKVITN------------------GAYHDH--IFIAP--GLYEFYLTAMSM---SFVKDGTVISYLYP--
---------SVETAGNQWVVELDQGSEVWIQT-----------VAGEIHG----
>GENE44954.1/198-293
VFDKEITN------------------GAYVNQ--VFTAP--GLYEFHLTAMSL---SFVRDGVIISYLYP--
---------SVETAGSQWVVELDQGSEVWIET-----------KAGEIHG----
>GENE26113.1/35-129
VYDRIITN------------------GAYHAS--IFTAP--GLYVFSSTAMSV---EIVKDGAVVNKFLV--
---------GYEATGNQWVLEMDQGSEIWIRT-----------HAGEIHG----
>GENE77568.1/189-283
VYDRIITN------------------GAYHNS--IFTAP--GLYVFSSTAMSV---EIVKDGATVNTFLA--
---------GFEATGNQWVLELDQGSEIWIRT-----------HAGEIHG----
>GENE53743.1/132-226
VYDRIITN------------------GAYHNS--IFTAP--GLYVFSSTAMSV---DIVKDGATVNMFLA--
---------GFEATGNQWVLELDQGSEIWIRT-----------HAGEIHG----
>GENE31595.1/1-92
--------------------------NAYDIS--IFTAP--GVYVLHMDIMIE---QLVKDGAHILFNYI--
---------DDVSSSRTVVTELEHGNQVWIRTAS---------GTGTIHG----
>GENE80594.1/116-215
IFDRTITN------------------NAYDIS--IFTAP--GVYVLHMDIMIE---QLVKDGAHILFNYI--
---------DDVSSSRTVVTELEHGNQVWIRTAS---------GTGTIHG----
>GENE73528.1/1-92
--------------------------NAYDIS--IFTAP--GVYVLHMDIMIE---QLVKDGAHILFNYI--
---------DDVSSSRTVVTELEHGNQVWIRTAS---------GTGTIHG----
>GENE59875.1/1-92
--------------------------NAYDIS--IFTAP--GVYVLHMDIMIE---QFVKDGAHILFNYI--
---------DDVSSSRSVVTELEHGNQVWIRTAS---------GTGTIHG----
>GENE53558.1/25-121
IFDKVFTN------------------HGYNSH--VFTAP--GLYVFHLAAMAR---DFVKDGNRVDTAYV--
---------DYQSVSKEWALQLEQGSQVWIKE-----------HGDIIDG----
>GENE74169.1/102-198
IFDKVFTN------------------HGYNSH--VFTAP--GLYVFHLAAMAR---DLVKDGNRLDTAYV--
---------DYQSVSKEWALQLEQGSQVWIKE-----------HGDIIDG----
>GENE31301.1/68-155
LTSKVQQL------------------DLDRHK---------GAYVFTVKMKVP---ELVVDGKVAFDLGI--
---------DYESANEEFIIEVNQGADVFVRS-----------RGGVLYG----
>GENE48805.1/68-244
LTSKVQQL------------------DLDRHKKIIFVAP--GAYVFNVKMKVP---ELVVDGKVAFDLGI--
---------DYESANEEFIIEVNQGADVFVRS-----------RGGVLYG----
>GENE96119.1/65-160
IFDSVVTN------------------NAYHSN--IFVAP--GAYVFNVKMKVP---ELVVDGKVAFDLGI--
---------DYESANEEFIIEVNQGADVFVRS-----------RGGVLYG----
>GENE68029.1/402-601
LVSEIHQL------------------EKLHNLVLVITAP--GAYLVSLAMSIE---VLTKEGVHLFDIYA--
---------EFTSTTKEWIIALNQGDRVWVRS-----------NG-QLHG----
>XP_011417969.1/99-194
EFDSVLLN------------------GAYDSR--IFRAP--GVYHFSLTFLSS---EIVKDGNQLVYTYA--
------------VGATQVNIRLEAGQDVWCRN-----------GTTNLHPQ---
>XP_011417970.1/87-182
DFNSVIFN------------------GAYNFH--IFRAP--GVYHFAVNFMCT---EIVKEGSRLVYTYA--
------------VGSTEVNIRLEAGQGVWCRS-----------GHTTLHPE---
>GENE76387.1/102-200
PFDKVILN------------------QGFNVN--IFTCP--GTYNFQTSLLST---EIVKEGNRLVQAHA--
---------TNVQGFNSVFTKCDKG-NVWVR-GD---------VNSLRYT----
>GENE92389.1/74-172
PFDKVILN------------------QGFNIN--IFTCP--GTYNFQTSLLSF---EIVKEGNRLVQAHS--
---------TNVQGFNSVFTKCDKG-NVWVR-GD---------VHNGRYT----
>GENE76388.1/91-189
PFDKVILN------------------QGFNVN--IFTCP--GTYNFQTSVFCT---EIVKEGNRLVQAHA--
---------THVQGFNSVFTKCDKG-NVWVR-GD---------VNSLRYT----
>GENE67954.1/119-217
PFDKVIQN------------------QGFNVN--IFTCP--GTYNFQTSLIGT---EIVKEGNGLVQAHS--
---------TNVQGFNSVFTKCDKG-NVWVR-GE---------VYHEKFT----
>GENE18956.1/46-144
PFNNVILN------------------QGFNVN--IFTCP--GTYNFQTSLLST---EIVKEGNRLVQAHA--
---------THVQGFNSVFTKCDKG-NVWVR-GN---------VYSERFT----
>GENE40019.1/74-157
----LLIR---------------------------WSNS--GTYNFQTSLLST---EIVKEGNGLVIAHA--
---------THIQGFNSVFTKCDKG-NVWVR-GD---------LYGERFT----
>GENE40019.2/94-192
PFDKVILN------------------QGFNVN--IFTCP--GTYNFQTSLLST---EIVKEGNGLVIAHA--
---------THIQGFNSVFTKCDKG-NVWVR-GD---------LYGERFT----
>GENE18959.1/23-141
PFDNVILN------------------QGFDVS--IFTCP--GTYNFQTSLFCT---EIVKEGNRLVQAHAHI
AAQY-----TNVQGFNSVFTKCDKG-TVWVR-TD---------VHGERFM----
>GENE52957.1/213-314
PFDEIIVN------------------NAYDTS--KFTCP--GVYVFQSALMAQ---EIVKESLTLVRMYA--
---------RFDQGFNSVITRCNAG-KVWVRVGT---------IRSSRFT----
>GENE97630.1/38-139
PFDEIIVN------------------NAYDTS--KFTCP--GVYVFQSALMAQ---EIVKESLTLVRMYA--
---------RFDQGFNSVITRCNAG-KVWVRVGT---------IRSSRFT----
>GENE26826.1/247-284
PFNQVLLN------------------QAYDAV--TFICP--GIYIFQSALMS--------------------
------------------------------------------------------
>GENE53904.1/248-323
PFDQVLLN------------------QAYDAI--TFICP--GIYVFQSALMS----EVVKNGVPIX--MS--
---------RLSISFNESIPETYRN-----------------------------
>GENE53905.1/247-345
PFNQVLLN------------------QAYDAI--TFICP--GIYVFQSALMS----EVVKNGVPIGRMYA--
---------RYDQGFNSATIQCNKG-HVWVRVGT---------VYNDLFS----
>GENE80550.1/247-346
PFDQVLLN------------------QAYDAV--TFICP--GIYVFQSALMSN---EIVKNGVSVGRMYA--
---------AYDQGFNSATVQCNKG-HVWLAANG---------TLTRVLS----
>GENE26824.1/478-577
PFDQVLLN------------------QAYDAV--TFICP--GIYIFQSALMSN---EMVKNGVSVGRMYA--
---------GYDQGFNSATVQCNKG-HVWVRVGT---------VYNGLFS----
>GENE53903.1/177-278
PFDDVLLN------------------NAYDPV--AFICP--GIYMFQSAVMCN---EIVKDGTTLTRMYS--
---------GHDQGFNSAIVRCNQG-RVWVRVGT---------VYSLRYS----
>GENE80553.1/112-195
PFDEVLLN------------------NAYDPV--AFICP--GIYMFQSVVMCN---EIVTDGTTLTRMYS--
---------GYDQGFNSAIVRCNQG--------------------SMG------
>GENE21993.1/273-368
VFSSIIHN------------------NAYSPK--LFTAP--GVYMFYTHILNK---MCLQHNG-TTKLWL--
--------------SNMIVLHLNKG-EIKVVKYG---------APFYVHN----
>GENE73813.1/147-242
VFSSIIHN------------------NAYSPK--LFTAP--GVYMFYTHILNK---MCLQHNG-TTKLWL--
--------------SNMIVLHLNKG-EIKVVKYG---------APFYVHN----
>GENE41084.1/273-368
VFSSIIHN------------------NAYSPK--LFTAP--GVYMFYTHILNK---MCLQHNG-TTKLWL--
--------------SNMIVLHLNKG-EIKVVKYG---------APFYVHN----
>GENE31074.1/175-306
IFDNVIVN------------------QAYSSK--QFVAP--GTYVFHLKIFQV---VNLTHNK-EKVVCVVL
HLKAGDIVEVSPKDSSNIVLHLKAG-IVENIS-----------HISILLS----
>GENE35155.1/173-266
IFDNVIVN------------------QAYSSK--QFVAP--GTYVFHLKIFQV---VNLTHNK-EKVVCV--
--------------SSNIVLHLKAG-IVENIT-----------HIFILLS----
>XP_011437853.1/166-261
VYDNIHVN------------------NAYNKH--KFTAP--GIYVFFANVLT----ALIVRN--CVNFCN--
--------------SNMAVVALEVG-VVWVKVVH---------PGVHLDG----
>XP_011413976.1/27-124
PFDIATLN------------------NAFDIT--VFTPT--GVYVLFSTITT----AAIVRN--GHWLCN--
--------------SNMAVAALEIG-RVLVRIFH---------DGVTIDG----
>XP_011431896.1/611-711
VFDLVEYN------------------GAYDPT--KFKAQ--GTYVFFFNILT----VDLTINGETRSACA--
--------------SNMVVVHLNKG-EVWVRADP---------PGVMLSS----
>XP_011431905.1/610-710
VFDLVEYN------------------GAYDPT--KFKAQ--GTYVFFFNILT----VDLTINGETRSACA--
--------------SNMVVVHLNKG-EVWVRADP---------PGVMLSS----
>XP_011431756.1/128-222
NFGNTITN------------------NCYHHT--NFIPY--GVYVFYVHMIS----TELMVEG--AVMGT--
--------------GGMAVVHVNAG-TVYVRV-----------ESGTSIG----
>XP_011431815.2/135-229
NFGNTITN------------------NCYHHS--NFIPN--GVYVFYVHILS----TELMVED--AVMGT--
--------------GGMAVVHVNAG-SVWVRV-----------ESGTIIG----
>XP_011416388.1/123-218
VFGNAISN------------------NCYHDS--NFIPN--GVYVFDVQIVLC---TELVLEG--KVMAA--
--------------GGMAIFHVNAG-SVWVRV-----------DGGNGIA----
>XP_011418875.1/114-208
VFGNVITN------------------NCYHNS--SFVPK--GIYIVNVQILC----TELVVEG--VVKGT--
--------------GGMAVVHVDAG-CVWVRV-----------DGENDIA----
>XP_011425041.1/44-146
PYAVEVVD------------------NAYDNT--KFTAP--GLYFFTWSVTSL---ALVKEKAYNNKEVI--
---------KRNTCAQSTLAQLNAG-KIWVKA-----------MSLVSGT----
>XP_011425044.1/46-141
PYTIEMTD------------------GAYS----RFTAP--GVYFFTWSVTSL---VLMK-----NVTII--
---------KRNTCSQSTVVQLNSG-VVWVKA-----------IGLLSRN----
>XP_011445329.1/102-194
VFDKTQLN------------------NAYHDT--HFSAP--GLYQFALTLLNN---VLVR----NGNEEL--
---------FVP-ASAVVVVQLEAS-VVFVKA-----------GANLDEP----
>XP_011449651.1/102-194
VFDKTQLN------------------NAYHET--HFNAP--GLYQFALTLLND---SLVR----NGNELL--
---------FIP-ASAVVVVQLEAS-VVFVKA-----------GANLDEP----
>XP_011449652.1/87-180
VFDNILLN------------------NAYNER--QFTAP--GTYQFAVSLTNF---AVQK----NGNDAL--
---------LTYSTSSVVVAHLDAG-IVHVQS-----------PTNLRQG----
>XP_011449653.1/91-184
IFDDVLLN------------------NAYNER--HFTAH--GTYQLAVSLTNF---AVQK----NGHDVL--
---------LTYSSSTVVVAQLNAG-VVQVKG-----------PTNLREG----
>GENE03211.1/187-290
KFRKVIYNG------------------DYNVS--VFT----GLYFFTATLIRSP--FISVN-----GIEQ--
---------GYQSGSGSFIYRLKAGDIVVPSDD----------GLFTSFTG---
>GENE69606.1/148-251
KFRKVIYND------------------EYNVS--VFT----GLYFFTATLIRSP--SISVN-----DIEQ--
---------GYQSGSGSFIYRLKAGDIVVPSDD----------GLFSSFTG---
>GENE31117.1/93-196
KFRKVIYND------------------EYNVS--VFT----GLYFFTATLIRSP--SISVN-----DIEQ--
---------GYQSGSGSFIYRLKAGDIVVPSDD----------GLFSSFTG---
>GENE30655.1/212-315
KFKNVIYND------------------GYSLY--VFT----GLYFFTATIFRSS--NFHVN-----GVSK--
---------GFQSGSGSFVYRLNAGDIVVLSNA----------HQYSSFTG---
>GENE99458.1/59-161
KFKDVIYND------------------DYNAS--VFT----GLYFFSSTLIRKS--GFYVN-----GIKK--
---------GLQSGSASLVYRLKAGDIVMLSED----------TFLSTFTG---
>GENE50540.1/589-691
KFKNVTYND------------------GYSLR--IFI----GLYFFMANIFRSP--YLTVN-----ARDT--
---------GYLPGSGSIVHHLKKGDTVYLSGT----------YEYSSYTG---
>GENE55362.1/185-289
KFTNAFYND------------------AFNFT--MFV----GLYFFSATIIRDTG-YLMIN-----GHAR--
---------GYPSGTATIVYHMDEGDTAYVGMQ----------GGYSHFNG---
>GENE56294.1/185-289
KFTNAFYND------------------AFNFT--MFV----GLYFFSATIIRDTG-YLMIN-----GHAR--
---------GYPSGTATIVYHMDEGDTAYVGMQ----------GGYSHFNG---
>GENE40712.1/35-139
KFTNAFYND------------------AFNFT--MFV----GLYFFSATIIRDTG-YLMIN-----GHAR--
---------GYPSGTATIVYHMDEGDTAYVGMQ----------GGYSHFNG---
>GENE43211.1/218-326
KFKTSLFNH------------------VFNLS--EFI----GVYFFTTTIVREP--EIRITRRNSNNIIA--
---------GYASGTTSLVYHLNVGDKASLSYD----------HLSSSFSG---
>GENE48466.1/240-348
KFKISLFNH------------------MFNLS--EFV----GVYFFTTTIVREP--VIGITRRNTNNIIW--
---------GYASGTTSFVYHLNVGDKAFLYED----------YWTSSFSG---
>GENE00072.1/311-421
-FPHIIDNN------------------GYDIV--KFT----GIYFFSFQISKMY--FIYRNQFIVVGARE--
---------GGYSIGVSAALQLDTKDTVYIGGGAVYTD------LRSSFTG---
>GENE56616.1/205-308
-FTDIIDND------------------GYDFN--KFT----GLYFFSFQISKEY--FIFRNQDRVLGALD--
---------EGFSIGVSAALHLDTEDTVRIGGSAVYS-------ERASFTG---
>GENE09148.1/326-433
-FPNIIQHN------------------GYDTF--RFT----GIYMFSFQISKGG--CQIYINDVIKVGAR--
---------IGYSFSVSGTFHLNRNDEVYVGGNKAYN------DYDSSFTG---
>GENE29346.1/269-376
-FPEIIQNN------------------GYDKS--KFT----GIYMFSFQISKLW--CKIYINNVEKIAA---
---------DGYSISVTGTFHLRTNDVVYTGGYAAHN------DRYSSFTG---
>GENE19031.1/80-184
-FKETIQNN------------------AYSET--KFT----GIYFFLSSLS--V--LKCFLYVNNKEAIG--
----------TYAATIVGTFYLATDDKVFVG-DGFRR------PNFSTFTG---
>GENE71559.1/160-264
-FKETIQNN------------------AYSET--KFT----GIYFFLSSLS--V--LKCFLYVNNKEAIG--
----------TYAATIFGTFYLATDDKVFVG-DGFRR------PNFSTFTG---
>GENE20544.1/44-153
-FTRSIYNG------------------AYDNR--IFT----GFYYFAYTLSKQF--HICVNRVNMVGTMH--
---------NGYSMSLSGTFHLEADDIVYVH-TGFSAF-----SYLCSFTG---
>GENE18178.1/216-327
-FRTVYINN------------------AYNKS--EFT----GLYYFSVTLTKNY--ELNINGINKLNMHW--
---------GATLLTQSGTFHLNKNDVVDILGFCDNLF-----RSTCTFTG---
>GENE61953.1/316-427
-FRTVYINN------------------AYNKS--EFI----GLYYFAVTLTKNY--ELNINGINKLNMHW--
---------GATPLTQSGTFHLNKNDVVDIYGFCDNLF-----RSTCSFTG---
>GENE18181.1/84-195
-FRTVYINN------------------AYNKS--EFI----GLYYFSVKLTKNY--ELNINGINKLNMHW--
---------GTTLLTQSGTFHLNKNDVVDILGFCDNLF-----RSTCTFTG---
>GENE65857.1/246-354
-FRSVYINN------------------AYNTS--KFT----GLYHFSVTVTKDY--YLRINGSIKLQLWY--
---------GATPLTQSGTFHLIKNDVVDIYGFSG--------SYSCSFTG---
>GENE18180.1/283-390
-FRSVFINN------------------AYSAS--KFT----GLYHFSVTLTKNY--YLRINGSMKLHLWW--
---------GSSPLTHSGTFHLNKNDFVDIYGF-LGN-------KYCTFTG---
>GENE39748.1/376-484
-FQSVYINN------------------AYNTS--KFT----GLYHFSVTLTKAY--YIRINGSMKLDLWW--
---------GSTPLTQSGSFHLNKNDVVDIYGFNYWG-------KSCIFTG---
>GENE22338.1/260-368
-YREVYNNE------------------AYNRA--KFT----GVYYLSFTLTKMY--YLRINGNSKLSAFW--
---------DAIPLTRSGTFHLNKNDVVYIYGF-YQY-------FSSTFTG---
>GENE59232.1/260-368
-YREVYNNE------------------AYNRA--KFT----GVYYLSFTLTKMY--YLRINGNSKLSAFW--
---------DAIPLTRSGTFHLNKNDVVYIYGF-YQY-------FSSTFTG---
>GENE18184.1/115-197
-FSSVYVNN------------------VYSTS--KFT----GLYHFSVTLTKAY--FLRINGISKLEIWY--
---------GATPLTQSGTFT---------------------------------
>GENE29818.1/244-353
-FRSVYINN------------------AYSPL--KFT----GLYYFSVTLTKGY--YLRINAYVHLYMWY--
---------GATPLTQSGTFHLNKNDVVDIYGFSEY-------DRTSTFTG---
>GENE57806.1/159-263
-FTSVYINN------------------AYNNA--EFT----GLYYFSVSLTKRY--DLRINGIHKIRMSW--
---------SGIPLTQSGTFYLNKNDIVDITGFYN--------DFACTFTG---
>GENE21116.1/115-222
-FKSVYINR------------------AYDVS--KFT----GLYHFSIILTKQF--FFSINGSHKLRMHW--
---------ESTPVTQSGTFRLKKSDIVEVYGFFGK-------DYS-IFTG---
>GENE18185.1/1034-1143
-FQLAFINN------------------AYNNS--KFT----GLYHFSATLTKNY--YLRINGSKKLRIWY--
---------GSTPLTLSGTFHLNKNDVVDIYGFDGY-------DNTCTFTG---
>GENE18185.3/978-1087
-FQLAFINN------------------AYNNS--KFT----GLYHFSATLTKNY--YLRINGSKKLRIWY--
---------GSTPLTLSGTFHLNKNDVVDIYGFDGY-------DNTCTFTG---
>GENE18185.2/978-1087
-FQLAFINN------------------AYNNS--KFT----GLYHFSATLTKNY--YLRINGSKKLRIWY--
---------GSTPLTLSGTFHLNKNDVVDIYGFDGY-------DNTCTFTG---
>GENE29813.1/284-392
-FTSVYINN------------------AYSTS--KFT----GLYHFSVTLTKKY--HLRINISSKLQLWW--
---------GSTPLTQSGTFHLNKNDVVDIYGFI-Y-------DKMSTFTG---
>GENE61954.1/116-155
-FQKIHINN------------------AYDTS--KFT----GLYHFSVTLTKSH------------------
------------------------------------------------------
>GENE71768.1/152-258
-FTKAEFND------------------AYNSV--KFT----GTYHFSVTLTKFY--YLKINGKSKIRILS--
---------EALPLTASGTYHLDKGDEVFIYGFYDG--------VHSQFTG---
>GENE77689.1/48-154
-FTKAEFNK------------------AYNNV--KFT----GTYHFSLTLTKFY--YLKINGKSKIRILS--
---------EALPLTASGTYHLDKGDEVFIYGFYDG--------VHSQFTG---
>GENE52027.1/199-244
-FFRVPVNN------------------DFSGA--LFT----GLYAFSVTLSRED------------------
------------------------------------------------------
>GENE99696.1/99-109
--------------------------------------------YFSGFLIKPD------------------
------------------------------------------------------
>GENE35007.1/290-400
-FPNTIINN------------------DYDSS--IFT----GIYHFAVTLSIK--AFMTINSEKKVQIYV--
---------DEYPAIATGVFHLSKGDTVKISNYKFYS------DTSTIFMG---
>GENE35012.1/290-397
-FPYTIINN------------------DYDSS--IFT----GIYHFAVTLSIK--ESLKINSYKKIEIYE--
---------DIYPATATGVFHLSKGDTVKISNNKFYS------DQSTIFMG---
>GENE31449.1/290-397
-FPSTIINN------------------DYDSS--IFT----GFYHFAVTLSIE--PYLTINSLFRSEIYV--
---------DIYPATTTGVFRLFKGDTVKIRSGKFYN------DRSTTFMG---
>GENE31451.1/291-400
-FPDVVENN------------------NYNST--TFT----GVYYFTVTLMISPYGFLKIQSLHTYDVYV--
---------RSNIVTASGIFHLYSGDTVYLDRYKISN------DIGTTFKG---
>GENE35013.1/143-192
-FPDVVENN------------------NYNST--TFT----GVYYFTVTLMISPYAFL--------------
------------------------------------------------------
>GENE00255.1/145-253
-FSVIVYQH------------------DFDMS--TFT----GTYHFSVTLVKARTSSLFKGTSSMINIK---
---------GSASISQSIVLHLDKRDQVYLSR--PSLT-----EYWSSFTG---
>GENE00979.1/88-196
-FSNTIYQH------------------DFDKS--TFT----GTYHFSVTLVKKRNSELFKGTSSMISIK---
---------GSSSVSQSIVLHLDKRDQVYLSG--PGFY-----EYWSSFTG---
>GENE01051.1/368-476
-FSSTIYQN------------------DFDIS--IYT----GVYHFSVTLIKKRSSTLYKNRQSLIVIK---
---------GNAAISQSIVINLDVRDIVYLSR--ASTN-----EAWSSFTG---
>GENE15411.1/400-509
-FSSTIYKN------------------DFSIS--TYT----GVYHFSATLVKERTSKLYKNRQSLIYIS---
---------GHAAISQSIVINLDVGDTVYLTE--PSTY-----AHWTSFTG---
>GENE15415.1/26-121
----------------------------------TYT----GVYHFSVTLVKKRDEKLYKNRQFLINIE---
---------GNAAITQSNVINLDVGDTVYLSW--ASTS-----EDWSSFTG---
>GENE54879.1/88-199
-FSRTIYQN------------------DFNIS--TYT----GVYHFSVTLVKKRDEYLYKNRQSLIYIK---
---------GNAAITQSIVINLDVGNTVYLSS--ASTS-----EDWSSFTG---
>GENE01057.1/349-458
-FSSTIYQY------------------HFSTS--TYT----GVYHFSVTLVKKRSSKLYKNRQSLIYIE---
---------GHAAISQSIVINLSVGDTVYLTE--PSTY-----EHWTSFTG---
>GENE14517.1/643-752
-FSSTIYQY------------------HFSTS--TYT----GVYHFSVTLVKKRSSKLYKNRQSLIYIG---
---------GHAAISQSIVINLNVGDTVYLTE--PSSY-----EHWTSFTG---
>GENE13298.1/408-516
-FSNTIYQN------------------DFSIS--TYT----GVYHFSVTLVKKRSSYLYKNSQSLIYIK---
---------GHAAISQSIVINLNVGDTVYLSV---STR-----EGWSSFTG---
>GENE13303.1/264-372
-FSSTIYQN------------------DFNIS--TYT----GVYHFSVTLVKKRSSYLYKNRQNLIRVR---
---------GNAAISQSIVINLDVGDTVYLTK---STY-----EYWSSFTG---
>GENE45521.1/50-158
-FSRTIYQN------------------DFSIS--TYT----GVYHFSVTLIKKRSSYIYKNRQPLINIK---
---------GSAAISQSIVIYLDVGDTVYLNG---STH-----EYWSSFTG---
>GENE37854.1/361-470
-FSSTIYQS------------------DFSIS--TYN----GVYHFSVTLVKKRPSYFYKNRQILIKIS---
---------GNAAISQSIVINLDVGDTVYLSS--PSTY-----ESWSSFTG---
>GENE14522.1/23-132
-FFNTIYQN------------------DFSIS--TYT----GVYHFSVTLVKRRSSYLYKNRQPLIYIA---
---------GNAAISQSIVTYLDVGDTVYLTG--PSKY-----EDWSTFTG---
>GENE14515.1/231-340
-FSGTIYQN------------------DFSIS--TFT----GVYHLSVTLVKKRSSSLFKNRQSLIKIK---
---------GHSSISQSVVIYLTVGDTVYLGS--PSKY-----EDWSTFTG---
>GENE13301.1/36-144
-FSSTIYQN------------------DFNIS--TYT----GVYHFSATLVKKRVSHLYKNRQSLIYIK---
---------GNAAVSQSIVINLNVGDTVYLTR--ASTS-----EKWSSFTG---
>GENE37851.1/250-358
-FSSTIYQN------------------DFNIS--TYT----GVYHFSATLVKKRVSHLYKNNQSLIYIK---
---------GNAAVSQSIVINLNVGDTVYLTR--ASTS-----EKWSSFTG---
>GENE13304.1/297-405
-FSRTIYQN------------------DFDIS--TYT----GVYHFSVTFVKKRSSHLYKNRQSLIYIS---
---------GNAAVCQSIVVNLGVGDTVYLSG--PSTS-----EYWSSFTG---
>GENE62132.1/297-405
-FSYTIYQN------------------DFSIS--TYT----GVYHFSVTLVKPWSSRLYKNGQSLIYIR---
---------GNAAISQSIVINLDVGDTVFLSD--PSTS-----NSWSSFTG---
>GENE46367.1/24-158
-FSSTIYQN------------------DFNIS--TYT----GVYHFSVTLVKKRSSQLYKNRQELIKIWXKN
TQSLINIK-GHAAISQSIVINLDAGDTVYLGA--PSTY-----DRWSSFTG---
>GENE101062.1/24-167
-FSSTIYQN------------------DFNIS--TYTXPNTGVYHFSVTLVKKRSSQLYKNRQELIKIW---
---------GHATVSQSIVINLDVGDTVYLTR--PSTT-----ESWSSFTG---
>GENE37853.1/276-384
-FSNTIYQN------------------DFNIS--TYT----GVYHFSVTLVKKRSSHLFKNRQSLIYIY---
---------GSAAVSQSIVINLDVGDTVYLTD--PSTY-----DNRSSFTG---
>GENE62133.1/284-392
-FSSTIYQN------------------DFSIS--TYT----GVYHFSVTLVKKRSSKLLKNRQYLIKVK---
---------GNAAISQSIVINLNVGDTVYLTG--PSTS-----EYWSSFTG---
>GENE01045.1/235-344
-FSSTVYKN------------------DFNIT--TYT----GVYHFSATLVKKRTSYLNKNFQNLIYIS---
---------GHAAVSQSIVINLDAGDTVYLTG--PSTY-----DRWSSFTG---
>GENE14519.1/85-126
-FSSTIYKN------------------DFNIS--TYT----GVYNFSATLVEK-TG----------------
------------------------------------------------------
>GENE01052.1/119-226
-FARTIYQQ------------------DFDMT--TFT----GIYHFSVTMVRKGMKKIHRMKYKEDDIS---
---------DCRSVSQTFVTDLDIRDTVYLGTD-TYIH-----EWWSSFTG---
>GENE15414.1/85-192
-FARTIYQQ------------------DFDMT--TFT----GIYHFSVTMVRKGMEKIIRRNYKEDDTS---
---------DCRSVSQTFVTDLDFRDTVYLGTE-TYIH-----EWWSSFTG---
>GENE51921.1/60-180
NFAKVHFNT------------------DFNAN--IFS----GVYFFTASLIKKRYEIIYKNTVTMLELL---
---------GSTAVTNSMVVRLERGDTVYLGD---LTS-----EPCSSFSG---
>GENE78799.1/62-182
NYAKIHFNT------------------DFNAD--IFS----GVYYFTASLIKKRYDIIYKNTVNMLELR---
---------GSTAVTNSMVVRLDRGDIVYLGD---LTS-----ESWSSFSG---
>GENE68572.1/73-193
NFAKIHFNT------------------DFNAD--TFS----GVYYFTASLIKKRFEIIYKNTETMLELL---
---------GSTAVTNSMVVRLERGDTVYLGD---LTS-----ESWSSFSG---
>GENE57678.1/66-174
QYQTVHIN-------------------DFNED--VFT----GLYFFTVSFVKGRIKDIYKNDLKQLNLN---
---------GNSAVMNSIVVKLDIGDIVYLSN---TKR-----SKWISFIG---
>GENE57680.1/66-174
QYETVHIN-------------------DFNED--VFT----GLYFFTATLVKRRFRDIYKNDLQQLNLK---
---------GHAAISNSIVLKLDIGDIVYLGN---IKH-----ANWTSLTG---
>GENE07499.1/131-234
VFDTVITNQ------------------GYDNS--KFT----GLYFFSVHVCNQG--AIYQEGSQLTKSTH--
---------HSCNFVSTIAILNKTEQVWVQTLFYTD-------YRWNTFSG---
>GENE07501.1/131-234
VFDTDITNE------------------GYNSS--IFT----GFYFFSAHVCNEV--AIYREGSQLKRSLL--
---------NSCSSVSTIAMVNKTERVWVQTLFFNN-------YMWNAFSG---
>GENE25386.1/109-211
VFDTVITND------------------GYDNS--IFT----GLYFFSVHVCDKQ--TIYQEGVQLTRSVQ--
---------SSCSSVSLIVMVNKAERVWVGTLFYN--------FGWNSFSG---
>GENE08912.1/188-290
VFDTVITNE------------------NYNST--IFT----GLYFFSAHVCNEG--GIYQKGTQITRSTQ--
---------KSCSSVSAITMVNNADQVWVQCTFYSD-------FKWNSFSG---
>GENE15057.1/187-290
VFDGVWTNG------------------GYNSS--IFT----GLYFFSVHVCNQG--AIKKEFIQLVGSTQ--
---------YSCSSVSVITMVDRADRVWVEALFYNG-------YNWNTFSG---
>GENE19547.1/103-156
MFKNVIYND------------------DYNVL--VFT----GLYFFAATLLRGP--GIRQ------------
---------SSCSLS-----VNGIHK----------------------------
>GENE09246.1/45-152
TFSSIITNN------------------GFDTS--KFT----GLYYFSLHIVRKR--YIYLNGSNKVRAYI--
---------GIYGASTSVYLNLNVGDVVTIEGITS--------ESWTSFSG---
>GENE09248.1/136-243
TFTTVITNN------------------GFDTS--KFT----GLYYFSLHIVRKP--FIYLNGSSKVRAYI--
---------GIYGASTSVYLNLNVRDVVTIESISS--------ESWTSFSG---
>GENE31317.1/220-329
SFTTVITNN------------------AFDTS--KFT----GLYYFSLHIIKRR--YIYLNGSSKVRAHI--
---------GSYGVSTSVYLNLKVRDVVTIENIPD--------EPWTSFSG---
>GENE40302.1/175-284
SFTTVITNN------------------AFDTS--KFT----GLYYFSLHIIKRR--YIYLNGSSKVRAHI--
---------GSYGVSTSVYLNLKVGDVVTIENIPD--------DPWTSFSG---
>GENE09247.1/140-248
SFTTVITNN------------------AFDTS--KFT----GLYYFSLHILTRG--SIYLNGSDKVRAYT--
---------GRYGASTSLYLNLRVGDVVTIESSID--------DSRTSFSG---
>GENE59406.1/135-243
TFTTVITNN------------------GFDTL--KFT----GLYYFSLHITKKK--FIFLNGTKTVRAYV--
---------GSYGVSNSVYLKLKVGDVVSIAHPSN--------ESWTSFSG---
>GENE31319.1/2-110
SFTKVITNN------------------GFDTS--KFT----GLYYFSLHIVKNQ--YIYLNGSSKVFAYT--
---------GSYGVSTSVYLELKVGDVVMLDSISD--------SGYTSFSG---
>GENE35815.1/172-280
SFSTVITNN------------------AFDTS--KFT----GIYYFSLHIVKRH--YIYLNGSRKVFAYT--
---------GSYGVSTSMYLKLKVGDMVMLDGISD--------SSRTSFSG---
>GENE90971.1/140-248
SFTTVITNN------------------GFDTS--KFT----GLYYFSLHIVKKR--YIRLNGSSKVLAFT--
---------GSYGVSTSVYFKLKVGDVVMLGGISG--------ESWTSFSG---
>GENE91599.1/140-248
TFTTVIINN------------------GFDTS--KFT----GLYYFSLHIVKKQ--YIRLNGSYKALAST--
---------GSYGVSTSVYLKLKVGDVVMLDTISG--------ESHTSFSG---
>GENE31320.1/259-367
SFTTDITNN------------------AFDTS--KFT----GLYYFSLHIVKKR--YLYLNGSRKVIAFT--
---------GIYGVSTSVYLELKVGDVVMLDRISD--------ESYTTFSG---
>GENE40303.1/106-214
SFAKVITNN------------------GFDTS--KFT----GLYYFSLHIIKNR--DICLNGSSKVAAYT--
---------GSYGASTSVYLKLKVGDVVMLDIISD--------ESHTSFSG---
>GENE78486.1/106-209
SCSMVITNN------------------AFATS--KFT----GLYYFSLHIIKKR--GIYLNGSNTLAAYT--
---------GSYGASTSVYLKLKVGDVVTLDSISD-------------------
>GENE37974.1/230-341
SFTKVITNN------------------AFDTS--KFT----GLYYFSLHIVKRR--YIHLNGSSKVFAHK--
---------GNYEASTSAYLELKVGDVVMLDSISN--------ESWTSFSG---
>GENE45702.1/45-156
AFAKAITNN------------------AFDTS--KFT----GLYYFSLHIVKKR--YIRLNRSNKVLVHT--
---------GSYEASTSVYLELKVGDVVILDSISG--------ESWTSFSG---
>GENE53065.1/2-110
TFTKVITNN------------------AFNTS--KFT----GIYYFSLHIVKKQ--YINLNGSYTVRVYT--
---------GSYGVSTSVYLKLKVGDVVMLDSIST--------ESWTSFSG---
>GENE27231.1/111-222
SFAKVITFN------------------AFDTL--KFT----GLYYFSLHIVKKR--YIFLNGSYNVLAHT--
---------GSYEASTSVYLKLNVGDVVMLDSISD--------ESWTSFSG---
>GENE70711.1/172-252
SFAKVITFN------------------AFDTL--KFT----GLYYFSLHIVKKR--YIFLNGSYNVLAHT--
---------GSYEASTXC------------------------------------
>GENE31318.1/143-254
TFTEIITNN------------------GFDTS--TFT----GLYYFSLHIMKKR--SIYLNGTGKVRAFV--
---------GSYGASNSVYLILKVGDVVTIEGSSD--------ESQTSFSG---
>GENE83248.1/1-78
--------------------------------------------------MKKR--SIYLNGTGKVRAFV--
---------GSYGASNSVYLLLKVGDVVTIEGSSD--------ESQTSFSG---
>GENE53064.1/143-254
TFTEIITNN------------------GFDTS--TFT----GLYYFSLHIMKKR--SIYLNGAGKVRAFV--
---------GSYGASNSVYLILKVGDVVTIEGSSD--------ESQTSFSG---
>GENE45698.1/143-254
TFTEIITNN------------------GFDTS--TFT----GLYYFSLHIMKKR--SIYLNGTGKVRAFV--
---------GSYGASNSVYLILKVGDVVTIEGSSD--------EEQTSFSG---
>GENE35813.1/143-303
TFTEIITNN------------------GFDTS--TFT----GLYYFSLHIMKKR--SIYLNGTGKVRAFV--
---------GSYGASNSVYLILKQPNTQTMTHQSEHIPT----INPTMNSE---
>GENE83249.1/45-99
TFTEIITNN------------------GFDTS--TFT----GLYYFSLHIMKKR------------------
--------------DWHVYMPC--------------------------------
>GENE09244.1/203-317
SFTTVITNN------------------AFDTS--KFT----GLYYFSLHIIKRRNPYINLNGSNKVRAFI--
---------GSYGVSTSVYFNLNVGDVVTIQSIPD--------ESWTSFSG---
>XP_011445625.1/164-262
KFPQVSIDP------------------NYNVA--VYT----GYYTLRITDGILR--PFMVDGHRQTGCYG--
---------NNAFSVCQIYVYLRAGQRVWTQDFIHTN--------TTVFSG---
>XP_011450802.1/164-262
KFPQVSIDP------------------NYNVA--VYT----GYYTLRITDGILR--PFMVDGHRQTGCYG--
---------NNAFSVCQIYVYLRAGQRVWTQDFIHTN--------TTVFSG---
>XP_011450805.1/214-313
VFPKVTTNG------------------AYNSS--IFT----GVYMFSLSDLSIN--PFVLNGIRVGGCTK--
---------VGALFSCQAILVLNVGDQVKTKDPFHCS--------TSEFMG---
>GENE10184.1/164-324
VFNEITTNN------------------GYDNR--IFK----GVYLFMYFIQITD--ELRVSNESVSATTL--
---------GSTNYFAFKNTNLNQISVVIFVHVWVQNSG----PDGTTFTG---
>GENE10189.1/164-324
VFNEVMTNS------------------GYDSR--IFK----GVYLFMYFIQITD--ELRINNKPVSAATL--
---------GSGNYFIFKDTKLNQTSIVIFVNVWVQNSG----PDGTTFTG---
>GENE61834.1/164-326
VFNRVTANN------------------GYDNR--IFK----GVYFFMYFIQIID--ELRVDNKSVSATTL--
---------GDHNYATFQNTKFNETSVVIFVHVWVQNSG----PEGTTFTG---
>GENE10191.1/161-322
VFDEVMNNN------------------GYDNS--IFI----GVYLFIYSIEIGG--ELKLNNKSISKATI--
---------GSNNYVDFQNSNFNRPTVMTYVHVWIQKTG----TSG-TFTG---
>GENE61832.1/105-202
VFDQIINNN------------------GYDNS--IFK----GVYLFIYFIEFDG--ELRLNDKYIASSSI--
-------------------------AIITHVNVWIQKTR----TGG-TFTG---
>XP_011449381.2/109-278
RFERTYINN------------------HYHTE--IFI----GVYMFHWTTVSGS--QLMVDGRPKASAYV--
---------GNDSSSAMAIIEVNKDALRSAPIYKLYSES-----HYHTEDG---
>XP_011449383.1/109-215
RFEQTYINN------------------HYHTE--IFI----GVYMFQWTIVSGS--QLMVDGTSRASAYV--
---------GIDSSSAMAIIEVNKD--VWIQIEYVYGGS-----YQSTFSG---
>XP_011449382.1/110-216
RFERTYINN------------------HYHTE--IFI----GVYMFHWTIATSG--QLMVGGSVRASNLV--
---------GTDSSSAMVITSVNKE--VWIQLEHVYGAS-----YQSTFTG---
>XP_011449385.1/110-217
RFEGTYINN------------------HYHTE--IFI----GVYMFHWTIATGG--QLMVAGSVRASNFV--
---------GADSSSAMVIISVNKE--VWIQLEHVYGGS----YYQSTFSG---
>XP_011449391.1/71-177
RFDQTYIND------------------HYHTE--IFI----GVYMFHWTIATGS--QLMVAGSVRASNLV--
---------GADSSSAMVIINVNKD--VWIQLKHVYGGS-----NQSTFSG---
>XP_011449392.1/106-213
RFERTYINN------------------HYHTE--IFI----GIYMFHWTIATGG--QLMVAGSVRASNLV--
---------GADSSSAMVIISVNKE--VWIQIEHVYGSS----NYQSTFSG---
>MMRN2_HUMAN/17-117
KFNTTYINS------------------SYFPE--YFR----GVYLFAVSVEFGP--QLVFGGHHRTPVCT--
---------SGSTATVFAMAELQKG--VWFELITKRSLS--------AFGG---
>MMRN2_MOUSE/17-117
KFNTTSINS------------------SYFPE--YFR----GVYLFAVSITFGP--QLVFEGHHRVPVYS--
---------GGSTATTFAMVELQKG--AWFELATKGSQP--------AFGG---
>MMRN1_HUMAN/17-121
LFNNLDVNA------------------SYTPR--KFR----GVYVFKYTIESFS--FLVVDGIDKLAFES--
---------CDRVLTGDALLELNYG--VWLRLIPAKFPP--------TFSG---
>GENE00036.1/52-158
KFDTILTNN------------------DYNLH--IFT----GLYAFSFYIAE----SLVVDGRRTVQGIA--
---------QDIQGGNFAILSLSAGQTVWLESVSDG-------NRFESFSG---
>GENE01032.1/100-206
KFDTILTNN------------------DYNLH--IFT----GLYAFSFYIAE----SLVVDGRRTVQGIA--
---------QDIQGGNFAILSLSAGQTVWLESVSDG-------NRFETFSG---
>GENE81270.1/27-133
KFDTILTNN------------------DYNLH--IFT----GLYAFSFYIAE----SLVVDGRRTVQGIA--
---------QDIQGGNFAILSLSAGQTVWLESVSDG-------NRFESFSG---
>GENE67994.1/132-238
KFDTILTNN------------------DYNLH--IFT----GLYAFSFYIAE----TLVVDGKRTVQGIA--
---------QDVQGGNFAILSLSAGQAVWLESVSDG-------NRFESFSG---
>GENE01028.1/133-239
KFDKILTND------------------DYNIH--IFT----GIYAFSFYIAE----SLVVDGDRTVQGIA--
---------QDIQGSNFATLSLSAGQSVWLESVSDG-------QRFESFSG---
>GENE14975.1/220-327
IYNKIVLNS------------------AYNGN--IFT----GIYGFYFSIAT----KLVVDSVNEIDGVA--
---------QEAQGSNFVLVSLTKGQQVWVANRWAT-------ARFSSFSG---
>GENE71802.1/63-170
VYNKIVLNS------------------AYNEH--IFT----GIYGFYFFIAT----KLVVNAVNEVDGVA--
---------HEAQGSNFVLLSLTKGQQVWVANRWKG-------ARFSSFSG---
>GENE69379.1/100-180
PYNRVASNG------------------GFNQN--VFT----GIYLFTFVISE----KLVVDGQNVVDAIT--
---------HDQQGVNTAAIQVLSSH----------------------------
>GENE21264.1/193-299
VFNKVLLNS------------------AYNNH--IFT----GVYMFYLAFGAG---HIVVDGQAKVAGVA--
---------HDAQGTNLVLLHLHKGESVWVSTMVAD-------QMFTTFSG---
>GENE21269.1/50-156
VFNKVLLNN------------------AYNVH--IFT----GVYMFYLAFGAG---HIVVDGQAKVAGVA--
---------HDAQGTNLVVLHLHKGDSVWVSTFVAN-------QMFTTFSG---
>GENE47035.1/185-203
IFNKVLLNN------------------AYNSH--T-------------------------------------
------------------------------------------------------
>GENE47035.2/185-268
IFNKVLLNN------------------AYNSH--VFA----GVYMFYLAFGAG---HIVVDGQGKVTGVA--
---------HDAQGTNFVVLHLHKGDSV--------------------------
>GENE31629.1/165-271
LFNKVLLNN------------------AYNNR--VFT----GVYMFYLAFSAG---HIVVDGAWKVAGVA--
---------HDAQGTNFVVLHLRKGDSVWVSTAIAD-------SGFTTFSG---
>GENE04174.1/89-283
VFNKVFLNN------------------AYNAQ--EFT----GVYLFSYFVAE----QLLVNGENRVDAVA--
---------HNDQGGNLVILKLRAGDRVLIQ-DVSN-------YKFTSFSG---
>GENE27266.1/76-355
VFNKVFLNN------------------AYNAQ--EFT----GVYLFSYSVAE----QLVVNGDNRVDAVAYK
TLLQQVNELLDDVLNNIVIGQTIVFDKAYINDDTNTGVF----YLLSYFVGEYG
>GENE04178.1/125-306
VFNKVFLNN------------------AYNAK--EFT----GVYLFSYFVAE----RLVVNGENRVDAVA--
---------HNDQGGNLVILRLHAGDTVLIQ-DTSN-------YCYTSFSG---
>GENE80579.1/91-196
IFNKILTNG------------------AYNRD--IFT----GIYIFSYSMHV----QLVRNGAQVVGSVT--
----------DTQGGSTAVISLFANDEVWVEVDKTD-------YGGTSFTG---
>GENE98637.1/25-130
IFNKILTNG------------------AYNRD--IFT----GIYIFSYSMHV----QLVRNGAQVVGSVT--
----------DTQGGSTAVISLFANDEVWVEVDKTD-------YGGTSFTG---
>GENE04831.1/49-155
KFDKVLLND------------------GYEAI--VVR----GVYVFTYAIAQR---NLMYNGNIVNGAIA--
---------HDAQGTNTAIIHVAKGKPVWIEAALEG-------GRYTTFSG---
>GENE50221.1/49-155
KFDKVLLND------------------GYEAV--VFR----GVYVFTYAIAQR---NLMYNGNIVNGAIA--
---------HDAQGTNTAIIHVVKGKPVWVEAALEG-------RRYTTFSG---
>GENE77051.1/1-86
-----------------------------------------GVYVFTYAIAQK---NLMYDGKIVNGAIA--
---------HDVQGTNTAIIHVVKGKPVWIEAALEG-------GRYTTFSG---
>GENE45222.1/87-184
KFDKVLLND------------------G-------------GVYMFTYAIAQR---NLMYDGKIINGAVA--
---------HDAQGTNTAIIHVCKDKAVWIQAPLEG-------RRFTTFSG---
>GENE71128.1/87-184
KFDKVLLND------------------G-------------GVYMFTYAIAQR---NLMYDGKIINGAVA--
---------HDAQGTNTAIIHVCKDKAVWIEAPLEG-------RRFTTFSG---
>GENE42174.1/101-195
KFDKVLLND------------------GYEAV--VFR----GVYVFTYAIAQK---NLMYDGKIVNGAIA--
---------N-----LLCLLVISNKFIYWFEYVVWP-------R----------
>GENE47992.1/61-87
KFDGVLLND------------------GYEAI--VFR-------------------N------IVN------
------------------------------------------------------
>GENE06772.1/81-187
KFDHVLLNN------------------GYSVH--TFT----GVYMFTYLFAHG---ELMKNGKKINAGVT--
---------QDLQGGNVAIIRVQAGDAIWVQSDAM--------QGFTTFSG---
>GENE14015.1/98-204
KYDYILLNN------------------GYSMH--TFT----GVYMFSYFFGHG---ELMHNGDRVNAAVT--
---------QDLQGGNVAIIQVRTGDRIWVQADAE--------EGFTTFSG---
>GENE32303.1/98-205
KFDHVLLNN------------------GYSVH--TFT----GVYMFTYFFAHGG--ELMKNGKMINAGVT--
---------QDLQGGNMAIIRVQAGDAIWVESDAM--------EGFTTFSG---
>GENE37684.1/184-291
QFERVHLNN------------------AYNSL--VFT----GVYMFAYVFAHDG--RLMHDGNTINAAVS--
---------QDTQGSNFAFIWLTSGDSVWIESDAF--------NGFTTFSG---
>GENE70276.1/404-510
NFDKVHVNA------------------AYNNK--VFI----GVYMFAYFIGHG---TLKHNGQKINSAVT--
---------EDLQGGNMAILKLDVGDRVWIESNAY--------NAFSSFTG---
>GENE77713.1/94-160
KFNKVLVNP------------------GYDNI--VFI----GVYMFSYFIGNG---ALMHNGKRINGAVT--
---------ED-------------------------------------------
>GENE14892.1/155-258
KFDNVLLNH------------------GYEPN--VFT----GTYLFTYNFGHH---ELVKNGGVQNGAAV--
---------QNLQGGNAAIIKVNRGDTVWVETDVT---------TFTTFSG---
>GENE02064.1/128-242
IYNKVLLNN------------------GYNVS--MFT----GVYLFSYSVGAKLPNRLVVGGVHQLSAVA--
---------DDEQGSTTAIVYVDEGTKVWTKHGNNLF------ERVTSFTG---
>GENE28125.1/127-237
----VLLNN------------------GYNVS--KFT----GVYLFSYSVGAKLPNRLVVGGVHQLSAVA--
---------DDEQGSTTAIVYVDEGTPVWTKHGNNLY------ERVTSFTG---
>GENE64195.1/115-229
VYEHILLNN------------------AYDSN--VFT----GVYLFSYSVGSKAPGRLVINGVHQVSAVA--
---------DDEQGSTTAILFVLEGDTVWTIHGSNLY------ERVTSFTG---
>GENE22144.1/129-239
VYNKVLLNA------------------AYNVY--VFT----GVYIFSWSSAARKG-SLVVNASTQTTAVA--
---------YDHQGSSTVIIHVNKGDIVWTKRGAEIH------RRVSSFTG---
>GENE52717.1/129-239
VYNKVLLNA------------------AYNVY--VFT----GVYIFSWSSAARKG-SLVVNASTQTTAVA--
---------YDHQGSSTVIIHVNKGDIVWTKRGAEIH------RRVSSFTG---
>GENE98658.1/33-143
VYNKVLLNA------------------AYNVY--MFT----GIYIFSWSSAARQG-SLVVNASTQTTAVA--
---------HDHQGSSTVIIHVNKGDVVWTKRGAEIH------RRVSSFTG---
>GENE46827.1/124-228
-----GETS------------------KS-II--IF-----GVYLLSWSITARRSGKLIVNGVRKFDAVA--
---------DDNQGSSTIVIRLNERDEVWIALGSGVF------ERTTSFTG---
>GENE48121.1/86-170
-----GETS------------------KS-II--KR---------VSFAAYLDHK--------EQFDAAA--
---------DDNQGSSTIVIRLNERDEVWVALGSGVF------ERTTSFTG---
>GENE26907.1/313-424
HHIEYGIKS------------------GTKRE--IF-----GVFLFSWSTSARVPGKLVVNGVHQIGAAA--
---------DDNQGSSTIILRLKKGDEVWTASGSSLF------ERTTSFTG---
>GENE11468.1/303-426
IPVVVPIET------------------AVLKG--LYGHHPFVSSSAKFIPDEHPEKQCIDIFHKHTGAVA--
---------DDNQGSNAVVLHLNQGDEVWTSHYPDMF------ERTTSFMG---
>GENE22908.1/54-115
FP------P------------------ELLR---------------------------------LTGAIA--
---------DDNQGSNSVVLHLNQGDEVWTSHYPDMF------ERTTSFMG---
>GENE12955.1/79-181
QYGATYINN------------------AFNVH--IFT----GVYLFFFSCEDYH--DILVDGHRKSLVLE--
---------LHSMGSNLVILRLTKGQSVWVAINNDSLQN-----SATTFSG---
>GENE50399.1/195-297
QYGATYINN------------------AFNAH--IFT----GVYLFFFSCEDYH--DILVDGHRKSLILE--
---------LHSMGSNLVILRLTQGQSVWVAINNDSLQN-----SATTFSG---
>GENE50400.1/200-302
QYGATYINN------------------AFNAY--IFT----GVYLFFFSCEDYH--DIMVDGHRKSLILE--
---------LHSMGSNLVILRLTQGQSVWVAINNDSLQN-----SATTFSG---
>GENE69401.1/122-224
QYGATVLNN------------------AFNAN--IFT----GVYLFSYACEDYH--DILVDGTRKSLVLE--
---------AHNMGTNVVILRLTKGQAVWVAIQDNILQS-----VASTFSG---
>GENE01709.1/114-221
VFGGVVLNN------------------AYDRN--IFT----GVYLFSYASNDYH--QLVVNGNPESSVYM--
---------KHMMGSNTVILRLSSGQQVSLRMTGDSLQG-----RTNTFSG---
>GENE64494.1/26-128
KFNSVLNNN------------------GYDRN--MFR----GTYIFAFQIEHWD--HLMLENVLQSSAVI--
---------KGTQATGHAVVTLLSGQYVWVQT--LFGED-----YGTAFSG---
>GENE69668.1/80-182
KFNSVLNNN------------------GYDRN--MFR----GTYIFAFQIEHWD--NLMLENVLQSSAVI--
---------KSAQATGHAVVTLLSGQYVWVQT--LFGAD-----YGTAFSG---
>GENE49726.1/96-198
KFNSVLNNN------------------GYDPE--LFT----GTYMFSFQIEHWE--NLMLENVLRSSAVI--
---------KSVQSTGVAVIPVLRGQSVWIQV--LYGSD-----YATAFSG---
>GENE84354.1/75-176
NFNLVMNNN------------------GYDRN--RFT----GTYMFAFQIEHY---HLMFENVRQCSAVI--
---------KSTQSAGNAIITLQRGQSVWIQT--LYGND-----YGTVFSG---
>GENE01986.1/65-168
VFDSEVINE------------------AYDKS--IFT----GTYLFAFQFEDWS--YLMVNGNIISSAII--
---------RSTQSGNTVIVHLHKNDNVYVQV--VYGSP-----RYTTFSG---
>GENE03712.1/181-288
KFDKIITNN------------------AYNSV--IFT----GTYVFIFY-LNSS--RLMADNSLEASGTS--
---------KDVQGGGTVVLRLNQGVAVWIENAIVYSTN-----RWVTFSG---
>GENE62686.1/31-138
KFDKIITNN------------------AYNSV--IFT----GTYVFIFY-LNSS--RLMADNSLEASGTS--
---------KDVQGGGTVVLRLNQGVAVWIENAIVYSTN-----RWVTFSG---
>GENE03716.1/181-288
KFDKIITNN------------------AYNAV--IFT----GTYVFIFY-LNSS--HLMADNSLIASGTS--
---------KDVQGGGTVVLRLNQGVSVWIENSTVFSSN-----RRVTFSG---
>GENE03715.1/42-149
KFDKIITNN------------------AYNAV--IFT----GTYVFIFY-LNSS--HLMADNSLKASGTS--
---------KDVQGGGTVALRLNQGVSVWIENSTVFSAN-----RWVTFSG---
>GENE21275.1/74-181
KFDKIITNN------------------AYNAV--IFT----GTYVFIFY-INSS--QLMANNALKASGVS--
---------KDVQGGGMVVLRLNQGVAVWIENSIVYSTD-----RWVTFSG---
>GENE21272.1/170-277
KFDKIITNN------------------AYNAV--IFT----GTYVFIFY-INSS--RLIADNAIVASGTS--
---------KDVQGGGTVVLHLNQGVSVWIENSAIYSND-----RWVTFSG---
>GENE53361.1/152-260
KKHEVKHNY------------------KRTAI--HVS----ISHLVEHLGIRQT--DLMADGSLKTSGVA--
---------KDVQGGGTVILRLSKGVSVWIESGTVFSQT-----SCITFSG---
>GENE21122.1/174-248
KCNRIITNN------------------GYNTF--TLT----GIYFITYSIECD---RLMKDGVNIVDSVV--
----------------------------MLYTK---------------------
>GENE56487.1/203-312
KCNRIITNN------------------GYNTF--IFT----GIYFITYTIACE---RLMKDGVNMVDAVV--
---------RQTMATNSAVVDVTAGQSLWLETD----------FRLVTFTG---
>GENE58828.1/176-281
KLNRIISNN------------------GYNTF--IFT----GLYFITYTIKCN---RLMKDGVNIVDAVA--
---------IQEMATNSVVIDVTAGQSLWLEMT----------LRVFV------
>GENE46339.1/175-280
KCNRIITNN------------------GYNTF--IFT----GIYYMTYTFACT---RLMKDGVNIVDTVV--
---------RQGMATNSAVIDVTAGQSICLETD----------YRYVTFTG---
>GENE66373.1/12-117
KCNRIITNN------------------GYNTF--IFT----GIYYMTYTFACS---RLMKDGVNIVDTVV--
---------RQGMATNSAVIEVTAGQSLWLETD----------YRYVTFTG---
>GENE34793.1/183-292
KCNRIITNN------------------VYNTF--IFT----GIYFITYTIECN---RLMKDGVNIVDAVV--
---------RQAMSTNSAVIEVTAGQSLWLETD----------YRYVTFTG---
>GENE46338.1/182-291
KLNRIITNH------------------GYNTF--IFT----GVYFITYSIGCG---RLMKDGVNIVDAVV--
---------RQGMATNSAVLEVTAGQSLWLETD----------YRFVTFTG---
>GENE46340.1/182-291
KCNIIITNH------------------GYNTF--TFT----GIYFITYTIECH---RLMKNGVNMVDAVV--
---------RQTMATNSVVIDVAAGQSLWLETD----------YRYVTFTG---
>GENE95741.1/183-292
KCNIIITNH------------------GYNTF--TFT----GIYFITYTIECH---RLMKDGVNMVDAVV--
---------RQTMATNSVVIDVTAGQSLWLETD----------YRYVTFTG---
>GENE58830.1/111-220
KCNIIITNH------------------GYDTF--TFT----GIYFITYTIECH---RLMKNGVNIVDAVV--
---------KQTMASNSAVIDVTAGQSLWLETD----------YRYVTFTG---
>GENE34796.1/176-285
KCNRIITNN------------------GYNTF--IFT----GIYFITYTIESN---RLMKDGVNIVDAVV--
---------TQTMSTNSAVVDVTAGQSLWLETD----------FRLVTFTG---
>GENE21124.1/184-293
KFNRIITNN------------------GYNTF--IFT----GIYYITYTIECD---RLMKDGVNIVDAVV--
---------TQSMATNSAVIDLTAGQSVWLETD----------YRYVTFTG---
>GENE34792.1/184-293
KFNRIITNN------------------GYNTF--IFT----GIYYITYTIECD---RLMKDGVNIVDAVV--
---------TQSMATNSAVIDLTAGQSVWLETD----------YRYVTFTG---
>GENE21125.1/184-293
KFNRIITNN------------------GYNTF--IFT----GIYYITYTIECD---RLMKDGVNIVDAVV--
---------TQSMATNSAVIDLTAGQSVWLETD----------YRYVTFTG---
>GENE34790.1/182-291
KFNKIITNN------------------GYNTF--IFT----GIYYITYTFECS---RLMKDDLNIVDAVV--
---------RQGMATNSAVIEVTAGQSIWLETD----------YRYVTFTG---
>GENE21123.1/84-193
KCYRIITNN------------------GYNTF--IFT----GIYFITYTIESN---RLMKDGVNIVDAVV--
---------TQSMATNSAVIDITAGQSLWLETD----------YRYVTFTG---
>GENE43229.1/164-273
KFDQVLLNQ------------------GYNKY--AFT----GVYLFTYAIDT----RLVINGVNQVDAVA--
---------SQSMGGNTAIVHVGHGQSVLVETD----------FRLCTFSG---
>GENE73114.1/164-273
KFDQVLLNQ------------------GYNKY--AFT----GVYLFTYAIDT----RLVINGVNQVDAVA--
---------SQSMGGNTAIVHVGHGQSVLVETD----------FRLCTFSG---
>GENE43231.1/94-201
KFDRVLINQ------------------GYNNY--SFT----GVYLFTFSIDS----KLVVNGVNQVDVVA--
---------SHSMGGNTAIVRVGQGDAVMVETD----------FRLLY------
>GENE43232.1/73-114
KFDRVLINQ------------------GYNNY--SFT----GVYLFH-----------VLNRLRKDDIC---
------------------------------------------------------
>GENE43230.1/173-279
KYDKVLLNA------------------GYNSY--AFT----GTYLFMFQFDA----RLNVDGRNIVDAVT--
---------RENMGGNSAIIHVGVGQSVLVEV-----------YRLSTFSG---
>GENE73113.1/173-279
KYDKVLLNA------------------GYNSY--AFT----GTYLFMFQFDA----RLNVDGRNIVDAVT--
---------RENMGGNSAIIHVGVGQSVLVEV-----------YRLSTFSG---
>GENE60256.1/101-202
KFNQILYNN------------------AYNVH--IFT----GTYLFSFQVEDW---FYLMVDGQNMVDAI--
----------STQSGNTAILGLTVGNSVWIESE----------FRGTTFCG---
>GENE67682.1/101-145
KFNQILYNN------------------AYNVH--IFT----GTYLFSFQVEDW-------------------
----------ST------------------------------------------
>GENE35017.1/99-206
KFNRIILNS------------------MYNKY--VFT----GVYHFNFHLSASW--TLMKNGQKVVSTFL--
----------TLNGSNSALVFLNTGDFLWVQIPTG--------VQAITFSG---
>GENE35021.1/52-159
KFDGIILNS------------------MYNKY--IFT----GIYHFYFHLSAAI--TLMKNGQRVVSTFL--
----------TLNGSNSALVFLNTGDSLWVQIPTG--------VRAVTFSG---
>GENE65721.1/243-350
KFDSIILNG------------------MYNKY--VFT----GIYHFNFHLSASD--TLMKNGQRVVSSYL--
----------TLNGSNSALVSLNTGDSLWVQIPKG--------VRALTFSG---
>GENE32021.1/179-248
VFDKAITNA------------------GYNTY--IFT----GLYLFTFSVGDG---QLVKDGSNLVDIVD--
------------KEVNVCFL----------------------------------
>GENE79103.1/428-497
VFDKAITNA------------------GYNVH--IFT----GLYLFTFSLNSR---QLVIDGSNLVDVVE--
------------KEVNVCLL----------------------------------
>GENE32022.1/440-507
VFDKAITNA------------------GYNTY--IFT----GLYLFTFSVVDG---QLVKDGSNLVDMVV--
------------EEVNAC------------------------------------
>GENE03328.1/51-155
IFDDLIHWT------------------TYDVS--VFT----GLYLFSVFIESNTDTHLMKEGIGYMSIAS--
---------EDDTGGNICLIDVKKGDRVWVET-----------HSFSSFSG---
>GENE18607.1/15-119
RFDHLIHWT------------------SFDVS--VFT----GLYLFSVFIESNTNTQLMKEGTPYMSAIS--
---------EDDTGGNVCLINVNEGQRVWIET-----------YSFTTFIG---
>GENE18599.1/15-119
IFDYLVHYS------------------TYDAS--VFT----GLYLFSVFIESHINTTLKMEGTPYMSVVS--
---------EDDTGGNVCLLPVNKGERVWVET-----------LGFTTFSG---
>GENE63677.1/130-234
IFDFLVHYT------------------TYDDS--VFT----GLYLFSVFIETHSNTNLMKEGKSYMSIIS--
---------EDDTGGNVCLINVNKGQRVWVET-----------SGFTTFSG---
>GENE18605.1/113-217
IFDFVIYDT------------------NYDDS--VFT----GLYLFSVFIETHSNTNLMKEGQPYMFVAS--
---------EDNTGGNVCLLTVNKGERVWVKT-----------LGFTTFSG---
>GENE18600.1/45-147
IFDSVIYAT------------------DYDDS--VFT----GLYLFSVFIEA-INTNLMMEGKSYISVIS--
---------EDDTGGNVCLLTVNKGERVWVET-----------REFTTFSG---
>GENE67197.1/95-199
VFDNLVSWD------------------SYDAS--VFT----GLYLFSVFIETHKDTHLMMDGKAYMSVIS--
---------EDDTGGNVVMLPVNKGQRVWVET-----------PTFTTFSG---
>GENE79424.1/47-151
VFDHSIYRH------------------SYDVS--VFT----GLYLFSVFIETHKNTHLMMDGKALMSVIS--
---------EDDTGGNVVMLPVNKGQRVWVET-----------HTFTTFSG---
>GENE07437.1/378-455
RFNRIITNN------------------GYSTS--IFT----GVYMFTFFIGQRSTDALIINRQPVVHAVV--
---------QDLQVMTFLI-----------------------------------
>GENE14098.1/319-444
RFNRIITNK------------------GYSTS--IFT----GVYMFTFFIGQRSTDALIINRQPVVHAVV--
---------QDLQGGNIAIKRMKKGELAWIMSVEGRSTI----VVNRVDNG---
>GENE09047.1/294-397
VFDQVLYSG------------------GYSSS--IFT----GTYIFTYNIQPFNKLGLIYENKWTTSAIV--
---------KEVTSGNVGILYVIKGERVWVQT-----------RWRTTFNG---
>GENE66244.1/336-438
VFDTVLYSG------------------GYSSS--IFT----GTYIFTFNVQPNFKIYLRLNEKSLTTAIA--
---------KNVSGGNVGIAYVVTGEKVWIET-----------PYRTTFNG---
>GENE19273.1/1-97
-----MYSG------------------GYNSS--IFT----GTYLFTYNVQSSVGVVLMIGGSASTQALI--
---------LYHNGGNVGIGYVWKGGKVWVQT-----------PFRTTFNG---
>GENE19273.2/222-323
VFDKVMYSG------------------GYNSS--IFT----GTYLFTYNVQSSVGVVLMIGGSASTQALI--
---------LYHNGGNVGIGYVWKGGKVWVQT-----------PFRTTFNG---
>GENE45039.1/291-392
VFDEVIYSG------------------GYSSS--IFT----GTYLFTYNIQSSSGVLLMIGDSETTRALV--
---------LYHNGGNSAIGYLWKGKKVWVET-----------RYRTTFNG---
>GENE19266.1/315-416
VFDTVVYSG------------------GYSSS--IFT----GTYLFTYNLEATNGILLMIDGSMTTQAIA--
---------RAPNGRNSGIGFVWKGEKVWVQT-----------PYRTTFNG---
>GENE19270.1/334-435
VFDYVIYSG------------------GYSSS--IFT----GTYLFTYNIESTKGDVLKVNGFSTTSVVV--
---------PDNNSGNTGIGYVWKGEKVWIET-----------PYRTTFNG---
>GENE60372.1/213-314
VFDKVIYSG------------------GYSSS--IFT----GTYLFIYNIESSSGKHLIVDGSTTTRAMV--
---------PDNNGGNSAIAYVWKGEKVWVET-----------PYRTTFNG---
>GENE24175.1/277-361
VFDEIMYSG------------------GYSSS--IFT----GTYLFTYNIESTTGNVLRIDYGYSSQALV--
---------P----------WKRRDWLCFERG-----------E----------
>GENE45042.1/299-400
KFDSVIYSG------------------GYSSS--IFT----GTYLFTFNVQSSHGNQLKVKGYTETRAVA--
---------SHNTGGNAGIAYVSKGDEVWVET-----------AYRTTFNG---
>GENE61147.1/585-678
VFNEVIYSG------------------GYSSS--IFT----GTYLFTYNVQSRSGEVLMVAGRTTTRAIA--
---------FRITGGNSGICYVRKGEQVWVQT--------------TTFNG---
>GENE45040.1/288-350
VFDQVLYSG------------------GYSSS--IFT----GTYLFTYNIESGSGMVLMINGETKTEVIA--
---------TQ-------------------------------------------
>GENE50082.1/252-353
KFDTVEYSG------------------GYSSS--IFT----GTYLFTYNIESTSGNVLMIDGSQTTRALA--
---------RDVNSGNSGIGYVLKGEKVWIQT-----------PYRTTFNG---
>GENE45038.1/112-197
VFDTVIYSG------------------GYSSS--IFT----GTYLFTYNVQSTKGKVLMIDGSQTTRALA--
---------PDITSGNSGIGYVLKGEKVWVQT----------------------
>GENE68964.1/193-294
VFDSVIYSG------------------GYSSA--IFT----GTYLFTYNIESTMGYVLIIDGSITTRVLV--
---------NYDNGGNSGIGYVWKGEKVWVRT-----------PYRTTFNG---
>GENE39348.1/246-347
VFDEVIYSG------------------GYSSS--IFT----GTYLFTYNIESTVGNLLRIGEAYSSRALV--
---------PYNNGGNSGIGYVWKGEKVWVQT-----------PYRTTFNG---
>GENE45043.1/92-192
VFNQVLYSG------------------GYNSA--IFT----GTYLFTYNIESQYGMDLMIDGIVKTRAIS--
---------QYITGGNSAIGYVSKGEKVWVQT-----------PYRTTFNG---
>GENE68965.1/92-192
VFNQVLYSG------------------GYNSA--IFT----GTYLFTYNIESQYGMDLMIDGIVKTRAIS--
---------QYITGGNSAIGYVSKGEKVWVQT-----------PYRTTFNG---
>GENE39351.1/142-241
VFNDVIYSG------------------GYSSS--IFT----GTYLFSYNIQSTYGIVLMINGNTRTEVTA--
---------S-ANGGNLGIDYVYKGQRVWVET-----------HYRTTFNG---
>GENE24178.1/65-160
VFNQVLYSE------------------GFNSA--IFT----GTYLFTYNIESQSDKDLMINGSVTIRAIS--
---------QYVTGGNSGTGYVLKWERFGYIL-----------TITSSFNG---
>GENE19820.1/51-146
VFSEVIYSG------------------GYSNR--IFR----GIYLFIFDVQPQDG-VLMHNEKVLARPTA--
---------KAVIGGNVGISYLTAGEKVWVQN-----------VFNGRFSG---
>GENE10582.1/281-390
KFDNVLTNQ------------------GYSES--KFT----GVYLFLFFVNPGPKHKLYVRGLYRAYT-V--
---------HDVIGGQAFVEYLWKGNTAWIQT-----------TYGTTFTG---
>GENE54740.1/172-281
KFDNVLTNQ------------------GYSES--KFT----GVYLFLFFVNPGPKHKLYVRGLYRAYT-V--
---------HDVIGGQAFVEYLWKGNTAWIQT-----------TYGTTFTG---
>GENE10580.1/60-169
KFDEVFTNQ------------------GYSKY--KFT----GAYLFLFFVRPGLKHNLYVSGEYRAYT-V--
---------HDVMGGQAYVEYLSKGDTAWIQT-----------AYGTTFTG---
>GENE10583.1/116-224
KFDGVFTNH------------------GYSTS--KFT----GVYLFLFFVRPGGEYQLYIDGKYRAYT-I--
---------HDTMGGQAYVEYMYKGKTAWIQT-----------EYGTTFTG---
>GENE10587.1/247-355
KFDRVFSND------------------GYNTS--KFT----GVYLFLFFVRPGSENKLYIDGRYMAYT-I--
---------NDNIGGQAYVEHMHKGETAWIQT-----------PYGTTFTG---
>GENE52733.1/82-190
KFDGVFTNH------------------GYNTS--KFT----GVYLFLFFVRPGGEYQLYIDGKYRAYT-I--
---------HDTMGGQAYVEYMYKGKTAWIQT-----------EYGTTFTG---
>GENE21637.1/208-316
KFDIVQTNQ------------------GYSTS--KFT----GVYLFLFFVSPGDDHKLYVNGQYQTYT-I--
---------HDYIGGQAFVHKMLKGQEAWIET-----------ELGTTFTG---
>GENE21296.1/172-282
RFNHVFYNG------------------GFNAT--EFT----GVYIFIFFVESYQTNKLNVDGVYAEMSAI--
---------H-IQAGNSYINSFTKGQRVHIQT-----------DFRTTFSG---
>GENE58003.1/172-284
RFNHVFYNG------------------GFNAT--EFT----GVYIFIFFVESYQTDKLYVDGVYAEMSAI--
---------H-IQAGNSYINFFNKGQRVLIQT-----------GTSTTFSG---
>GENE58006.1/226-336
PFNHVFYND------------------GFDVT--VFT----GVYMFIFFVESFQKEKLYVDGVYAKMSAI--
---------H-IQAGNSYINYFTKGQRVLIQT-----------DFRTTFSG---
>GENE58005.1/74-184
RFNHVIHNG------------------GYNVS--KFT----GVYMFIFFVESFQSEKLYVDNIYADMSAI--
---------H-IQAGNSYIRNFTEGQRVFIRT-----------GTRTTFSG---
>GENE58004.1/241-352
EFNYVYYNN------------------GYNAT--VFT----GVYQFIFFVEGWKNERLVVDRVGLAIVAV--
---------HNVQAGNAYINYFTKGQQVLVGT-----------GYRTTFSG---
>GENE100344.1/76-187
PFRQVSYNE------------------GFSES--IFT----GVYQFIFFVESWHGDALFIDGK-SVAAAV--
---------QFGSGGNVYFNYFNKGQKVLVGT-----------GYRTTFSG---
>GENE47298.1/1-90
----------------------------------MFI----GTYFLMFFVEVLNKGNLFVDSK-EKASAR--
---------QDVTSANAVVMHLSKGQKVWLQT-----------KRKTTFTG---
>GENE12604.1/110-214
VFDNVIYNN------------------GYDKT--IFT----GMYIFFLNVEAVYRQSLQINGFSRLSAVA--
---------HNATGSNLLVVHIVEGDRIWVET-----------QGFTAFSG---
>GENE26901.1/102-155
VFDNVIYNN------------------GYDKT--IFT----GMYIFFLNVEAVYRQSLQINGFSR-------
------------------------------------------------------
>GENE01134.1/93-197
IFDEVQTNN------------------SYNGK--IFTCR--GVYVFYWVVTNKDT-ELVVNGEERS------
---------DYAVASNVVVTDLKSGDQVWIRCN------------RTSFSG---
>GENE02959.1/468-572
IFDEVQTNN------------------SYNGK--IFTCR--GVYVFYWVVTNKDT-ELVVNGEERS------
---------DYAVASNVVVTDLKSGDQVWIRCN------------RTSFSG---
>GENE01131.1/94-198
IFDKVQTNN------------------AYNGK--IFSCR--GVYVFYWVVTNKDT-ELVVNGEERS------
---------DYAVASNVVVTELKSGDLVWIRCN------------RTSFSG---
>GENE01133.1/93-197
IFDEVQTNN------------------AYNGK--IFACR--GVYVFYWVVTNKDT-ELVVNGEERS------
---------DYAVASNVVVTELKSGDQVWIRCN------------RTSFSG---
>GENE17668.1/338-420
IFDIVTTNH------------------GYNPV--MFTAP--GTYVFFWLNTNKDS-ELVKNSTVVG------
---------DYAAASNSAVLQLKAGKFL--------------------------
>GENE39578.1/374-478
VFDLVTTNS------------------GYNNV--MFTAP--GTYVFSWTSASAEH-ELVVNSKIVG------
---------DYAIASNTVVVDLKPGDVVWIRSW------------MTTFSG---
>GENE78573.1/82-186
VFDLVTTNS------------------GYNNV--MFTAP--GTYVFSWTSASADH-ELVVNSKIVG------
---------DYAIASNTVVVDLKPGDVVWIRSW------------MTTFSG---
>GENE58353.1/41-124
-------------------------------------PP--WTYVFPRTAANHDT-QLVVNGVMHG------
---------DIAVASNTVVVSLQAGDIVSIRST------------LSTFSG---
>GENE71212.1/95-199
EFDLVTTNN------------------AYNKV--VFTAP--GTYVFSWTAASHDT-QLVVNGVMHG------
---------DIAVASNTVVVSLQAGDLVSIRST------------LSTFSG---
>XP_011414238.1/112-220
HFDKVLLNN------------------GYSVH--EFVAP--GLYVFAWTISSGDT-DIVKNSVVLA------
---------DWAVSSGTAVTRMNSGDRVWIRVG-CS-------YGTSSFAG---
>XP_011414240.1/100-208
LFDNVLLNN------------------GYSIY--EFIAP--GLYVFAWTISSGDT-DVVKNSVVLT------
---------DWAVSSGTVVTRMYSGDRVWIRVT-CS-------YGTSLFAG---
>XP_011414244.1/142-251
EFDYVLLNN------------------GYSVY--HFVAP--GLYVFAWTISSGDT-DVVKNNEILV------
---------DWAVSSGTAVTRMNSGDRVWIRVVPCS-------LGTSSFAG---
>XP_011414245.1/128-237
EFDYVLLNN------------------GYSVY--HFVAP--GLYVFAWTISSGDT-DVVKNNEILV------
---------DWAVSSGTAVTRMNSGDRVWIRVVPCS-------LGTSSFAG---
>XP_011414239.1/94-203
EFDKVLLNN------------------GYSIY--HFVAP--GLYVFAWTISSGDH-DVVKNNEILV------
---------DWAVSSGTAVTRMNAGDRVWIRVIHCS-------LGTSSFAG---
>XP_011425901.1/109-216
VFNHIHINN------------------AYSSV--EFIAP--GLYVFSWTLSSPDK-QLMKNQEVFG------
---------DYAISSGTAVTRLNTGDKVFVRTS----------LSTSSFTG---
>GENE01816.1/106-211
QFNYVLLNN------------------RYNVH--IYTVP--GYYVFTWTVAAKHS-ELRVNGALRGTVMA--
---------GIHPATGFVITRVTSNQHVYIR----------FVRTRA-------
>GENE39161.1/121-226
KFNQVLLNN------------------RYNVH--IYTVP--GYYVFTWTVAAKHS-ELRVNGAVRGTVMT--
---------GIHPATGFVITRVTSNQHVYIR----------FVRTRA-------
>GENE15838.1/91-196
IFDRAPVNN------------------RYSVH--RYIVP--GLYAFTWTVAAEKT-QLIVNGFVKGNTMT--
---------GIHPATGFAVVNVNHGDHVFIR----------FAMTRT-------
>GENE90461.1/93-198
IFDKAPVNN------------------RYSVH--GYIVP--GLYAFTWTVAAEKT-QLIVNGFIKGYSMT--
---------GIHPATGFAVVNVNHGDHVFIR----------FGMTRT-------
>GENE22482.1/97-202
IFDRAPVNN------------------RYSVH--VYIVP--GLYAFTWTVAAEKT-ELRVNGVVKGNIMT--
---------GIHPSTGFALVNVKHGDHVYIR----------YVMTRS-------
>GENE59274.1/97-202
IFDRAPVNN------------------RYSVH--VYIVP--GLYAFTWTVAAEKT-ELRVNGVVKGNIMT--
---------GIHPSTGFALVNVKHGDHVYIR----------YVMTRS-------
>GENE09500.1/113-218
KFDMAPVNN------------------RYNPS--KYIVG--GVYAFTWTVAADRT-ELMVNDAVKGNIKS--
---------GIHPSTGFVLAIVEPRDEVWIR----------YHTTRS-------
>GENE17545.1/143-248
KFDRVPVNN------------------GFNVN--IFDTP--GIYVLSWTVAAPQS-ELIINGAVQGVIES--
---------GVHPATGLVLANVNAGNHIYIR-----YFKGE--YTRT-------
>GENE65275.1/143-247
KFDIAPVNN------------------GFNVN--IFDTP--GIYVLSWTVAAPQS-ELIINGAVQGVIES--
---------GVHPATGLVLANVNAGNHIYIR-----YIKGT--YTRT-------
>GENE27934.1/118-230
AFDFKPVDG------------------GFSHD--IYDVP--GTYVFTWTVTAWPSGELYHNNGLVGVLTS--
---------GVHPSTGVVIIKVAASDHVSVR-----MKHAPPSMVRS-------
>GENE71220.1/24-136
AFDFKPVDG------------------GFSHD--IYDVP--GTYVFTWTVTAWPSGELYHNNGPVGVLTS--
---------GVHPSTGVVIIKVAASDHVSVR-----MKHAPPSMVRS-------
>GENE27931.1/112-280
VFDIERQDN------------------VYDVR--IFEPM--GVYVLTWTVVAPLT-ELIIGGRMAGVITTEK
RVF------ALELEVSEIVAQEKEENLIKTRGAGSNRAFHAYRDVRDGIFE---
>GENE71222.1/112-224
VFDIERQDN------------------VYDVR--IFEPM--GVYVLTWTVVAPLT-ELIIGGRMAGVITT--
---------GLHPATAVVVAQINPGDHCYIR------VRHSSN-VRS-------
>GENE71224.1/112-224
VFDTESHDH------------------VYDVR--IFEPP--GIFVFTWTVVAPLT-ELVIGGRLAGVITT--
---------GLHPATAVVVAQMNAADHCYIR------VRHSSN-VSQ-------
>GENE11408.1/84-186
IFDTVETNN------------------GYNSH--IFDAP--GVYVFTYTVTPDVN-ELIVDGVIKDVIIA--
----------IHPATATAVVHVTAGQHVYVR------IGTNSK-----------
>GENE06926.1/119-216
VFDTEAIDN------------------GYSPT--IYVVP--GTYVFMWTVFSLLE-DIMVDGSTQGWITT--
-----------DQATGIAIVHVNTGIHVFIR----------RRMSRP-------
>GENE98961.1/83-205
VFDTEAVDNGYSPGIYVVPETEAVDENGYSPT--IYVVP--GTYVFMWTMFSSYD-DLIVDGSTQGWITT--
-----------DQATGIAIVHVNTGIHVFIR----------RGMSRP-------
>GENE33654.1/119-217
VFDTEVIDN------------------GYSPT--IYVVP--GTYVFMWTIFSPIE-DLVVDGSPIGWITT--
-----------NQATGIAIVHVNTGIHVFIR----------RSLARP-------
>GENE76237.1/135-232
VFDTVAIDD------------------GYYPE--IYVVP--GTYMFIWTLFSTKE-DIIVDGKTKGWIAT--
-----------DQATGVIIVQVSVGIHVFIE----------KRFSRS-------
>GENE49947.1/167-270
EYDTEVLDN------------------GYNEH--IYIVP--GIYVFTWTFMTDVE-EIVVNGATQGWTIS--
----------YNPSSGLVLARVNAGDHVFVR----------RVYVQP-------
>GENE49951.1/102-205
EYDTEVLDN------------------GYNEH--IYIVP--GIYVFTWTFAADYE-GIVVNGATQGWTVS--
----------LSPSSGLVLARVNAGDHVFIR----------RVSIQP-------
>GENE49948.1/153-256
EYDTEVLDN------------------GYNEH--IYIVP--GIYVFTWTFIADYE-EIVINGAAKGWTIS--
----------LSPSSGLILASVNAGDHVFIR----------RVFGQP-------
>XP_011412662.1/107-206
IFDTVQLNH------------------GYSKH--VFIAP--GVYVFHWTIQVDIA-EIVVNGTPIGKIEK--
-------------IRRLELTDLRRQMDGIRR---------VNR-PHG-------
>XP_011412663.1/215-318
IFDTVKLNH------------------GYSKH--VFIAP--GVYVFHWTIQTEVS-EIVVNGSPIGCAAS--
-------------GSGLVATRVNTGDHVFLR---------THE-LRSS------
>XP_011425199.1/145-247
VFDHVVLNQ------------------GYHQD--IFIVP--GVYVFAWTVGVQYG-EIVVNGVVFG-STF--
-------------STGIVVVEIHTGDHVYIR---------MAE-GRTS------
>XP_011425236.1/112-214
IYDVVKINQ------------------GYHQD--IFTVP--GVYVFTWTVAVKSG-ELVINGVVFG-ATY--
-------------SSGNVVVETHTADHVYIR---------MQE-GRSS------
>XP_011425201.1/155-256
VFDSVRVNN------------------GYNKG--IFVVP--GLYVFTWTVTVQVA-EIVVNGEVIG-SAF--
-------------GSGIILVEVNTGDHVFLR---------MQE-GRTT------
>XP_011414726.1/151-258
VYDTVVINN------------------GYNKG--IFIAP--GVYAFHFSVCVVNPEELTLNGNSLG-STF--
-------------SSTLIVSDVHIGDHVFVR---------THE-GRTS------
>XP_011414727.1/150-257
VYDTVVINN------------------GYNQG--IFIAP--GVYAFHFSVCVVTPEEITHNGNILG-SIF--
-------------SSTLVISEVQTGDHVFIR---------THE-GRTS------
>XP_011412818.1/117-218
AVDAIPINN------------------GYHHD--IFEAP--GTYVFFWTINTYPG-DLVVNGNVISSGIT--
-------------ATGVAIADLVTGDHVYVR----------LRDGR--------
>XP_011412819.1/168-269
TFDAIPINN------------------GYHHD--IFEAP--GTYVFFWTIYTHPG-ELVANGNVISSGVT--
-------------ATGVAIADLVAGDHVYVR----------IREGR--------
>XP_011425649.1/160-261
QFDVVPLNN------------------GYNVF--IFIVP--GTYIFTWSIMSDAG-QLMKNADIIGTRCA--
-------------ATGTVVTDVNQGDHVYVR----------LGCSR--------
>XP_011425651.1/160-240
QFDVVPLNN------------------GYNVF--IFIVP--GTYIFTWSIMSDAG-QLMKNADIIGTRCA--
-------------ATGTVVTDVNQGE----------------------------
>XP_011453844.1/170-271
QFDVVPLNN------------------GYNVF--IFIVP--GTYVFTWSFMSEGG-QLMKNADIIGTRYA--
-------------ATGTVVTEVNQGDHVYVR----------LGESR--------
>XP_011453850.1/160-269
LFDVVPLNN------------------HYHAF--IFIAP--GTYVFTWSIMSDVG-ELMKNAEVIGTRYA--
-------------ATGTVVADIHREDHVYLR----------LGAMQPTSIPTGL
>XP_011412477.2/63-171
HFDTILTNN------------------HYNKH--IFTAP--GVYVFTWNLYCHA--QLVVNSNV--------
---------NSRSHTNIVVVEVNQGDIVFVRTTHI--------EWRSSFNG---
>XP_011412476.1/364-472
HFDTILTNN------------------HYNKH--IFTAP--GVYVFTWNLYCHA--QLVVNSNV--------
---------NSRSHTNIVVVEVNQGDVVFVRTAHV--------DYRSSFNG---
>XP_011436616.1/216-324
HFDTIVTNN------------------HYNKH--IFTTP--GVYVFTWNLYCNT--QLVVNSNV--------
---------DIRSATGTVVVEVNQGDVVFVRTSHV--------AWRSSFNG---
>XP_011436615.1/239-347
HFDTIVTNN------------------HYNKH--IFTTP--GVYVFTWNLYCNT--QLVVNSNV--------
---------DIRSATGTVVVEVNQGDVVFVRTSHV--------AWRSSFNG---
>XP_011436614.1/64-172
HFDTIVTNH------------------HYNKH--AFTAP--GVYVFTWNLYCNT--QLVVNSNV--------
---------NIRSHTGIVVVEVNQGDVVFVRTIHI--------DWRSSFNG---
>XP_011436617.2/236-344
HFDTIVTNN------------------HYNKH--IFTTP--GVYVFTWNLYCNT--QLVVNSNV--------
---------DIRSATGTVVVEVNQGDVVFVRTSHV--------AWRSSFNG---
>XP_011436618.2/236-344
QFDTIITNH------------------HYNKH--AFTAP--GVYVFTWNLYCSA--QLVVNSNV--------
---------NIRSHTGIVVVEVNQGDVVFVRTIYS--------DYRSSFNG---
>XP_011418826.1/216-324
HFDTIVTNN------------------HYNKH--IFTAP--GVYVFTWNIYCNT--QLVVNSNV--------
---------NIRTPTGIVVVEVNQGDIVFVRINHS--------DWRSSFNG---
>XP_011418549.2/150-258
IFDVVRTNN------------------HYNRF--MFTAP--GTYVFTWTAYCFA--QLVVNANV--------
---------WHRSVSGTVVAKINQGDVVFLRTSNK--------FHRTAFAG---
>XP_011455374.1/121-229
VFDVSPTDN------------------HYNKF--IFTAP--GTYVFTWTSYCVS--QAVVNDIV--------
---------YHRSITGTVAANINQSDAVFIRTINQ--------NHRTTFAG---
>XP_011437599.1/151-260
VFDDVKTNS------------------AFNRI--MFTAP--GTFVFTWTIFSDT--QIVVNTEA--------
---------VYHSSTGLIIVNLNRGDSVYIRTLSH--------YGRPSFNG---
>XP_011437620.2/121-230
VFDDVRTNS------------------AYDRI--MFSAP--GVYVLTWTMISDY--QIVVNTEV--------
---------DRHSSTGVIVVHLNHNDKVYIRTHGS--------DGKPSFSG---
>XP_011448880.1/178-280
VFDVVKTNS------------------GYNHH--VFTAP--GPYVFSWTVVSWY--ELMVNSNT--------
---------DEHIGSGVVVAVLNPGDVVYVR-SSG--------IYTS-FSG---
>XP_011452686.1/65-170
VFDVVKTNS------------------GYNHH--VFTAP--GPYVFSWTVVSWY--ELMVNSST--------
---------DEHIGSGVVVAVLNPGDVVYIR-SSV--------IYTS-FSG---
>XP_011436523.1/112-220
VFDTVRTNS------------------GYSNS--LFTAP--GTFVFAWTVVVDA--ELSVNNVA--------
---------EYHTTTGMVVAQLSQGDVVKVRSTIH--------HRTS-FSG---
>XP_011446017.1/50-159
IFDRVITNS------------------SYNHH--VFTAP--GVYVFNWNIYSGF--ELMVNSDR--------
---------EDHGSSGSVVVDISQGDIVFIRTSPS--------LFESSFSG---
>XP_011446019.1/179-288
IFDTLITNA------------------SYNRH--VFTAP--GVYVFNWNIYSCF--ELMVNSSR--------
---------EDHSSSGCIVVNIRKGDVVFIRITLK--------LYESSFSG---
>XP_011446018.1/181-290
IFRTVITNG------------------SYNRH--VFTVP--GVYVFNWNIYSCF--ELMVNSSR--------
---------EDHSSSGCIVVNIRKGDVVFIRITLK--------LYESSFSG---
>XP_011454243.1/171-280
VFDTVLTNS------------------SYNQR--VFTAP--GVYVFHWVTYSQH--ELVVNSVS--------
---------EHHASSGLVVLHVSQGDLVSVRTHSI--------YYKSSFSG---
>XP_011448409.2/133-239
LFDKVVTDS------------------SYTRS--SYSIP--GFYVITWVTPVLG--ELVINGQP--------
---------QTQSTTGIAVLSLYENDNISIRTSPT--------WQDCCLSL---
>XP_011447752.1/49-155
AFDRLITDG------------------RYTRS--SYRIP--GFYVITWVTPVVG--ELTVNGMQ--------
---------ASQSTTGVAVLSLYENDVVSIRTSPS--------WQDSCFSL---
>XP_011413428.1/125-231
LFNKVVTDY------------------RYTQS--TYSIP--GYYVITWVTPAVG--ELVVNGEP--------
---------ASQSTTGLAVLRLFENDNVSIRTTPT--------WQDSCFSL---
>XP_011432766.1/47-154
PFDRVITDE------------------GYIRH--SYRIP--GVYVITWVTPVVG--ELVINGQQ--------
---------NSQTTTGVAVLFLYRRDVVSIRTHPV--------WQDSCLSL---
>XP_011421419.1/162-270
VFQTAVTNN------------------HYNRH--IFTAP--GVYVFSWTLAVSQ--QIFVNSNA--------
---------NVRTTTGLVVVQLNAMDVVSIRVALD--------YHKSSFSG---
>XP_011441013.1/166-274
VFQTAVTNN------------------HYNRH--IFTAP--GIYVFSWTLAVSE--QIFVNSNA--------
---------NVRTTTGLVVVQLNAMDVVSIRVALD--------YHKSSFSG---
>XP_011425648.1/141-249
VFDVDHTNG------------------HYSHH--VFSCP--GVYVFSWSIYCYR--ELVVNSSP--------
---------NILSSTDLAIVELNAGDEVYIRTAAS-----------STFSG---
>XP_011449856.1/200-308
VFDVDHTNG------------------HYSHH--VFTCP--GVYVFSWSIYCAT--ELVVNSSP--------
---------NILSSTGLAIVELNAGDEVYIRTAAN-----------STFSG---
>XP_011449855.2/209-355
VFDVDHTNG------------------HYSHH--VFTCP--GVYVFSWSIFCST--ELVVNSSP--------
---------NILSSTDLAIVELNAGDEVYIRTAAG--------QIEDQRSH---
>XP_011412558.2/131-236
VFDTVVTNS------------------GYHST--VFLAP--GVYVFSWSMRLA---ELVHNYQV--------
----------DHTVSETIVIHVNQGDDVYLRT--N--------GGRSIFSG---
>XP_011412559.1/156-261
VFDTVVTNN------------------GYHST--VFLAP--GVYVFSWSMRLF---ELIHNYQV--------
----------DHTVSETIVIQVNQGDDVYLRT--N--------GGRSIFSG---
>XP_011420342.1/237-343
VFGVVKTNN------------------GYHAT--VFIAP--GVYVFTWTVREA---QLMLNNAE--------
---------GGMSGTGVVVTHVNAGDDVYVRT--N--------AGRSSFAG---
>XP_011420343.1/231-337
VFDVVKTNN------------------GYHPS--VFIAP--GFYVFTWTMRES---QLMVNTSE--------
---------ADLAGTGVVVTHVNAGDDVYVRT--N--------SGRSSFAG---
>XP_011420345.1/245-351
TFDVIKTNN------------------GYHPS--VFIAP--GVYVFTWTMREA---QLMVNTTE--------
---------GDFVGTGVVVTHVNAGDDVYVRT--N--------AARSSFAG---
>XP_011420346.1/244-350
VFDVSKTDN------------------GYHPS--VFIAP--GVYVFTWTMREA---QLMVNNAE--------
---------GDFVGTGVVVTHVNTGDDVYVRT--N--------GGRSSFAG---
>XP_011420344.1/248-354
VFDVSKTDN------------------GYHPS--VFIAP--GVYVFTWTMREA---QLMVNNAE--------
---------GDFVGTGVVVTHVNTGDDVYVRT--N--------GGRSSFAG---
>XP_011420347.1/250-356
VYDVVKANN------------------GYNPT--VFVAP--GVYVFTWTIREA---QLMVNAAE--------
---------GDFSATGIVVTHVNAGDDVYVRT--N--------AGKSSFAG---
>XP_011438194.1/200-305
RFDMVKTNN------------------GYHPA--VFIVP--GVYVFTWTIRED---QLMKNTEA--------
---------GIGEVTGIAVFMANEGDDVFIET--N--------AGRSSFSG---
>XP_011431247.1/204-309
IFDVVRTNN------------------AYHSS--VFIVP--GVYVFIWSFLNG---QLMINTEE--------
---------NWNQSTGVIVAHVNKGDDVFVKT-----------NSRTMFAG---
>XP_011431248.1/204-309
IFDMVRTNN------------------AYHSS--VFIVP--GVYVFIWSFMNG---QLMINTVE--------
---------SWMQSTGVVVAHVNKGDDVFVQT-----------YSRTMFAG---
>XP_011431249.1/204-309
IFDVVRTNN------------------GYHSP--VFIVP--GVYVFIWSFMNG---QLMINSQE--------
---------GWMQSTSVVVAHVNKGDDAFVKT-----------NSRTLFAG---
>XP_011431251.1/54-159
IFDAVRTNN------------------AYHSS--VFIAP--GVYVFIWSFLNG---QLMVNTAE--------
---------SYMQSTGVVVVHVNKGDDVFVKT-----------YGRTMFAG---
>XP_011415906.2/216-321
IFDVVRTNN------------------GYHPS--VFIVP--GVYVFIWSFMNG---QLMINTEE--------
---------SWIQSTNVVVAHANKGDDVFVKT-----------NDRTIFAG---
>XP_011439481.1/182-296
KFDVVKTNN------------------GYHSG--VFIAP--GFYVFTWTIRVGSD-EIVINNNV--------
---------RDDSGTGTVVAHVNQGDDVYIKT-HG--------VGRSSFSG---
>XP_011450903.1/147-255
PFDTAITNN------------------GYHSS--VFIAP--GYYVFTWTVRMT---ELVVNNVA--------
---------EDQTITGTAVVFVNQNDDVYVRTAYN--------YSRTSFAG---
>XP_011414656.1/168-274
AFDTVITNN------------------AYHPH--TFIAP--GVYVFTWTIRLY---ELLVDN----------
---------VQGSVSGTSVVHVDQGDDVLIRTH----------IGKSSFAG---
>XP_011414689.2/163-269
TFDTVITNN------------------AYHPH--TFIAP--GLYVFTWTIRLR---ELVVNN----------
---------VDGSVSGTSVVHVDQGDDVLIRTH----------NGLSSFAG---
>XP_011414688.2/435-541
AFDKVVTNN------------------AYHPH--TFIAP--GLYVFTWTIRLY---ELLVNN----------
---------IDGSVSSTAVVQVNQGDDVLIRTH----------NGVSSFAG---
>XP_011414658.1/174-280
AFDKVVTNN------------------AYHPH--TFIAP--GLYVFTWTIRLY---ELLVNN----------
---------IDGSVSSTAVVQVNQGDDVLIRTH----------NGVSSFAG---
>XP_011414654.1/180-286
LFDTVITNN------------------AYHPH--TFIAP--GLYVFTWTIRLY---ELVVNN----------
---------IDGSVTGTAVVHVNQDDDALIRTH----------DGKSSFAG---
>XP_011414655.2/170-276
PFDTVITNN------------------AYHPH--TLIAP--GLYVFTWTIRLS---ELVVNN----------
---------IDGSVSSSVVVHVDQGDDVLIRTH----------NGRSSFAG---
>XP_011414687.1/170-276
AFDTVITNN------------------AYHPH--TFIAP--GLYVFTWTIRLY---ELVVNN----------
---------IDGVVSSTTVVNVNQGDDVLIRTH----------NGRSSFAG---
>XP_011455020.1/171-277
KFDIVVTNN------------------AYHPH--TFIAP--GLYVFTWTIRVN---ELVVNN----------
---------VDGSVSSTAVVHANQGDDVLIRTH----------WGRSSFAG---
>XP_011427274.1/149-255
IFDNTVTNN------------------AYHPH--TFIAP--GFYVFTWTIRLN---ELLVDN----------
---------IDGGVTGTVVVHVNQGDDVFVRTN----------DGRSSFAG---
>XP_011427275.1/167-271
AFDKVITNN------------------AYHPH--TFIAP--GLYVFTWTIRLW---ELLVNN----------
---------MDGGVTGTVVVQVNQGDDVLVRT-----------WGRSSFAG---
>XP_011455018.1/156-262
AFDKTITNH------------------AYHHY--TFIAP--GVYVFTWTIRLY---ELMVNN----------
---------VDGGVSGTAVVQVYQGDDVFVRTH----------VGRSSFAG---
>XP_011427276.1/169-275
VFDKAVTNN------------------AYHPH--TFIAP--GLYVFTWTIRQE---ELLVDN----------
---------MSGSVTGTVVVHVNQGDDVLVRTN----------SGRSAFAG---
>XP_011427329.1/153-259
VFDKVVTNN------------------GYHPH--TFIAP--GLYVFTWTIRQW---ELLVDN----------
---------VDCSVTGTVVVQVDQGNDVLVRTN----------DGRSTFAG---
>XP_011455017.1/165-270
VFNKVITDN------------------AYHSH--TFIAP--GLYVFTWSIRIN---ELLADN----------
---------IDGTVTGTAVVHVNQGDDVFIRTS----------NGRSSFAG---
>XP_011455019.1/173-356
AFDKVITNN------------------AYHPH--TFIAPSVQLNVGDIGNDFN---PMLESNQTEISPKTKA
PAESVAFYAIAPSVTGIVVVHVDQGDDVLVRTN----------NGRSSFAG---
>XP_011425644.1/125-232
NFDTIITNN------------------GYHPH--TFIAT--GYYVFTWSFRIQ---ELVVND----------
---------VGGNTGGTVVVHVNQDDEVFIRTY--N-------AGRTYFGG---
>XP_011425647.1/125-232
NFDTIITNN------------------GYHPH--TFIAT--GYYVFTWSFRIQ---ELVVND----------
---------VGGNTGGTVVVHVNQDDEVFIRTY--N-------AGRTYFGG---
>XP_011431388.1/71-178
SFDTVITNN------------------GYHHH--IFIAP--GYYVFTWSFRVQ---ELMLNG----------
---------VGGNTAGTVIVHLDFADEVFVRIY--N-------RGRTYFGG---
>XP_011434508.2/187-293
TFDTIITND------------------SFHHH--TFITP--GFYVFTWSFRLQ---ELVVNN----------
---------VGGNSGGTVVVHVNQGDDVFVRTA--N-------IGRTYFAG---
>XP_011421571.1/134-240
VFDVIKTNN------------------GLHPS--VFTAP--GLYVFTWTIRVD---ELVVNGQE--------
---------EYDMSSTTVVTHVNQGEDVFLRTNQGL-------YGYSSFSG---
>XP_011421573.1/140-230
IFDVIKTNN------------------GLHHS--VFTAP--GLYVFTWTIREF---ELVVNGQE--------
---------EDDMSSTTVVIHVNEGEDVFLRTN---------------------
>XP_011437257.1/197-306
VFDVAKTNN------------------AYHPN--VFMVP--GVYVFTWTFRIG---QLIVNRED--------
---------VDAEATGIVVAHVNAGDDVFVRTKIGT-------FGRSSFAG---
>XP_011437258.1/197-306
VFDVAKTNN------------------AYHPN--VFMVP--GVYVFTWTFRIG---QLIVNRED--------
---------VESEATGIVVTHVNAGDDVFVRKQIGT-------YGRSSFAG---
>XP_011440886.2/151-257
IFDNVELNN------------------GYHHT--IFVAP--GIYAFSWSIRLF---QLMVGDQE--------
---------DNENVSGTAVAQLERGQDVFVRTNYGD-------LGRSSFCG---
>XP_011417449.1/162-268
IFDRIRTNL------------------GYNNS--VFTAP--GIYVFTWVIRMVT--ELLINDDI--------
---------DDGSVSGTVVAHVTRGDVVFVRTAGD--------HGQPSFSG---
>XP_011417471.1/174-280
IFDKVRTNN------------------GYNGV--IFTSP--GIYVLNWVIRMHS--ELMLNNDQ--------
---------DDGSVSGLAVAHLAKGDVVFVRVAGD--------HGLPSFSG---
>XP_011419578.1/124-225
VYDVVMTNN------------------GFNKH--IFTVS--GLYSLTWVTRVYC--ELHVNKSI--------
----------ADTVTGNAVVQLHKGDVVFVR-AGR--------YGRTSFSG---
>XP_011419588.1/118-219
VYDVVMTNN------------------GFNKH--IFTVS--GLYSLTWVTRVYC--ELHVNKSI--------
----------ADTVTGNAVVQLHKGDVVFVR-AGR--------YGRTSFSG---
>XP_011419596.1/118-219
VYDVVMTNN------------------GFNKH--IFTVS--GLYSLTWVTRVYC--ELHVNKSI--------
----------ADTVTGNAVVQLHKGDVVFVR-AGR--------YGRTSFSG---
>XP_011419565.1/118-219
VFDVEMTNN------------------GYNKH--VFTVP--GLYSLTWVTRVEC--QLHVNKRI--------
----------YNTVTGNAIVNLRKGDAVFVR-AGS--------FGRTSFSG---
>XP_011419611.1/108-212
IYDVTQTNN------------------GYNRN--VFTAP--GLYSFTWSTRVQC--DLIINERI--------
----------YNTVTGHVVAIVNQGDVIFVRTPGQ--------FGRSAFSG---
>XP_011454515.2/386-494
IFDAIFTNS------------------GYHHH--VFIAP--GLYVFTWTLRVSG--QLLVNGLIYG------
---------YADSSSATAIVRVAAGSSVYVRTN----------DGYSTFSG---
>XP_011456160.1/149-254
IFDAIFMNN------------------GYNHH--VFTAP--GLYVFTWTIRANG--QLLVNGLMYG------
---------YSNSNSATAVVHVAVGNSVYIRTN----------DGYSTFSG---
>XP_011415918.1/133-237
IFDAIFTNN------------------GYNHH--VFIAP--GLYVFTWTIRTS---QLLVNGLIYG------
---------HYDSSSATAVVRVVAGQSVYIRTN----------EGFSTFSG---
>XP_011419352.1/162-269
IFDVLKTNN------------------GYNKF--TFVAP--GAYVFTWTINTNPG-LMVNNA----------
---------DYDSDSNTAVVVLSQGDSVSLRT---D-------HAVTSFAG---
>XP_011419353.1/162-269
VFDVLKTNN------------------GYNKF--TFVAP--GTYVFTWTINTNPG-LMVNNA----------
---------DFDSDSNTAVVVLSQGDSVILRT---D-------HAFTSFAG---
>XP_011425121.1/112-138
IYDHAVTNN------------------GYNRH--TFIAP--GV-----------------------------
------------------------------------------------------
>XP_011447028.1/148-258
IYDNEVTNN------------------GYNRL--IFTAP--GVYVFSWTIFMGHG-ELMLNS----------
---------AYSSVSGTAVLSMQKNDIVFTRTP--P-------LMRSAFTGCFQ
>XP_011425132.1/124-231
IYDHAVTNN------------------GYNRH--TFTAP--GVYVFSWTIFMSAG-EFMLNS----------
---------DYSSVTGTAILSMQKNDIVFTRTV--P-------LMRTAFTG---
>XP_011425143.1/87-194
IYDHAVTNN------------------GYNRH--TFTAP--GVYVFSWTIFMSAG-EFMLNS----------
---------DYSSVTGTAILSMQKNDIVFTRTV--P-------LMRTAFTG---
>XP_011440843.1/148-254
VYDHVITNN------------------GYSKH--SFTAP--GMYVFSWTTFVDP--ELIHNS----------
---------TFNGVTGLAVIQLQQGDVVMVRST--P-------HMKTSFAG---
>XP_011440848.1/154-260
VYDHVVTNN------------------GYNKH--AFTVP--GMYVFSWTTFVDP--ELAVNS----------
---------TFNGVTGSVVIQLQQDDVVMVRSN--P-------KMKTTFSG---
>XP_011447343.1/83-190
VYDRVETNN------------------GYNVQ--NFTAP--GIYVFHTTTAAVDSHEIVANDQVKD------
---------DRAVASSMTVLSLTEGDVVYVRVA----------YTRMSFSG---
>XP_011447428.1/83-190
VYDRVETNN------------------GYNVQ--NFTAP--GIYVFHTTTAAFDSHEIVANGQVKD------
---------DRAVASSMTVLSLTEGDVVYVRVG----------YTRMSFSG---
>XP_011415836.1/17-124
VYDRVETNN------------------GYDVR--KFTAP--GIYVFHTSTAAYDSSEVVKNGEVKD------
---------DRAAASSMTMLSLTKGEIVFVRVG----------YNRMSFSG---
>XP_011418932.1/71-178
VYDRVETNN------------------GYNVQ--NFTAP--GVYVFHTTTAAFDSHEIVANGQVKD------
---------DRAVASSMTVLSLTGGDVVYVRVA----------YTRMSFSG---
>XP_011418933.1/71-178
VYDRVETNN------------------GYNVQ--NFTAP--GVYVFHTTTAAFDSHEIVANGQVKD------
---------DRAVASSMTVLSLTGGDVVYVRVA----------YTRMSFSG---
>XP_011438226.1/71-178
VYDRVETNN------------------GYDVR--NFTAP--GVYVFHTSTTSYDSVEVVKNGQIKD------
---------DRAVASSMTILSLTKGDIVLARVS----------YTRMSFSG---
>XP_011439692.2/66-182
RFDAVETNN------------------GYDRK--FFTAP--GVYAFSWTIHAAGHHVLTQNGVVKG------
---------DDASSTGFVILAASKGDKFQIICQ----------NGKTSFSG---
>XP_011439693.1/57-174
IFDAVETNN------------------GYDRK--IFTAS--GLYAFSWTIHAAGHHVLTQNGVAKG------
---------DDASATGFVILAASKGDKFQIICQ----------NGRTSFSG---
>XP_011421708.1/58-174
IFDVVETNN------------------GYDKN--VFTAP--GLYAFSWTIHAAGHQVLKQNGVAKG------
---------DDDSATGFVILAVSTRDTFQIVSQ----------NGKTSFSG---
>XP_011435558.1/149-264
LYDTIVTNN------------------GYSKH--AFTAP--GVYAFCYTAFASGHVQLLHNGAYKG------
---------DDEMSTGFAILMLQAGDVVLTMSQ----------HGRWSFSG---
>XP_011435565.1/42-150
LYDTIVTNN------------------GYSKH--ASTAP--GVYAFCYTAYSSGHVQLVHNGAYKG------
---------EEEMSTGFAILMLQAGDVVLTMSQ----------G----------
>XP_011435559.1/157-272
VYDTEVTNN------------------AYNKH--VFTAP--GLYAFCYTAFASGHVQLVHNGAYKG------
---------EEEMATGFAILMLQAGDDVVTMSQ----------IGRWSFSG---
>XP_011435566.1/43-158
RYDTVVTNN------------------VYNKH--AFTAP--GLYAFCYTAFASGHVKLIHNGDYKG------
---------DDDMSTGFAILMLEAGDVVFTKSQ----------MGRWSFSG---
>XP_011453702.1/145-261
IYDTVVTNH------------------AYNNY--IFTAP--GLYAFAYSIAVAGHIRLVRNASPVG------
---------EDEMATGFAILYLDAGDIVKVANQ----------REYWTFSG---
>GENE14214.1/85-193
VFDSVSTNN------------------GYNSG--MFVAP--GLYSIHLVASSRSATYIMHNSSQVG------
---------SLMR-STAIILQLSIGDTVFVKIA-----------FHTVFSG---
>GENE53123.1/85-193
VFDSVSTNN------------------GYNSG--MFVAP--GLYSIHLVASSRSATYIMHNSSQVG------
---------SLMR-STAIILQLSIGDTVFVKIA-----------FHTVFSG---
>GENE33083.1/11-119
KFDTVVTNE------------------DYDPE--IFIAK--GTYTFHLFAASPKAVFMMRNTEQVG------
---------WSGR-SASVVVHLHPGDKVYVNVN-----------FHTHFNG---
>GENE96343.1/31-139
KFDTVVTNE------------------DYDPE--MFVAK--GTYNFHLFAASPKSVFMMRNTEQVG------
---------WSGR-SASVVVHLHPGDKVYVKVN-----------FHTHFNG---
>GENE41700.1/85-193
KFDSVVTNE------------------DYDPV--IFVAK--GTYNFHLFAASPKSVFMMRNTEQVG------
---------WSGR-SASVVVHLHPGDKVYVKVN-----------FHTHFNG---
>GENE23978.1/50-158
VFDSVLTNG------------------AYKPS--VFLAP--GTYTIHLVASSTPTTYIMHNMLKVG------
---------WLIR-STAIVVQLCAGDTVFVKIP-----------FQTVFSG---
>GENE90950.1/135-243
VFDSVLTNG------------------AYKPS--VFLAP--GTYTIHLVASSTPTTYIMHNMLKVG------
---------WLIR-STAIVVQLCAGDTVFVKIP-----------FQTVFSG---
>GENE30048.1/135-243
VFDSVLTNG------------------AYKPS--VFLAP--GTYTIHLVASSSPKTYIMHNMLKVG------
---------WLLR-STAIVVQLRAGDTVFVKIP-----------FHTVFSG---
>GENE29162.1/97-205
VFDSVLTNG------------------AYGPS--VFLAP--GTYSIHLVASSQPKLYIMHNILKVG------
---------WIMR-STAIVVQLRAGDTVFVKIP-----------FHTIFSG---
>GENE60397.1/83-191
VFDSVLTNG------------------AYKSS--VFLAP--GTYTIHLVASSTPTTYIMHNIQKVG------
---------ASIR-STSIVIQLRAGDTVFVKIP-----------FHTVFSG---
>GENE68204.1/39-147
VFDSVLTNG------------------AYKSS--VFLAP--GTYTIHLVASSTPTTYIMHNMLKVG------
---------ASIR-STSIVIQLRAGDTVFVKIP-----------FHTVFSG---
>GENE60398.1/29-137
VFDSVLTNG------------------AYKSS--VFLAP--GTYTIHLVASSSPTTYIMHNMLKVG------
---------SLIR-STSIVIQLRAGDTVFVKIP-----------FHTVFSG---
>GENE47016.1/87-195
VFDAVLTNG------------------AYKPS--VFLAP--GTYTIHLVASSTPKTYIMHNMLKVG------
---------ALIR-STAIVLQLRAGDTVFVKIS-----------FHTVFGG---
>GENE29161.1/118-226
VFDSVLTNA------------------AYKPS--VFLAP--GTYTIHLVASSFEKPYIMHNLLKVG------
---------SLIR-STSIVIQLRAGESVSVKIS-----------FHTVFSG---
>GENE47017.1/29-137
VFDAVLTND------------------AYKPS--VFLAP--GTYTIHLVASSSRKPYIMHNMRKVG------
---------YLTR-STSIVIQLRAGDTVFVKIP-----------FHTVFSG---
>GENE23982.1/135-161
VFDSVLTND------------------AYKPS--VFLAP--GT-----------------------------
------------------------------------------------------
>XP_011418466.1/83-191
AFDTVITNH------------------AYSSV--VFRAP--GNYMFSMIGTVKPPGLLKRNGNTIG------
---------YLKR-TEVAAVSLTSGDEVFVQVG-----------FHTHFSG---
>XP_011432177.1/83-191
AFDDVITNH------------------AYSSV--VFRAP--GNYMFSMIGTVKPPGLLKRNGNTIG------
---------YLKR-TEVTVVSLTSGDEVFVQVG-----------FHTHFSG---
>XP_011413680.2/118-221
VFDDVQLNN------------------AYDPH--TFTAP--GVYKFDLVLSSNVNGEMMHNGVKIL------
---------FYGRGSGSIIVRMAKGDKVWIQH------------IETAFSG---
>XP_011427593.1/119-208
VFDDVQLNN------------------AYDPH--TFTAP--GVYKFDLVLSSNVNGEMMHNGVRIL------
---------CYN---------MWK----CFNH------------FYFYFNK---
>GENE00049.1/73-166
--------NG------------------YDPS--EFTAPKS-LYQFSVHVCN-SGMAIVHDDAIIASSVQ--
------------CSSVNALRMVVKG--VYVKC--------LMQ--SATFMG---
>GENE38142.1/81-183
VFKNAVLNNG------------------YDSS--EFIAPEN-LYQFSVHVCN-SGEAIVHDDTLIASSVQ--
------------CSSVNALRLVGKG--VYVKC--------VME--RATFMG---
>GENE44158.1/197-299
VFGNVVLNNG------------------YNAV--RFTAPES-LYQFMVHVCN-LEKAIVHDHTIISNSVQ--
------------CSTVTALRMVEKG--VFVKC--------WFR--RSTFSG---
>GENE83572.1/90-192
VFGNVVLNNG------------------YNAV--RFRAPES-LYQFMAHVCS-TGQAIVHEHTDMANSVQ--
------------CSTVTDLGVIEKG--VFVKC--------VFE--RSTFSG---
>GENE20572.1/42-146
VYQTVPLNNG------------------YDRK--IFTTPVT-LYQFSAHICN-QNAAIVLEGETIALSTQ--
-----------SCNTVNALTVASAG--VSVQGKS----YQIIE--KNSFNG---
>GENE27196.1/131-235
VYQTVPLNNG------------------YDRK--IFTTPVT-LYQFSAHICN-QNAAIVLEGETIAMTTQ--
-----------SCNTVNALTVASAG--VSVKGKS----YQIFE--KNSFNG---
>GENE52068.1/118-230
ILQSVLINKG------------------YDTK--IFTAPTN-LYHFTAHVCN-TALAIVKDGDWIARSQQ--
-----------GCSSVSALTRMEIG--VWIMCSS---AVQIHD--RNSFIG---
>GENE74552.1/118-231
ILQSVLINKG------------------YDTK--IFTAPTN-LYHFTAHVCN-TALAIVKDGDWIARSQQ--
-----------GCSSVSALTRMEIG--VWIMCSSS--TFQVHD--RNSFIG---
>GENE50560.1/122-235
ILQSVLINKG------------------YDTK--IFTAPTN-LYHFTAHVCN-TALAIVKDGDWIARSQQ--
-----------GCSSVSALTRMASG--VWIMCSSS--TFQIHD--QNSFIG---
>GENE85133.1/66-180
ILQSVLINQG------------------YDTK--IFTAPTN-LYHFTAHVCN-TALAIVKDGDWIARSQQ--
-----------GCSSVSALTRMEIG--VWIMCGSAA-FVQIHE--RNSFIG---
>GENE46445.1/2-106
IWQHTRLNNA------------------YDNV--KFKAPVS-LYHFAVHICN-YGQAIVLDGTYIAQSYK--
------------CGSISAISKVTTG--VWVKCAST---TQIW---RSSFTG---
>GENE50831.1/26-130
IWQHIRLNNA------------------YDNV--KFKAPVS-LYHFAVHICN-YGQAIVLDGTYIAQSYK--
------------CGSISAITKVTTG--VWVKCAST---TQIW---RSSFTG---
>GENE53846.1/120-224
VWSSVRINNA------------------YDIN--IFTAPNT-LYYFAVHTCN-YGVAIVKEKTDIATSYQ--
------------CHSMSSITTITAG--VWVRC-TS---NQLW---RSSFIG---
>GENE58342.1/155-259
IWSSVRINDA------------------YDIN--IFTAPVT-LYYFAVHTCN-YSVAIVKEKTDIATSYQ--
------------CHSMSSITTITAG--VWVRC-TS---NQLW---RSSFIG---
>GENE46449.1/64-168
IWASVRINNA------------------YDIT--IFTAPVT-LYYFAVHTCN-YGKAIVKEKTDIATSYQ--
------------CHSMSSITTITAG--VWVRC-TS---NQLW---RSSFIG---
>GENE58190.1/118-223
IWSSTLVNNA------------------YDTN--IFKAPVS-LYYFAVHTCN-YGAAIVKEEKDIGTSYQ--
------------CTSMNSITNVTAG--VWVRCGSS---NQLW---RSSFIG---
>GENE65990.1/118-222
IWSGTLVNNA------------------YDTN--IFKAPVS-LYYFAVHTCN-YGAAIVKEEKDIATSYQ--
------------CTSMNSITNVTAG--VWVRC-TS---NQLW---RSSFIG---
>GENE46447.1/110-214
VWRYTRLNKG------------------YDTV--TFKAPVS-LYYFAVHACN-YTRAIVLGNTYIATTNK--
------------CGSMSTFARVEAG--VWVKC-TN---VLLW---RSSFIG---
>GENE60106.1/110-214
VWRYTRLNKG------------------YDTV--TFKAPVS-LYYFAVHACN-YTRAIVLENTYIATTYK--
------------CGSMSTFARVDAG--VWVKC-TK---VLLW---RSSFIG---
>GENE53843.1/110-214
VWRYTRLNKG------------------YDTV--TFKAPVS-LYYFAVHACN-YGRAIVLENTYIATTYK--
------------CGSMSTFARVKAG--VWVKC-TN---VLLW---RSSFVG---
>GENE60109.1/64-170
VWRYTRLNKG------------------YDTV--TFKAPVS-LYYFTVHACN-YGRAIVLENTYIATTYK--
------------CGSMSTFARVEAG--VWVKC-TT---MFCCG--APSLVL---
>GENE65993.1/20-124
IWQSTHLNNG------------------YDTV--IFKAPVS-LYYFAVHVCN-YSQAIVLENNNIATSYK--
------------CGSMSTFTKVAAG--VWVRC-TS---TLLW---RSSFIG---
>GENE58192.1/108-175
IWQSTHLNNG------------------YDTV--IFKAPVS-LYYFAVHVCN-YGNAIVLENNNIATSYK--
---------------------------------TA---VL--------------
>GENE58188.1/106-210
VWQHTRLNNA------------------YNNT--TFKAPVS-LYYFAVHACN-YSQAITLDGFNIASTYK--
------------CDSISTVTMMRAE--VWVRC-SA---NQLW---RSSFMG---
>GENE58189.1/103-209
VWRNTLVNNG------------------YDTV--LFTAPVS-LYFFAVHSCV-YSTAIVLDHNIVGRTYQ--
------------CSSLNTITMVKEG--VWVKC-TS---NQMFE--KSSFIG---
>GENE84271.1/235-341
VWRNTLVNNG------------------YDTV--LFTAPVS-LYFFAVHSCV-YSTAIVLDHNIVGRTYQ--
------------CSSLNTITMVKEG--VWVKC-TS---NQMFE--KSSFIG---
>GENE53844.1/92-197
ILQTVRLNNG------------------YDNV--VFTAPIT-LYFFVAHMCN-YGRDIMLEHLTIAKSTQ--
------------CSSTSAVTMVTKG--AYVKC-TS---PQLYD--QTSFSG---
>GENE58346.1/108-213
ILQTVRLNNG------------------YDNV--VFTAPVT-LYFFVAHMCN-YGRDIMLEHNTIAKSTQ--
------------CSSTSAVTMVTKG--AYVKC-TS---PQLYD--QTSFSG---
>GENE60107.1/92-197
ILQTVRLNKG------------------YDNV--VFTAPVT-LYFFEAHVCN-YSRDIMLEHNTIAKSTQ--
------------CSSTSAVTMVTKG--AYVKC-TS---PQLYD--QTSFSG---
>GENE80569.1/108-213
ILQTVRLNKG------------------YDNV--VFTAPVT-LYFFEAHVCN-YSRDIMLEHNTIAKSTQ--
------------CSSTSAVTMVTKG--AYVKC-TS---PQLYD--QTSFSG---
>GENE00253.1/44-104
---QWLLX---------------------------------------------------HMDTDVAMTTG--
-----------SCSSAMALVKMEIG----VKV--------TMY----SFSG---
>GENE01979.1/75-177
VFPEVLLNGG------------------YDKI--IFTAPLA-LYQFSVHICH-AAKAIVHMDTEVAMTTG--
-----------SCSSAMALVNMEID----VKV--------ALY----SFTG---
>GENE00254.1/139-214
VFSEILLNNG------------------YDKS--IFTAPLA-LYEFSVHVCN-VAKAIVYMDTEVAATTE--
-----------SCSSVMAPVKNI-------------------------------
>GENE01982.1/299-403
VFSEILLNNG------------------YDKS--IFTAPLA-LYEFSVHVCN-VAKAIVYMDTEVAATTE--
-----------SFSSVMAPVKMAIG----VKSN------AMFS----SFTG---
>GENE25339.1/139-242
QFPNVLLNAG------------------YDKR--VFTAPFA-LYHFSVHICH-VAKAIVYMDTKVAITTE--
-----------SCSSAMAPVKMEIG----VKV-------SLKA----SFAG---
>GENE20516.1/139-249
IFPEVLLNGG------------------YDNV--IFTAPVA-LYQFNAHICH-AAKAIVHMDTEVAMTTG--
-----------SCSSAMAPVKMEIS----VKVXVAGQCSHMSC----SYCS---
>GENE56792.1/139-182
IFPEVLLNGG------------------YDNV--IFTAPVA-------------------------------
-----------------------------------GQCSHMSC----SYCS---
>GENE81321.1/139-242
IFPEVLLNGG------------------YDNV--IFTAPVA-LYQFNAHICH-AAKAIVHMDTEVAMTTG--
-----------SCSSAMAPVKMEIS----VKV------STLYA----SFTG---
>GENE01983.1/139-242
FFPEVLLNGG------------------YDKT--MFTAPVA-LYYFSVHVCH-AAKAIVHGDTTIAVTSK--
-----------SCSSVMAPVNISVG----VKC-------ALVG----SYTG---
>GENE98152.1/139-242
FFPEVLLNGG------------------YDKT--MFTAPVA-LYYFSVHVCH-AAKAIVHGDTTIAVTSK--
-----------SCSSVMAPVNISVG----VKC-------ALVG----SYTG---
>GENE08091.1/90-193
VFPEVILNGG------------------YDKI--IFTASVA-LYYFSVHICH-EAKAIVHGDTTIAVTSE--
-----------SCSSVMAPVNMSVG----VKC-------ALVG----SFTG---
>GENE46621.1/140-293
FFPEVLLNGG------------------YDKT--MFTAPVA-LYYFSVHVCH-AAKAIVHGHTIIAVTTE--
-----------SCSSVMAPVKMSLG-SLSVKS-------SIMF----SFIG---
>GENE08084.1/140-243
VFPDVLLNGG------------------YDKN--MFKAPVT-LYYFSVHICQ-ESKAIVHGHTTVAVTSE--
-----------SCSSVMAPIKMTVG----VKC-------GLRA----SFTG---
>GENE56793.1/140-243
VFPDVLLNGG------------------YDKN--MFKAPVT-LYYFSVHICQ-ESKAIVHGHTTVAVTSE--
-----------SCSSVMAPVKMTVG----VKC-------GLRA----SFTG---
>GENE08086.1/139-241
VFPDILLNGG------------------YDKV--IFTAPVT-LYYFSVHICH-EAKAIVHGHTTVAVTSE--
-----------SCSSVIAPVKMTVG----VKC-------ALRA----SFTG---
>GENE56790.1/90-116
VFPDVLLNGG------------------YDKI--IFTATVT-V-----------------------------
------------------------------------------------------
>GENE95747.1/51-77
VFPDVLLNGG------------------YDKI--IFTAPVT-V-----------------------------
------------------------------------------------------
>GENE57337.1/139-242
VFPDVLLNGG------------------YEKI--MFTAPVT-LYYFSVHICH-EAKAIVHGHTKVAVTSE--
-----------SCSSVMAPVKMSVG----VKC-------VLRA----XVVV---
>GENE08087.1/140-242
VFPDVLLNDG------------------YDKI--IFTTPVA-LYYFSVHICH-EGKAIVHEDTIIAVTTG--
-----------SCSSVMAPVKLSFG----VKY-------ALVG----SFTG---
>GENE46620.1/139-242
VFPDVLFNGG------------------YDKT--MFIAPVA-LYYFSVHICH-AGNAIVHEATIIAATAE--
-----------SCSSVMAPVKLSLG----IKC-------AMVG----SFTG---
>GENE25341.1/51-100
VFPDVLLNDG------------------YDKL--IFIAPVA-LYYFSVHICH-KSK----------------
-----------YCSRT--------------------------------------
>GENE01984.1/44-148
VFPNVLLNEG------------------YDKT--VFTAPVT-LYFFSAHICN-VAQSIIHEGIAIATTTE--
-----------SCSSVSAPVMVNKG--VSIKSS------KLMA----SFAG---
>GENE56791.1/116-220
VFPYVLLNEG------------------YDKT--VFTAPVT-LYFFSAHICN-VGQSIIHEGIAIATTTE--
-----------SCSSVSAPVMVKKG--VSVKSS------KLMA----SFAG---
>GENE08093.1/116-220
VFPNVLLNEG------------------YDKT--VFTAPVT-LYFFSAHICN-VGKSIIHEGIAIATTTE--
-----------SCSSVSAPVMVNKD--VSIKSS------KLMA----SFAG---
>GENE46623.1/116-220
IFPNVLLNEG------------------YDKT--VFTAPAT-LYFFSAHICN-VGKSIIHEGIAIATTTE--
-----------SCSSVSAPVMVNKD--VSIKSS------KLMA----SFAG---
>GENE08092.1/116-220
IFPNVLLNEG------------------YDKT--VFTAPAT-LYFFSAHICN-VGKSIIHEGIAIATTTE--
-----------SCSSVSAPVMVNKD--VSIKSS------KLMA----SFAG---
>GENE25337.1/116-220
IFPNVLLNEG------------------YDKT--VFTAPAT-LYFFSAHICN-VGKSIIHEGIAVATTTE--
-----------SCSSVSAPVMVTKG--VSIKSS------KLMA----SFAG---
>GENE44454.1/53-157
IFPNVLLNEG------------------YDKS--VFTAPAT-LYFFSAHICN-VGKSIIHEGIAIATTTE--
-----------SCSSVSAPVMVNKD--VSIKSS------KLMA----SFAG---
>GENE59385.1/44-148
VFPNVLLNEG------------------YDKT--VFTAPVT-LYFFSAHICN-VGKSIIHEGIAIATTTE--
-----------SCSSVSAPVMVKKG--VSIKSS------KLMA----SFAG---
>GENE08095.1/137-241
MFPYVLLNEG------------------YDKT--IFTAPVT-LYFFSAHICN-AAESIFHEGNAVAKTTE--
-----------SCSSVNAPVMVNMG--VSIKSS------KLQG----SFAG---
>GENE82117.1/13-117
MFPYVLLNEG------------------YDKT--IFTAPVT-LYFFSAHICN-AAESIFHEGNAVAKTTE--
-----------SCSSVHAPVMVNMG--VSIKSS------KLHG----SFAG---
>GENE59387.1/13-117
MFPYVLLNEG------------------YDKT--IFTAPVT-LYFFSAHICN-AAESIFHEGNAVAKTTE--
-----------TCSSVNAPVIVKMG--VSIKSS------KLQG----SFAG---
>GENE56794.1/137-241
KFPNVLLNDG------------------YDKS--IFTAPVT-LYFFSAHICN-YKGSIIHEGTAVATTTE--
-----------SCSSVSAPAMMKIG--VSIKSS------KLKA----SFAG---
>GENE78484.1/90-194
KFPNVLLNDG------------------YDKS--IFTAPVT-LYFFSAHICN-YKGSIIHEGTAVATTTE--
-----------SCSSVSAPAMMKIG--VSTKSS------KLKA----SFAG---
>GENE50336.1/98-202
KFPNVLLNDG------------------YDKL--IFTAPVT-LYFFSAHICN-HKGSIIHEGTAVATTTE--
-----------SCSSVSAPAMMKIG--VSIKSS------KLKA----SFAG---
>GENE01987.1/137-241
VFPYVLLNEG------------------YDKA--FFTAPVT-LYLFSAHICN-ESHSIIHEEVVIAKTDA--
-----------TCCSVSAPVMVKMG--VSIMSC------KLYA----SFAG---
>GENE25335.1/137-241
IFPYVLINEG------------------YDKS--FFTAPVT-LYLFSAHICN-ASHSIIHEEVVIAKTDA--
-----------TCSSVSAPVLVKMG--VSIMSC------KLYA----SFAG---
>GENE25340.1/25-129
IFPYVLINEG------------------YDKA--CFTAPVT-LYLFSAHICN-DAQSIIHKEVVIAKTDA--
-----------TCSSVSAPVMVKMG--VSIMSC------KLYA----SFAG---
>GENE46624.1/97-201
IFPNVLLNEG------------------YDKA--IFTAPVT-LYLFSAHICH-IASAITYEDVVIAKTTE--
-----------SCSSVSAPAMVQKG--VYIKSN------KLKA----SFTG---
>GENE81207.1/97-201
IFPNVLLNEG------------------YDKA--IFTAPVT-LYLFSAHICH-IASAITYEDVVIAKTTE--
-----------SCSSVSAPAMVQKG--VYIKSN------KLKA----SFTG---
>GENE08094.1/97-201
IFPNVLLNGG------------------YDKA--IFTAPAT-LYLFSAHICH-IASAITYEDVVIAKTTE--
-----------SCSSVSAPAMVQKG--VYIKSN------KLKA----SFTG---
>GENE59386.1/67-171
IFPNVLLNGG------------------YDKS--IFTAPAT-LYLFSAHVCH-IASAITYEDVVIAKTTE--
-----------SCSSVSAPAMVQKG--VYIKSN------KLKA----SFTG---
>GENE01980.1/208-324
IFPNVLLNEG------------------YDKT--VFTAPAT-LYFFSAHICN-VGASIIHEGIAVATTTE--
-----------SCSSVSAPVMVNKA--EPTFSD------KQMLKERKTFEE---
>GENE01981.1/87-191
IFPNVLLNHG------------------YNKT--YFTAPVT-VYQFNAHICNYDQGAIVHEGKSIAVTTN--
-----------TCSSVNAFAKVEAG--VSVKSS------QMYA----SFNG---
>GENE82836.1/134-238
IFPNVLLNDG------------------YYKT--YFTAPVT-VYQFTAHICN-NNGAIVHKERVIALTTN--
-----------SCSSVNALAIVEAD--VSIKSS------FMYA----SFTG---
>GENE08085.1/130-233
IFPNVLLNHG------------------YNKT--YFTAPVT-VYQFTAHTCN-YNKEIVHNGKVIAVTTN--
-----------TCSSVTALAMVAAG--VSIKCG------HMVA----SFNG---
>GENE25338.1/130-233
IFPNVLLNHG------------------YNKT--YFTAPVT-VYQFTAHTCN-YNKEIVHNGKVIAVTTN--
-----------TCSSVTALAMVAAG--VSIKCG------HMVA----SFNG---
>GENE08088.1/130-233
IFPNVLLNHG------------------YNKT--YFTAPVT-VYQFTTHTCN-YNKEIVHNGKVIAVTTN--
-----------TCSSVSALAMVAAG--VSIKCG------HMVA----SFNG---
>GENE50338.1/130-233
IFPNVLLNHG------------------YNKT--YFTAPVT-VYQFTAHTCN-YNKEIVHNGKVIAVTTN--
-----------TCSSVNALAVVAAG--VSIKSG------HMVA----SFNV---
>GENE08083.1/135-239
IFPVVLLNGG------------------YDQS--IFTAPVA-IYHFSIHVCH-AAKAIVHEDNTVAITTG--
-----------SCNSAMVPVKMETG--VYVKSS------ILLV----SFTG---
>GENE44453.1/172-276
IFPVVLLNGG------------------YDKS--IFTAPVA-IYHFSIHVCH-AAKAIVHEDNTVAITTG--
-----------SCNSAMVPVKMETG--VYVKSS------ILFA----SFTG---
>GENE03207.1/135-239
IFPVVLLNGG------------------YDKS--IFTAPVT-LYHFSIHICH-AAKAIMYEDTPVAVTTG--
-----------TCNSAMAPVKMEAG--VYVKSS------YMYA----SFAG---
>GENE62746.1/30-132
IFPVVLLNGG------------------YNES--IFTAPVA-MYQFSLQICN-ASSAIVHENTRIASTTT--
-----------TCTSTMVPAKIETG--VYVMSN------VMSS----SFTG---
>GENE63868.1/30-132
IFPVVLLNGG------------------YNES--IFTAPVA-MYQFSLQICN-ASSAIVHENTRIASTTT--
-----------TCTSTMVPAKIETG--VYVMSN------VMSS----SFTG---
>GENE32199.1/30-132
IFPVVLLNGG------------------YNES--IFTAPVA-MYQFSLQICN-ASSAIVHENTRIASTTT--
-----------TCTSTMVPAKIETG--VYVMSN------VMSS----SFTG---
>GENE25834.1/33-134
VFPLVLLNGG------------------YDES--VFTAPVS-MYQFSINICN-AGKAIVHENTRITAVTT--
-----------ICASATIPARLTTG--VFVQS-------VMFA----SFTG---
>GENE100519.1/33-136
VFPLVLLNGG------------------YNES--IFTAPVS-MYQFSINICN-AGKAIVHENTRITSTTT--
-----------ICSSASIPARLTTG--VYVQSL------VMLA----SFTG---
>GENE08407.1/4-108
VFDTVLMNEG------------------YDKT--LFSVSQD-LYFFSSHLCNVGKAKIVKGDEAIAVSTQ--
------------CNSVSTVAMLKTG--VWVQTH-------IYT--WDSFLG---
>GENE90371.1/33-137
VFDTVLMNEG------------------YDKT--IFSVSQD-LYFFSAHLCNYGKAKVVKDDEAIAISTQ--
------------CNSVSAIAMLKTG--VWVQTH-------IYT--WDSFLG---
>GENE23765.1/136-239
VFDTVLMNEG------------------YDKT--IFSVSHN-LYFFSAHLCNYGKRKIVKDDEAIAASTL--
------------CSSVSTVAMLKTG--VWVQTH-------IYT--WDSFLG---
>GENE96929.1/167-270
VFDTVLMNEG------------------YDKT--IFSVSHN-LYFFSAHLCNYGKRKIVKDDEAIAASTL--
------------CSSVSTVAMLKTG--VWVQTH-------IYT--WDSFLG---
>GENE08411.1/136-239
VFDTVLMNEG------------------YDKT--IFSVSQD-LYFFSAHLCNDGKAKIVKDDEAIAVSTQ--
------------CNSVSAIAMLKTG--VWVQTH-------IYT--WDSFLG---
>GENE11991.1/121-224
VFDTVLMNES------------------YDKT--IFSLSQK-LYFFSAHLCNYGKAKIVKDDESIAISTQ--
------------CNSVSTVAMLKAG--VWVQTH-------IYT--WDSLLG---
>GENE11989.1/136-239
VFDNVLMDEG------------------YDKT--IFSVSQD-LYFFSAHLCNNANYKIVKDDETIAVSSQ--
------------CNSVSTVAMLKTG--VWVQTH-------IYT--WDSFLG---
>GENE56367.1/136-239
VFDNVLMDEG------------------YDKT--IFSVSQD-LYFFSAHLCNNANYKIVKDDETIAVSSQ--
------------CNSVSTVAMLKTG--VWVQTH-------IYT--WDSFLG---
>GENE68443.1/136-239
VFDTVLMNEG------------------YDKT--IFSVSHD-LYFFSAHLCNYGTNKIVKDDMSIAVSTQ--
------------CNSVSAIAMLKTG--VWVQTH-------IYT--WDSFLG---
>GENE23767.1/136-239
VFDTVLMNEG------------------YVKT--IFSASQD-LYFFSAHLCNYGKAKIVKDDAAIAMSTQ--
------------CNSVSAVAMLKTA--VWVQTH-------IYT--WDSFLG---
>GENE58050.1/136-239
VFDTVLMNEG------------------YDKT--IFSVSQD-LYFFSAHLCNQGKVKIVKDDEAMAVSTL--
------------CNSVSTVAMLKTG--VWVKTY-------IFA--WDTFLG---
>GENE08412.1/136-239
VFDIVLMNEG------------------YDKT--IFLISQE-LYFFSAHLCYYSKAKIVKDDEAIAISTQ--
------------CGSVSAIAMLKTG--VWVQTH-------MHT--WNSFLG---
>GENE79181.1/136-239
VFDIVLMNEG------------------YDKT--IFSVSKD-LYFFSAHLCNYHKGKIVKNDETIAVSTQ--
------------CNSVSAVAMLKTG--VWVQTH-------VYT--WDSFLG---
>GENE56368.1/136-239
VFDDVLMNEG------------------YDKT--IFSVSQD-LYFFSAHLCNYGKVKIVRDGDSIAVSTQ--
------------CNSVNTVAMLKTG--VWVQTH-------IFA--WDTFLG---
>GENE96470.1/44-133
VFDIVLLNEG------------------YDKT--IFSVSQD-LYFFSAHLCNNGKYKIVKDDETIAVSSQ--
------------CNSVSTVAMLKTG--VWVQT----------------FFF---
>GENE11988.1/79-162
VFDTVLMNEG------------------YDKT--IFSVSQE-LYVFSAHLCNYGKVKIVNDDEAIAESTQ--
------------CNSVSTVAMLKTG--IHS------------------------
>GENE08909.1/61-164
VYDTVITNEG------------------YDIV--VFTASHT-LYFFTAHVCNQGKDAIYHEGALITTSTQ--
------------CSSVSTIAMVNKA--VWVQSV-------YYV--WNTFAG---
>GENE47405.1/96-199
VYDTVITNEG------------------YDSV--VFTAPHN-LYFFTANVCNQGKDAIYQEGTLITTSTQ--
------------CSSVSTIAMVNKA--VWVQSV-------YYV--WNTFAG---
>GENE25385.1/74-177
VYDTVITNEG------------------YDSV--VFTAPLT-LYFFTAHVCNQGKDAIYQEGTLTTTSTH--
------------CSSVSTIAMVNKA--VWVQSV-------YYS--WNTFAG---
>GENE47491.1/93-195
VYDTVITNKG------------------YDSV--LFTAPLT-LYFFTAHVCNQGKDAIYQEGTLTTKSMQ--
------------CSSVSTIAMVNKA--VWVQSV-------YYS--WNTFAG---
>GENE19549.1/138-241
VFDTVITNEG------------------YDSS--IFTAPYT-LYFFSAHVCNQGKFAIFQEGKQLTRNTQ--
------------CSSVSTIAMVNKA--VWVQTV-------FYT--WNAFSG---
>GENE47407.1/61-164
VFDTIITNED------------------YDSS--IFTAPYT-LYFFSVHVCNQGKYAIYQEGTQLTGSTQ--
------------CSSVSTIAMVNKA--VWVQTV-------FYF--WNAFSG---
>GENE15056.1/138-218
VFDTVIANEG------------------YDNS--IFTAPHT-LYFFSAYVCNDENGAIYQEGSRLSVFSL--
------------SKRILCLRIILKT-----------------------------
>GENE15058.1/138-162
VYDTVITNEG------------------YNSV--VFTAPHT-------------------------------
------------------------------------------------------
>GENE95301.1/106-168
VFDTVITNDS------------------YGSS--IFTAPYT-LYFFSAHVCNQGKEAIYQGSKQLTSSTQ--
------------------------------------------------------
>GENE08914.1/116-219
VYDSDVTNEG------------------YDNS--IFTAPHT-LYFFLAHYCIYRIPAIYQEDKPLTRSTQ--
------------CSFVSTIAMVNKE--VWVQPL-------LFR--FYAFFW---
>GENE08404.1/120-223
IFDTVIENGG------------------YDNT--VFTAPHG-LYYFSAHVCVSSKGAIIVNNETLAVSSL--
------------CSSVSVIATMSTN--AFVKSY-------IKN--WSSFIG---
>GENE01485.1/298-405
KFSKILLNNA------------------YSSV--IFTAPTN-IYQFNAHVCG-LSAYYIKVGSNVIVTGE--
-----------KCTSFSAVALARKG--V----VGGSE-FSKLD--LSSFSG---
>GENE12586.1/152-258
KFSNVIFNDA------------------YNKD--MFTAPTD-IYQFNAHICG-KDAYYIKVGSKAIVSGE--
-----------KCTSFSAVALVRKG--V----VGGMK-FSELD--LSSFSG---
>GENE44495.1/125-231
KFSNIVLNDS------------------YDKD--IFTAPID-IYQFNAHICI-MGLYYIKVGDNSIVTGE--
-----------KCTSFSAAALVRKG--V----VGGMP-YFNLD--LSSFSG---
>GENE01489.1/85-165
TFSKIVLNDS------------------YDND--IFTAPFD-IYQFNAHICI-TGAYYIKVGDNSIVTGE--
--------------------------------VGGMP-GSSLS--LCSFSG---
>GENE44499.1/225-331
RFSNVLLNDA------------------YNQT--IFTAPTD-IYQFNAHVCG-KNAYYIKVGTNAIVLGE--
-----------KCTSFSAVALVRKG--V----VGGMI-FSELD--LSSFSG---
>GENE36367.1/72-180
KFSTIILNDA------------------YNID--IFKAPTD-IYQFNAHICG-NTVYHIMVGSIKIVTGE--
-----------KCTSFSAVALVRKG--V----VGGMSSFSRLD--VSSFSG---
>GENE12585.1/13-123
KFSNIILNNA------------------YSKE--IFTAPID-IYQFNAHICV-KDPYFIKVGTSSIVTGE--
-----------KCTSFSAVAMVRKD--V----VGGMP-FTSLG--LSSFSG---
>GENE49233.1/85-195
KFSNIKLNNA------------------YDKE--IFTSPID-IYQFNAHICG-NNQYFIIVGTSPIVTGE--
-----------KCTSFSAVAMVRKG--V----VGGMS-FTSLG--LSSFSG---
>GENE60059.1/85-210
KFSNIILNNA------------------YNIE--IFTAPID-IYQFNAHICG-NKPYFIKVGTISIVTGE--
-----------KCTSFSAVAMVRKD--VIAVKRNDVT-LNACM--LSVKEN---
>GENE12588.1/60-166
IFDKIILNKG------------------YNNK--NFTAPVD-IYQFNAHICG-NTLYHIKVNSTRIVTGG--
-----------KCTSFSAIALVRKG--V----VGGMS-FSALE--LCSFSG---
>GENE34070.1/254-359
MFKNIRLNGG------------------FSTT--MFTAPVS-LYQFNAHICF-K-GYFIYIAGSHYARGE--
-----------KCISISTVARVYKS--V----VGGLS--SSNI--WNSFSG---
>GENE71584.1/452-557
MFKNIRLNGG------------------FSTT--MFTAPVS-LYQFNAHICF-K-GYFIYIAGSHYARGE--
-----------KCISISTVARVYKS--V----VGGLS--SSNI--WNSFSG---
>GENE45432.1/24-129
PFKNIRLNGG------------------FSTT--MFTAPVS-LYQFNAHICL-E-AYYLQVGDTKLARGE--
-----------KCMSVSSVALVRES--A----VGGIS--SSAS--LNSFSG---
>GENE101218.1/24-129
PFKIIRLNGG------------------YSPT--MFTAPVS-LYQFNAHICL-E-AYYIQVGDTKLARGE--
-----------KCMSVSSVALVRES--A----VGGIS--SSAS--LNSFSG---
>GENE71583.1/203-310
PFKNIRLNGGG-----------------FSTT--MFTAPVS-LYQFNAHICL-EGSYYIYAGGIKYARGE--
-----------KCISISTVARVQKS--A----VGGIS--SDKS--INSFSG---
>GENE51449.1/252-357
MFKNVRLNGG------------------FSTT--MFTAPVS-LYQFNAHICF-E-GYYIYIGGIYYARGE--
-----------KCMSISTVARVQKS--A----VAGIP--SSYI--INSFSG---
>GENE28251.1/128-235
VFTEVLLNSG------------------YSSS--YFTAPVS-IYYFNCHLCV-K-KYVFVVNSKTHASGL--
------------CTSFSVTVRMRSG--AWVTISGSSS--EALL--WNYFSG---
>GENE97812.1/23-130
VFTEVLLNSG------------------YSSS--YFTAPVS-IYYFNCHLCV-K-KYVFVVNSKTHASGL--
------------CTSFSVTVRMRSG--AWVTISGSSS--EALL--WNYFSG---
>GENE36756.1/132-239
VFTEVLLNSG------------------YSSS--YFTAPVS-IYYFNCHLCV-K-KYIFVVNSKTHASGL--
------------CTSFSVTVRMRSG--TWVTISGSSS--VALL--WNYFSG---
>GENE36758.1/132-239
VFTEVLLNSG------------------YSST--YFTAPVS-IYFLNCHLCG-M-DYILLVDSKTHASGL--
------------CSSFSATVRMRAG--AWVSISGSSS--VNIL--WNYFSG---
>GENE42498.1/62-169
VFTEVLLNSG------------------YAST--YFTTPVS-IYFFNCHLCV-Q-KYIFVVNGKTHASGL--
------------CTSFSVTVRMRSG--AWVTISGSSS--VDLL--WNYFSG---
>GENE42672.1/80-187
VFTEDLLNSG------------------YAST--YFTAPVS-IYFFNCHLCV-Q-KYIFVVNGKTHASGL--
------------CTSFSVTVRIRSG--AWVTINPSSS--VDIL--WNYFSG---
>GENE42500.1/23-130
VFTEVLLNSG------------------YSST--YFTAPVS-IYFFNCHLCV-R-KYIFVVNSKTHASGL--
------------CTSFSVTVRMRSG--AWVTILGSSS--ENIL--WNYFSG---
>GENE75841.1/120-227
VFTEVLLNSG------------------YSST--YFTAPVS-IYFFNCHLCV-Q-KYILVVNGKTHASGL--
------------CTSFSVTVRMRSR--AWVTISGSSS--VDLL--WNYFSG---
>GENE42499.1/60-167
VFTEVLLNSG------------------YSST--YFTAPVS-IYFFNCHLCG-K-GYIIVVDGKTHASGL--
------------CSSFSVTVRMSSG--AWVTIAGSSS--NDLL--WNYFSG---
>GENE28252.1/64-119
VFTKVELNSG------------------YSST--YFTAPVT-VQVEYS--CQ-I-VHSVVLY----------
---------------------------ACVLGHG--------------------
>GENE42501.1/64-171
VFTKDVLNSG------------------YSST--YFTAPVS-IYFFNSQLCG-L-NYAIVSQGDTRTSGL--
------------CTSFSGVVSMGIG--AWVTINGSLS--SDLI--WNYFSG---
>GENE04587.1/159-264
IFEKTITNTG------------------YDTS--LFTAPVG-LYQFVVHTCA-YGKGLVMEGNVIAADAN--
-----------GCNTFGAIVRVKSG--VWVKS-SSGSVHQLHQ--MNTFSG---
>GENE19051.1/109-214
IFEKTFTNTG------------------YDTS--LFTAHVG-LYQFNVHTCA-YGKGLVMEGNVIAADAN--
-----------GCNTFGAIVRVQSG--LWIKS-SSGSNRQLFQ--FNTFNG---
>GENE04590.1/119-224
IFEKTFTNTG------------------YDTS--LFTAPVG-LYQFVVHTCP-YEKGLVLEGNVIAAHAY--
-----------GCNTFGAIVRVKSG--IWVKS-ASGSNYQLYQ--FNTFSG---
>GENE19046.1/159-264
IFEKTFTNTG------------------YDTS--LFTAPVG-LYQFVIHTCA-YGKGLVLEGNVIAADAN--
-----------GCNNFGAIVRVKSG--IWVKS-SSGSNRQLYQ--FNTFSG---
>GENE04588.1/160-265
IFEKTFTNTG------------------YDTS--IFTAPVG-LYQFDVHTCA-YGKGLVLEGNVIAANAN--
-----------GCNTFGAIVRVKSG--VWVKS-ASGSNCQLYQ--MNTFSG---
>GENE04596.1/159-264
VFEKTFTNTG------------------YDTS--IFTAPVG-LYQFDVHTCA-YGKGLVMEGNVIAADAN--
-----------GCNNFGAIVRLKSG--VWVKS-YSGSNRQLEQ--MNTFSG---
>GENE04595.1/111-216
IFEKTFTNTG------------------YDTS--LFTAPVG-LYQFAVHTCA-YGKGLVMEGDVIAADAN--
-----------GCNNFGAIVRLKSG--VWVKA-SSCSICQLYQ--MNTFSG---
>GENE19047.1/159-264
IFEKTFTNTG------------------YDTT--LFTAPVG-LYQFDVHTCA-YGKGLVMEGNVIAADAN--
-----------GCNNFGAIVRVRSG--VWVKS-ASKSNRQLQQ--MNTFSG---
>GENE38618.1/159-264
IFEKIFTNTG------------------YDTS--LFTAPVG-LYQFDVHTCT-YGKGLVMEGTLIAADAN--
-----------GCNNFGAVIRVRSG--VWVKA-SYSSSYKLDQ--MNTFSG---
>GENE42615.1/159-264
IFEKTFTNTG------------------YDTS--LFTAPVG-LYQFVVHTCV-YKNGLVMEGNVIANTVN--
-----------CCNTFGVIMRVRSG--VWVKA-ASGSNYQLYQ--MNTFSG---
>GENE84612.1/159-264
IFEKTFTNTG------------------YDMS--LFTAPVG-LYQFYVHICA-KNKGLALEDKVIAAGTN--
-----------DCSIFGAIIRVRSG--VWVKS-SSYSNRQLMQ--MNTFSG---
>GENE59698.1/159-264
IFEKTFTNTG------------------YDTS--LFTAPVG-LYMFVVHICT-SKKGLVLEGSVITAHAH--
-----------SCTSFGAIIRVRSG--VWVKS-TSGSNRKLTQ--MNTFSG---
>GENE63790.1/119-224
IFEKTFTNTG------------------YDTA--LFTAPVG-LYQFDVHTCA-YGKGLVMEGSVITAHAH--
-----------SCTSFGALIRVRSG--VWVKS-SSGSNCQLQQ--MNTFSG---
>GENE04592.1/101-206
KFEKTFTNSG------------------YDTS--LFTAPVG-LYQFSVHTCA-RDNGLVLEDNVIASDSN--
-----------GCNTFGAIIRVRSG--VWVKS-SSASNRQLYN--MSTFSG---
>GENE96729.1/101-206
KFEKTFTNSG------------------YDTS--LFTAPVG-LYQFSVHTCA-RDNGLVLEDNVIASDSN--
-----------GCNTFGAIIRVRSG--VWVKS-SSASNRQLYN--MSTFSG---
>GENE102939.1/11-116
KFEKTFTNSG------------------YDTS--LFPAPVG-LYQFSLHTCA-LNNGLVLEDNVIAADAN--
-----------GCNTFGAIIRVRSG--IWVKS-SSASNRQLHQ--MNTFSG---
>GENE69129.1/148-253
MFEKTFTNTG------------------YDAS--LFTAPVG-LCLFDVHTCA-ARKGLVLEGNVIAANAN--
-----------GCSNFGAIVRVKSG--VWVKS-SSGSNRQLYQ--MNTFSG---
>GENE28944.1/95-200
IFEKTITNTG------------------YDTS--LFTAPVG-LFQFDVHTCA-AKKGLVLEGNVIAADAN--
-----------GCNSFGAIVSVKSG--VWVKS-SSGSNRQLQQ--IHTFSG---
>GENE19045.1/157-262
IFTKSVINTC------------------YDTS--FFTAPVE-LYQFSVHTCV-YGKGLVLEGKVIGADMN--
-----------TCSAFGAIARVKSG--VWVKS-LSAFNYQLYQ--MITFSG---
>GENE19049.1/109-170
IFTKSVINKG------------------YDTS--IFTAPVG-LYQFSVHTCV-YGKSLLLDGKVIAADMN--
------------------------------------------------------
>GENE04598.1/145-250
IFTKSVINTG------------------YDTT--IFTAPVG-LYQFSVHACV-SGKGLVLEGKVIAADYN--
-----------TCSTVGAIVRVRSG--VWVKS-SSGSNRQLYQ--MITFNG---
>GENE19055.1/160-265
IFTKSAINSG------------------YDIS--IFTAPVG-LYQFSVHTCV-SGKGLVLEGKVIAADIN--
-----------TCSAFGAIARVKSG--VWVKA-SSGSNYQLYQ--MITFSG---
>GENE04589.1/145-250
IFTKSLINTG------------------YDTS--IFTAPVG-LYQFSVHTCN-YSKGLVLEDKIITAGSN--
-----------TCSTVGAIIRVGSG--VWVTS-SSDSSCQLLE--MNIFSG---
>GENE04591.1/149-254
IFTKSLINAG------------------YDIS--IFTAPVG-VYQFSVHTCA-QKKGLVLEGTVIAADSN--
-----------TCSTVGAIVRVKSG--VWVKS-SLSSNRQLIE--MNTFSG---
>GENE19053.1/96-201
IFTKSVINTG------------------YDTS--IFTVPVG-LYQFVVHTCA-YKKGLVLEGTVIAADLN--
-----------TCSTVGAIVRVKPG--VWVKS-SSGSNRQLYQ--MNTFSG---
>GENE30585.1/142-247
IFTKSVINTG------------------YDTS--IFTAPVG-LYQFDVHICA-LGKGLVLEGKIIALDSS--
-----------TCSTFGAIVRVRSG--VWVKS-SSASNRQLGQ--MNTFSG---
>GENE69130.1/218-323
IFTKHVINTG------------------YDTS--IFTAPVG-LYQFSVHTCV-YGKGLVLEGKVIAADMN--
-----------TCSTVGAIVRVRSG--VWVKS-WSNSYRQLHQ--MNTFSG---
>GENE63791.1/109-214
IFTKSVINTG------------------YDTS--LFTAPVA-LYQFVVHTCA-YNKGLVLEGNVIAAGSN--
-----------SCSTLGAIVRVRSG--VWVKS-WSSSNHRLDQ--MNTFSG---
>GENE59697.1/11-116
IFSKSLINTG------------------YDTS--LFTAPVG-LYQFSVHTCV-YGQGLVLEGKVIAADMN--
-----------TCSAFAAIARVKSG--VWVKS-SSGPNRQLFE--MITFSG---
>GENE60742.1/1255-1360
IFSKSLINTG------------------YDTS--LFTAPVG-LYQFSVHTCV-YGKGLVLEGKVIAADMN--
-----------TCSAFAAIARVKSG--AWVKS-ASSSDRQLYQ--MITFSG---
>GENE38620.1/130-235
IFTKSVINTG------------------YDTS--LFTAPVA-LYQFVVHTCA-YNKGLVLEGNVIAADSN--
-----------TCSTVGAIVRVKPG--VWVKS-SSSSNHQLYQ--MNTFTG---
>GENE04597.1/326-431
IFEKTITNTG------------------YDTS--LFTAPVG-LYQFDVHTCP-DGKGLVLEGKVIAAHAN--
-----------GCNTFGTVIIVKSG--VWVKS-LSCSICQLFQ--MNTFSG---
>GENE30723.1/119-225
VFNSIITNYG------------------YDSS--IFTAPVS-LFQFAVHLCT-PSYGIVHTGNVIVKDYI--
-----------LCSSVGGVVRVESG--VWVQS-SASSNRKLMD--MNTFFG---
>GENE43423.1/119-225
VFKSIITNAG------------------YDSS--IFTAPVG-LYQFAVHLCT-PSYGIVHTGNVIVKDYI--
-----------LCSSVGGVVRVESG--VWVQS-STSSNRKLMD--MNTFLG---
>GENE50057.1/117-222
IFDSIITNSG------------------YDTS--IFTAPVG-LYQFDVTICS-PDHSIVHADKAFAKINQ--
-----------TCSSVGGVVRVVSG--VWVIN-EEGSKRKICQ--MNTFSG---
>GENE80829.1/117-222
IFDSIITNSG------------------YDTS--IFTAPVG-LYQFDVTICS-PDHSIVHADKAFAKINQ--
-----------TCSSVGGVVRVVSG--VWVIN-EEGSKRKICQ--MNTFSG---
>GENE72683.1/115-167
IFDSIITNSG------------------YDTS--IFTAPVR-----------------VYAGN--CKIYT--
-----------------------------------SSARELKC--INI------
>GENE42377.1/130-237
VFDTVITNSG------------------YDRS--IFTAPVG-LHQFTVHICT-SSKGIVHADHIFAKKYQ--
-----------YCSSVGGVVRVNSG--VWVQA-SSESTFQLND--MNIFYG---
>GENE95829.1/90-197
VFDTVSTNSG------------------YDRS--IFTAPVG-MYQFNVHICT-HSKGIVHADNIFAKKFQ--
-----------YCSSVGGVVRVNSG--VWVQS-SSASNRQLND--MNIFYG---
>GENE43422.1/90-195
VFQTVITNSG------------------YDSS--IFTAPVG-MYQFNVHICT-PSHGIVHADNIFAKKYQ--
-----------YCSSVGGVIRVNSG--VWVKS-SSASNRKLID--MNIFYG---
>GENE82734.1/90-195
VFQTVITNSG------------------YDSS--IFTAPVG-MYQFNVHICT-PSHGIVHADNIFAKKYQ--
-----------YCSSVGGVIRVNSG--VWVKS-SSASNRKLID--MNIFYG---
>GENE42379.1/119-224
VFQTVITNSG------------------YDSS--IFTAPVG-MYQFNVHICT-PSHGIVHADNIFAKKYQ--
-----------YCSSVGGVIRVNSG--VWVKS-SSASNRKLID--MNIFYG---
>GENE50059.1/119-226
VFDTVITNSG------------------YDSS--IFTAPVG-MYQFNVHICT-HSKGIVHADNIFAKKYQ--
-----------YCSSVGGVIRVNSG--VWVQS-SSSSNRKLID--MNIFYG---
>GENE42378.1/26-133
VFDTIITNSG------------------YDSS--IFTAPVG-MYQFTVHICT-PSKGIVHDYNIFAKKYQ--
-----------YCSSVGGVVRVNSG--VWVQS-SSGSNRKLYD--MNIFYG---
>GENE72684.1/33-138
IFDSIITNSG------------------YDTS--VFTAPVR-LYQFDVTICS-PNHSIVHADKKFAKINQ--
-----------ICSSVGGVVRIESG--VWVMN-GTGSSRKMCQ--MNTFSG---
>GENE19474.1/133-239
VFTTATTNSG------------------YDTS--IFTAPVG-LYYFIVNYCT-YKQALVLSGNVIARSSD--
-----------PCSSFSAVIRVKSA--IWVKS-YGSSSGYALH--MNSFSG---
>GENE86054.1/133-239
VFTTATTNSG------------------YDTS--IFTAPVG-LYYFIVNYCT-YKQALVLSGNVIARSSD--
-----------PCSSFSAVIRVKSA--IWVKS-YGSSSGYALH--MNSFSG---
>GENE24094.1/133-238
IFTTATTNSG------------------YDTS--IFTAPVE-LYQFTVNYCT-YKKALVLSGNVIARSSN--
-----------TCSSFSAVIRVKLA--IWVKC-SGSS-GRALH--MNSFNG---
>GENE19476.1/159-264
VFTTATTNSG------------------YDIS--IFTAPVG-LYQFIVNYCS-IQQALELSGNVIARSSS--
-----------PCSSFSAVIRAKSS--IWVKC-FGAS-SRTLY--MNSFSG---
>GENE65073.1/133-238
IFTTATTNSG------------------YDTS--IFTAPVG-LYQFIVNYCS-IQQALELSGNVIARSSS--
-----------PCSSFSAVIRVKSS--IWVKC-SGAS-SRTLY--MNSFSG---
>GENE27488.1/115-155
IFTTATTNSG------------------YDTS--IFTAPVG-LYQFIVNYCT-P----------KQH-----
------------------------------------------------------
>GENE44292.1/133-187
IFTTATTNSG------------------YDTS--IFTAPVG-LYQFIVNYCT-YTS-----GAIRKHDFS--
------------------------------------------------------
>GENE08472.1/133-183
IFTTATTNSG------------------YDSS--IFTAPVG-CTNLLLIIVQ-KR-------IMHLLAWC--
------------------------------------------------------
>GENE34352.1/133-238
IFTTATTNSG------------------YDTS--IFTAPVL-LYQFTVNYCT-PKKSLVLSGNIIAKSSQ--
-----------PCSSFSAVVRVKSS--IWVNS-SGGS-NYALY--MNSFSG---
>GENE11046.1/133-238
IFTTAITNSG------------------YDTS--IFTAPVW-LYQFIVDYCA-YGQALMLSGNVIAVSSN--
-----------TCSSFSAVIRVKSS--VWLKC-SGGS-SRALY--MNSFSG---
>GENE19475.1/104-209
IFTTATTNSG------------------YDTS--IFTAPVG-LYHFIVNYCT-YKKALVLSGNVIARSSN--
-----------TCSSFSAVIRVKSS--VWVKC-SYGS-SRSLY--MNSFSG---
>GENE35889.1/133-238
IFTTATTNSE------------------YDTS--IFTAPVG-LYQFIVNYCS-LQQALVLSGNKIARSSN--
-----------TCTAFSAVIRVKSA--VWVKC-YCSS-SRALF--MNSFSG---
>GENE19471.1/133-238
IFTTATTNSG------------------YDTS--IFTAPVR-LYQFIVNFCT-YKKALVLSGNVIARSSN--
-----------TCNSFSAVIRVNSS--IWVKC-SGTS-VYKLH--MNSFSG---
>GENE83217.1/40-145
IFTTATTNSG------------------YDTS--IFTAPVR-LYQFIVNFCT-YKKALVLSGNVIARSSN--
-----------TCNSFSAVIRVNSS--IWVKC-SGTS-VYKLH--MNSFSG---
>GENE08474.1/40-145
VFTIATTNSG------------------YDTS--IFTAPVG-LYQFIVNVCT-YKKALVISGNVIARSSN--
-----------TCNSFSAVIRVNSS--IWVKC-SGSS-VYKLH--MNSFSG---
>GENE44290.1/120-225
IFTTATTNSG------------------YDTT--IFTAPVG-LYQFVVNYCT-YNHGLVLSGNVIARSSN--
-----------TCSSFSAVIRVKSA--VWVKC-SGAS-TYNLY--MNSFSG---
>GENE65074.1/40-145
IFTTATTNSG------------------YDTS--IFTAPVG-LYQFIVNYCT-YNQALVLSGNVIARSSN--
-----------TCSSFSAVIRVKSS--VWVKC-SCGS-SRNLF--MNSFSG---
>GENE11042.1/41-146
IFTTATTNSG------------------YDTS--IFTAPVE-LFQFIVNYCT-HNKALVLSGNVIARSSN--
-----------TCSSFSAVIRVKSS--IWVKC-SGSS-GFALY--INSFSG---
>GENE25706.1/119-224
IFDTATTNSG------------------YDTS--IFTAPVG-LYQFIVNYCT-YKQALVLSGNVIARSSD--
-----------PCSSFSAVIRVKSS--IWVQC-YGSS-GYRLY--TNSFSG---
>GENE86768.1/40-145
IFDTATTNSG------------------YDTS--IFTAPVG-LYQFIVNYCT-YKQALVLSGNVIARSSD--
-----------PCSSFSAVIRVKSS--IWVQC-YGSS-GYRLY--TNSFSG---
>GENE62610.1/133-238
IFDTATTNSG------------------YDTS--IFTAPVG-LYQFIVNYCT-YRQALVLSGNVIARSSD--
-----------PCSSFSAVIRVKSS--IWVKC-AGSS-VYALY--MNTFSG---
>GENE88036.1/26-131
IFTTATTNSG------------------YDTS--IFTAPIG-LYQFIVNYCT-QKQALVQSGNVIARSSD--
-----------PCSSFSAVIRVKSE--IWVKC-YGLS-GYALQ--VNSFSG---
>GENE35891.1/40-145
IFTTATTNSG------------------YDTS--IFTASVG-LYQFIVNFCT-PKQALVLSGNVIARSNN--
-----------PCSSFSAVIRVKLE--IWVKC-AGAS-GYTLY--MNSFSG---
>GENE24093.1/113-218
IFTTAMTNSG------------------YDTS--IFTAPVG-LYQFIINYCT-PNKALVLSGNMIARSSN--
-----------TCSSFSAVIRVKSE--VWVKC-DGRS-EYALQ--MSSFSG---
>GENE50106.1/69-174
IFTTATINTG------------------YDTS--IFTAPVG-LYLFIVNFCS-LKQALVLSGNVIARSSN--
-----------SCSSFSAVIRVKSS--IWVKF-YGSR-GYALY--MNTFSG---
>GENE73863.1/208-313
VFTTATTNSG------------------YDTS--IFTAPVG-LYQFIVNACT-FEQALVLSGNVITFMNN--
-----------TCISFSAVIRVKSS--VWVKC-SCSS-SYALF--MNSFSG---
>GENE27489.1/66-171
IFTTATTNSG------------------YDTS--IFTAPAK-LFQFIVNYCT-YKQGLVLSGNVIARASN--
-----------PCSSFSAVIRVKSA--VWVKC-SGAS-NYALY--MNSFSG---
>GENE19469.1/65-167
----ATTNSG------------------YDTS--IFTAPVG-LYQFIVNYCT-WKQALVLSGNVIARSYN--
-----------ACSSFSAVMRVKSA--LWVKC-YGYS-GYALN--MISFSG---
>GENE27490.1/117-222
IFTTATTNSG------------------YDTS--IFTAPVG-LYQFVVNYCT-WKQALVLSGNVIARSNN--
-----------ACSSFSAVMRVKLT--IWVKC-YGYS-GYALN--MNSFSG---
>GENE29127.1/159-265
VFQSIITNSG------------------YDKT--IFTSPVE-AYFFIVHVCT-ASKGLVLDSTFVARSIN--
-----------TCSSVSATVRMKSG--VWVAS-AGSTS-YVLY--MNTFSG---
>GENE45703.1/159-266
VFQSIITNSG------------------YDKT--IFTSPVE-VYHFNVHVCS-ANKGLVLDSAFVARSIN--
-----------TCGSVSAIVRMKSG--VWVAC-SSSSS-SVLY--MNTFSG---
>GENE50066.1/123-229
VFASIITNSG------------------YDKS--IFTAPTE-TYFFTVHVCT-ASKGLVLDSTFVARSIN--
-----------TCGSVSAIVKIKSG--VWVAS-NYDTS-FVLS--MNTFSG---
>GENE83980.1/27-133
VFASIITNSG------------------YDKS--IFTAPTE-TYFFTVHVCT-ASKGLVLDSTFVARSIN--
-----------TCGSVSAIVKIKSG--VWVAS-NYDTS-FVLS--MNTFSG---
>GENE86752.1/83-189
VFASIITNSG------------------YDKS--IFTAPTE-TYFFTVHVCT-ASKGLVLNGTFVAKSIN--
-----------TCGSVSAIVKMKPG--VWVAS-VGQTN-YVLF--MNSFSG---
>GENE29128.1/42-148
VFQSIITNSG------------------YDKT--IFTAPIA-DFFFSVHVCT-AAKGLVLNGAFIAKSVN--
-----------TCGSVSAIVKMKPE--VWVTC-VSSSI-YVLK--MNTFSG---
>GENE67518.1/159-265
VFQSIITNSG------------------YDKT--IFTAPIA-DFFFSVHVCT-AAKGLVLNGAFIAKSVN--
-----------TCGSVSAIVKMKPE--VWVTC-VSSSI-YVLK--MNTFSG---
>GENE29131.1/159-265
VFESIITNSG------------------YDKT--IFTAPIA-VFFFSVHVCT-TAKGLVLNGTFIAKSVN--
-----------TCGSVSAIVKMKPE--VWVTC-ASSST-YVLK--MNTFSG---
>GENE11030.1/67-175
VFASIITNSG------------------YDKS--IFTAPTE-TYFFSVHVCT-ASKGLVLNGAFVARSIN--
-----------TCGSMSAIVKMKPG--VWVML-TGGSSDYVLN--MNTFSG---
>GENE14595.1/26-134
VFQNVITNSG------------------YDSS--IFTASVE-VYQLTAHVCA-ATKGLVLDGTFIARSSN--
-----------TCSSVSAIVKLLAG--VWVAC-YGRET-NMLK--INTFSG---
>GENE14596.1/160-268
VFQNVITNSG------------------YDSS--IFTASVE-VYQLSAHVCA-ASKGLVLDGSFIAKSTN--
-----------TCSSVSAIVKLLAG--VWVAC-YGRER-NLLT--MNTFSG---
>GENE19312.1/130-236
VFKRVITNSG------------------YNNA--VFTASIE-VYLFTVNVCA-SKKGLVLDGTFISKSTN--
-----------SCGSVSAIVKMETG--VWVAN-YGSNG-HVLA--MNTFSG---
>GENE89878.1/60-166
VFKRVIANSG------------------YNNA--VFTASIE-IYLFTVHVCA-SKKGLVLDGTIVAKSTN--
-----------SCGSVSAIVKMETG--VWVGN-YGSNG-HVLA--MNTFSG---
>GENE84673.1/130-237
VFKRVITNSG------------------YNNS--VFTASIE-VYLFTVHVCA-SKNGLVLDGTFFAKSIN--
-----------SCGSVSAIVKMETG--VWVAC-NGHISRHVLH--INSFSG---
>GENE36260.1/360-466
VFQKVIANSG------------------YNNA--VFTASIE-VYLFTVHVCA-SKKGLALDGTFVSKSIN--
-----------SCGSVSAIVQMENG--VWVAS-YGSTG-HVLA--MNTFSG---
>GENE93858.1/138-244
VFQKVIANSG------------------YNNA--VFTASIE-VYLFTVHVCA-SKKGLALDGIFVSKSIN--
-----------SCGSVSAIVPIENG--VWVAS-YGSTR-HVLA--MNTFSG---
>GENE36258.1/138-244
VFENVITNSG------------------YNNA--VFTASIE-VYLFTVHVCA-SKKGLVLDGTFVAKSIN--
-----------SCGSVSAIVKLETE--VWVAC-SGHTS-HVLY--INSFSG---
>GENE01013.1/162-209
VFPTVLFNDA------------------YSSQ--KFTATTN-TYLF--------------------------
-----------------TTAFLCVS-QICIRR----------------------
>GENE73484.1/177-283
VFPTVLFNDA------------------YNSK--KFTATTT-TYLFIIALCVRYKYDIMVDGVPYTKTNF--
---------------ADTIAVLKAG-KVWVKP--SGNIIVN-S--WNTFSG---
>GENE01025.1/177-282
VFPSVLFNYA------------------YSSQ--KFTATTN-TYLFTIALCVYQKHDIMVDDVAYTKVYI--
---------------ADAVAVLKAG-SVWVQP--SGNIIIH-T--WNTFSG---
>GENE12209.1/177-283
VFPVVLFNDG------------------YNSE--KFTATTD-TYLFTVALCVQYKHDIMVDDVAYTKTYI--
---------------ADTVAVLKAG-SVWVQP--SGNIIQHNF--WNTFSG---
>GENE21607.1/199-304
VFPVVLFNEG------------------YSSQ--KFTATIN-TYLFTVALCLYNKYDIMVDGVAYTRTYI--
---------------ADTVAVLKAG-SVWVQP--SGNIIYQ-S--WNTFSG---
>GENE12213.1/140-245
VFPVVLFNDA------------------YSSE--KFTATTN-TYLFTVAICVQGKYDIMVDGEGYTKTYI--
---------------ADTVAVLKAG-SVWVRS--SGNIIYH-T--WNTFSG---
>GENE48911.1/184-290
VFPTVLFNDA------------------YNSK--KFTATTN-TYLFTMAFCVLYSHDIMVDGVAYTRTYI--
---------------VDTVAELKAG-SVWVQP--SGNIIRHDS--WNTFSG---
>GENE31132.1/137-242
VFPVVLFNDA------------------YSND--EFTATTN-TYLFTIALCLYSNYDIMVDGVAYTKTNI--
---------------ADSIAILEAG-SVWIQP--SGGILSHSS--LNTFSG---
>GENE48912.1/135-240
VFPTVLFNDV------------------YSSQ--KFTATTN-TYLFNIALCVQRKYDIMVDGVAYTRTYI--
---------------ADTVAVLKAG-SVWVQP--YGKIIHHSS--WNTFSG---
>GENE01026.1/103-209
VFPVVLFNDA------------------YNSK--KFTTTTN-TYLFTIALCLYGNFDIMVDGVAYSKTFM--
---------------ADTVAVLKAG-SVWVQP--SGEIINHHS--WNTFSG---
>GENE01014.1/199-305
VFPVVLFNDV------------------YSSQ--KFTATTN-TYLFTIALCLLSKYDIMVDGVAYSKTYI--
---------------ADTVVVLKAG-SVWVQP--SGYIIRHDS--WNTFSG---
>GENE21605.1/144-250
VFPTILFNDA------------------YSSE--KFTATTD-TYLFTIAFCVQYKYDIMVGGVAYTKTYI--
---------------ADTVAVLKSG-SVWVQP--SGNIIMHHS--WNTFSG---
>GENE01023.1/75-181
VFPIVLFNDA------------------YNSQ--KFTATTN-TYLFTVALCMHTKWDIMVDGVAYTKTYI--
---------------ADTVAVLKAG-SVWIQP--SSGNIIYHS--WNTFSG---
>GENE12211.1/140-245
VFPTVLFNDA------------------YNSK--KFTATTN-TYLFTIAICVLNKYNIMVDGVAHTRTYI--
---------------ADTVAVLKAG-SVWVQP--SSGFIIYHS--WNTFSG---
>GENE63593.1/83-188
VFPVVLFNDA------------------YSSE--KFTATTD-TYLFTVSFCVLYQHDIMVDGVPYTKTYI--
---------------ADTVAILEAG-SVWVQP--SGN-IIRHS--WNTFSG---
>GENE76503.1/83-188
VFPVVLFNDA------------------YSSE--KFTATTD-TYLFTVSFCVLYKHDIMVDGVPYTKTYI--
---------------ADTVAILEAG-SVWVQP--SGN-IIRHS--WNTFSG---
>GENE12214.1/83-188
VFPVVLFNDA------------------YNSQ--KFTATTN-TYLFTTDICVRNKYDIMVDGVSYTKKYI--
---------------ADTVTVLKAG-SVWVQP--SGN-VIYHA--WNTFSG---
>GENE12210.1/121-226
VFRTVLFNDA------------------YNSQ--KFTATTN-TYLFTLALCVYSKFAIVVDGVAYTKKYI--
---------------ADTIAVLKTG-SVWVKS--SGN-IIGQT--WNTFSG---
>GENE01016.1/72-143
VFPVVLFNDA------------------YNSQ--KFTATTN-TYLFTIALCLYNNYDIMVDGVSYTKTYI--
---------------LSLC-----------------------------------
>GENE01020.1/140-245
VFPVVLFNDA------------------YNSQ--KFTATTN-TYLFTIALCLYYNCDIMLDGVSYTKTYI--
---------------ADTLAVLKAG-RVWVQP--SGN-IIFHS--WNTFSG---
>GENE12215.1/188-293
VFPVVLFNNA------------------YNSQ--KFTATTN-TYLFTLAFSVFYKVDIMVDGVSYTKTNI--
---------------ADAIAVLKAG-SVWLQP--SGN-ILIQD--WNTFSG---
>GENE31136.1/82-188
VFPVVLFNDA------------------YSIW--KFTATID-TYLFTVALCLYSNYDIMVDGVSYSKTYI--
---------------ADTVTVLKAG-SVWVQP--SGYIIRHDS--WNTFSG---
>GENE12212.1/143-249
VFPTILFNGA------------------YSSQ--KFTAATN-SYLFTIAFCVLQKYDIMVDGVAYTKTYI--
---------------ADTVAVLKAG-SVWVQS--SGNRIYHSS--WNTFYG---
>GENE63592.1/24-130
VFPVVLFNEG------------------YSSQ--KFTATTN-TYLFTIAFCVLTKFDIMVDGVAYTKTYI--
---------------ADTVAVLKAG-SVWVQS--SGDVIYHSS--WNTFSG---
>GENE01021.1/75-181
VFPVVLFNDV------------------YSSE--KFTATTN-TYLFTIALCVLNKYNIMVDGVAYTKTYI--
---------------ADTVAVLKAG-SVWVQS--SGTVIYHSS--WNTFSG---
>GENE01019.1/32-137
VFPVVLFNEG------------------YSSQ--KFTATTN-TYLFTIALCVQGKYDIMVDGVAYTKTLI--
---------------ADTVAVLKAG-SVWVQP--SGDVIYQAS--WNTFSG---
>GENE66814.1/35-140
VFPVVLFNDA------------------YSSE--KFTATTN-TYLFTITLCVMYQLDIMVDGVAYTKTYI--
---------------ADTVAVLKAG-SVWVQP--SGSIIVQST--WNTFSG---
>GENE01015.1/50-155
VFPVVLFNDV------------------YNSE--KFTATTN-TYLFTISLCLSIRHDIMVDGVAYTRTYI--
---------------AETVAVLKAG-SVWVQP--SGNIIYHSS--WSTFSG---
>GENE01022.1/167-272
VFPTVLFNDA------------------YSSQ--KFTATTN-TYLFSIAFCVLYKYDIMVDGVPYTRTSI--
---------------ADTVAVLKAG-SVWVQP--SGNIIQHHS--WDTFSG---
>GENE21608.1/32-137
VFPTVLFNDA------------------YSSE--KFTATTN-TYLFTIAFCVLTNYDIMVDGVAYTRTNI--
---------------ADTVAVLKAG-SVWVQP--SGNILQHYS--WNTFSG---
>GENE16367.1/34-139
VFPTVLFNEG------------------YNSQ--KFTAATS-TYLFTIAFCVFNKYDIMVDGVAYTRTNI--
---------------ADTVAVLKAG-SVWVQP--SGNIIYHSS--WNTFSG---
>GENE66813.1/39-144
VFPVVLFNEG------------------YSSQ--KFTATTS-TYLFSIAFCVYNKYDIMVDGVAYTRTYI--
---------------ADTVAVLKAG-SVWVQP--SGNIIYHEP--WNTFSG---
>GENE31133.1/26-131
VFPVVLFNDA------------------YSSK--KFTATTN-TYLFTIGLCMKHKLDILIDGVAYTKTNI--
---------------ADAIAVLKSG-SVWVQP--SGNIIQHDS--WSTFSG---
>GENE48910.1/60-165
VFPVVLFNDG------------------YNSQ--KFTTTTS-TYLFTIALCLYNKYGILVDGVAYTKTYI--
---------------ADTVAALKAG-SVWVQP--SGTIIIHSK--WNTFSG---
>GENE21609.1/20-125
VFPIVLFNDA------------------YRSQ--KFTATTN-TYLFPMAFCSLQKWDILVDGVAYTKATF--
---------------ADTIVVLKAG-SVWVQP--SGNIISHSS--WNTFSD---
>GENE82450.1/20-125
VFPTVLFNDG------------------YRSQ--KFTATTN-TYLFPMAFCALQKWDILVDGVAYTKATF--
---------------ADTIVVLKTG-SVWVQP--SGNIIYHSS--WSTFSG---
>GENE20595.1/86-192
VFPTVLFNDT------------------YNLG--KFTAPVN-LYMFSLAFCVYPKTGIIIEGTRYSTSLF--
---------------ADTVALVTAG-KVWVES-SSGTIIYQD---WSTFSG---
>GENE60931.1/86-192
VFPTVLFNDA------------------YNHG--KFTAPSN-LYMFNLAFCVFQKIGIMIEGTRYTTSLF--
---------------ADTVAIVTAG-KVWVEV-NTGTIIDQD---WNTFSG---
>GENE81781.1/132-238
VFPTVLFNDA------------------YNLG--KFTAPVN-LYMFSLAFCVRLYTGIMIEGTRYTTSLF--
---------------ADTVAIVTAG-KVWVEV-NTGTIIYQN---WNTFSG---
>GENE29945.1/128-233
VFPVFIFKDA------------------YNPD--KFTAPIS-VYMFNLAFCVYPKSSIMVEETRYSTSVF--
---------------ADTVAIVTAG-KVWVEV--TGTNIDH-D--WNTFSG---
>GENE63769.1/92-172
VFPVLIFKDV------------------YNPD--KFTAPIS-VYMFSLAFCVFPQQSIMIEGTRYSTSLF--
---------------ADTVAIVTAG-KV--------------------------
>GENE42666.1/143-250
VFPVFIFKDA------------------YNPG--QFTAPIS-VYMFSLAFCVYPKTTIMIEGTRYSTSLF--
---------------ADTVAIVTAG-KVWVEV-STGTIIYHSD--WNTFSG---
>GENE48738.1/128-236
VFPVLIFKDA------------------YNPN--RFTAPVS-VYIFSLAFCVYLKVSIMVEGTRYSASLF--
---------------ADTVAIVTAG-KVWVEV-NSGTIINQND--WNTFSG---
>GENE48739.1/92-194
VFPVFIFKDA------------------YNPN--KFTAPIS-VYMFSLAFCVYPKSSIMVQGTRYSTSWF--
---------------ADTVAIVTAG-KVWVEATSTGTIIEQND-----------
>GENE31809.1/34-140
VFPVLIFKDA------------------YNLN--QFTAPVS-MYMFSLAFCVFPKQGIMIEGTRYTTSLF--
---------------ADTVAIVTAG-KVWVEV-HTGTIIQQD---WNTFSG---
>GENE31810.1/25-133
VFPVLIFKDA------------------YNPD--KFTAPVS-LYMFSLAFCVYGKTSIMVEGTRYSTSLF--
---------------ADTVAIVTAG-KVWVEV-NSGTIIRQDD--WNTFSG---
>GENE90999.1/25-131
VFPVLIFKDA------------------FNLN--QFTAPIS-VYMFSLAFCVISKSSIMVEGTRCSLSLF--
---------------ADTVAIVTAG-KVWVEV-SPGTIIDQD---LNTFSG---
>GENE31812.1/132-238
VFPTVVFNGA------------------YNTV--KFTASVS-TYMFSIAFCVYIKYNIMIDGNKYSASLI--
---------------ADTVAIVTAG-EVWVEA-STGDIIYQD---WNTFSG---
>GENE80283.1/26-132
VFPTVVFNGA------------------YNTV--KFTASVS-TYMFSIAFCVYIKYNIMIDGNKYSASLI--
---------------ADTVAIVTAG-EVWVEA-STGDIIYQD---WNTFSG---
>GENE58773.1/133-239
VFPTVIFNDA------------------YNPN--KFTAPVS-TYMFSLAFCVHSKSGIMIEGTEYTTSMF--
---------------ADTVAIVTAG-KIWVQV-STGTILAQD---WNTFSG---
>GENE85295.1/133-178
VFPTVIFNSA------------------YKPN--KFTAPVN-TYMFSLAFCVFN------------------
------------------------A-NRWLLV----------------------
>GENE29947.1/132-238
VFTTVIFNSA------------------YNPN--KFTAPVS-TYMFSLAFCVYNKSGKIFEGTKYTTSMF--
---------------ADTVAIASAG-NIWVQV-STGTILDQD---WNTFLG---
>GENE58775.1/65-131
VFPTVIFNEA------------------YNPN--KFTAPVS-TYMFSLAFCVYSKSSIMIEETKYTTSYF--
-------------------MNVTN-------------------------AY---
>GENE82237.1/126-232
VFPTVIFNDA------------------YNPN--KFTAPVS-TYMFSLAFCVYSNTGIMIEGTKYTTSTF--
---------------ADTVAIVTAG-KIWVQV-NTGTILDQD---WNTFSG---
>GENE63768.1/70-176
VFPTVIFNDA------------------YNPN--KFTAPVS-TYMFSLAFCVYSNTGIMIEGTKYTTSTF--
---------------ADTVAIVTAG-KIWVQV-NTGTILDQD---WNTFSG---
>GENE09327.1/127-232
IFPITMFNSA------------------FDSS--KFTVPVN-TYFFTVIFCVTSKSDITVDGQTTQPIVL--
---------------AASLEVLIVG-TVGVKLFSTKKVSFD----WSTFSG---
>GENE09340.1/98-203
IFPITMFNSA------------------FDSS--KFTVPVN-TYFFTVIFCVTSKSDITVDGQTTQPIVL--
---------------AASLEVLIVG-TVGVKLFSTKKVSFD----WSTFSG---
>GENE61011.1/143-248
VFPIVMFNSA------------------FDSS--KFTVPVN-TYLFTVIFCVSSKNDITVDGQTTQPVVL--
---------------AASLEVLIVG-TVGVKLFSTQTVYYD----WSTFSG---
>GENE30085.1/136-241
VFPITMFNSA------------------FDSS--KFTVPVN-TYLFTIIFCLTDQSDITVDGQTTQPVIL--
---------------AALLEVLIVG-TVGVKVFSTQRVFYN----WSTFSG---
>GENE30088.1/136-241
VFPITMFNSA------------------FDSS--KFTVPVN-TYLFTVIFCVTSNGDITVDGQTTQPVVL--
---------------AALLEVLIVG-TVGVKVFSTRTVYYD----WSTFSG---
>GENE30087.1/122-227
VFPITMFNSA------------------FDSS--KFTVPVN-TYLFTVIFCVYSKSDITVDDQTTQPVVL--
---------------AALLDVLIVG-TVGVKVFSTLTVNHD----WSTFSG---
>GENE61012.1/1-101
-----MFNSA------------------FDSS--KFTVPVN-TYLFTVIFCVYSKSDITVDDQTTQPVVL--
---------------AALLDVLIVG-TVGVKVFSTLTVNHD----WSTFSG---
>GENE09328.1/98-203
VFPITMFNSA------------------FDSS--KFTVPVN-TYLFTVIFCVSSNGDITVGGQTTQPVVH--
---------------AALIEVLIVG-TVGVKVFSTHTVNYD----WDTFSG---
>GENE65643.1/62-167
IFPITMLNSA------------------FDSS--IFTVPVS-TYLFTVIFCVDSQSDITVDGQTTQPVVL--
---------------ASLLEVLIVG-TVGVKMFSTQTVYHN----WNTFSG---
>GENE61013.1/1-102
-----MFNSA------------------FDSS--KFTVPVN-TYLFTVIFCVTSKSDITVDGQKTQPVVL--
---------------AALLEVLIVG-TVEVKLFSTNTVYHD----WNTFSG---
>GENE18086.1/92-194
IFKTVLFNNG------------------YDNN--IFTVPTT-TYFFTAQFCVNAHAELVSNGEVLKRIFW--
----------------NAVAVLNAG-RVWTTL-----TSLFNS--WSSFSG---
>GENE38059.1/86-187
IFKTNLFNDG------------------YDNQ--IFTAPRN-TYLFTIHFCMTDHHEITMNGTPLKRG-W--
----------------TAISVLESG-GVWMKL-----TKLYNI--YNSFSG---
>GENE01594.1/89-198
VFANNMLNGA------------------YNNK--IFTVPVS-TYIFMIHFCIRNVSGIMIDDTVYTSGRF--
---------------ADALVVLSGG-QIYVKCSSD-VLYEYSSNYWSTFSG---
>GENE58629.1/89-199
VFASNMLNGA------------------YNNK--IFTVPVS-TYIFMIHLCIKNKEGIMVDDTVYTSGRF--
---------------ADALVVLSGG-QIYVKCSSNVVLYEYSSNYWSTFSG---
>GENE57005.1/89-199
VFANNMLNGA------------------YNNK--IFTVPVS-TYIFMIHLCIKNKSGIMVDDTVYTSGRV--
---------------ADALVVLSGG-QIYVKCSSYDVLYEYSSNFWSTFSG---
>GENE01597.1/89-199
VFANNMLNEA------------------YNNK--IFSVPVS-TYIFMIHLCIQNRPGIMVDDTLYTSGRF--
---------------ADALVVLSGG-QIYVECPSPDVLYEYSSNYWSTFSG---
>GENE01591.1/89-199
VFAKNMLNGA------------------YNNK--IFTAPVS-TYMFMIHLCIKNLYGIMVDDTVYTSGRF--
---------------ADALVVLSGG-QIYVKCSSSDVLYEYSTKYWSTFSG---
>GENE37196.1/125-231
VFANNMLNGA------------------YNNK--IFTVPVS-IYIFMIHFCINNKHGIMVDDTVYTSGSF--
---------------ADALVVLSGG-QIYVKCSSDVVLIQSS-FYWSTFSG---
>GENE37195.1/26-135
VFANNMLNGA------------------YNNK--IFTAPVS-TYIFMIHLCIMDENGIMVDDTVYTSGSF--
---------------ADALVVLSGG-QIYVKCSSD-VLREYSSNFWSTFSG---
>GENE37197.1/86-198
VFKNNILNEA------------------YNNK--IFTAPVS-TYIFMIQLCIKKIGGIMVDDTVYMSGQF--
---------------ADALVVLSGG-QIFVKCSHNVELFEYSTKYTSTFSG---
>GENE54777.1/54-124
IFANNMLNEA------------------YKNN--IFTAPMS-TYIVMIHLCITNKGGIMVDDTVYTSGVF--
---------------ADA------------------------------------
>GENE70591.1/89-199
IFAKNMLNEA------------------YNNN--IFTAPMS-TYIFMIHLCIVSRYGIMVDDTVYTSGHF--
---------------ADALLVLNGG-RVYVKCSSGNILNEYSSNLWSTFSG---
>GENE70592.1/125-234
IFAKNMLNEA------------------YDKY--IFTAPMS-TYIFMIHLCIASKYGIMVDDTVNTSGTF--
---------------ADALLVLNGG-RVYVKCSSGNILNEHSSNFWNTFSG---
>GENE71264.1/125-234
IFANNMLNEA------------------YDKY--IFTAPMS-TYIFMIHLCIYRKNGIMVDDIVYTSGHV--
---------------ANALLVLNGG-RVYVKCTSGNVLYEYSSNYWNSFSG---
>GENE71261.1/1-105
-----MLNEA------------------YSNN--IFTAPMS-TYIFMIHLCISPKSGIMVDNTVYTSGHF--
---------------ADALLVLNGG-RVYVKCSSGNVLYEYSSNYWNTFSG---
>GENE89767.1/1-105
-----MLNEA------------------YSNN--IFTAPMS-TYIFMIHLCISPKSGIMVDDTVYTSGHF--
---------------ADALLVLNGG-RVYVKCSSGNVLYESTSNYWNTFSG---
>GENE79345.1/1-105
-----MLNEA------------------YNNN--IFTAPMS-TYIFMIHLCIYNKSGITVDDTVYTSGIF--
---------------ADALLVLNGG-RVYVKCTSGNILHEYSSNYWNTFSG---
>GENE79808.1/1-105
-----MLNEA------------------YNNN--IFTAPMS-TYIFMIHLCIYNKSGIMVDDTVYTSGIF--
---------------ADALLVLNGG-RVYVKCTSGNILHEYSSNYWNTFSG---
>GENE102451.1/1-105
-----MLNEA------------------YDNN--IFTAPMS-TYIFMIHLCITNKGGIMVDDTVYTSGVF--
---------------ADALLVLNGG-RVYVKCSSGNVLYEYSTNYWNTFSG---
>GENE62897.1/1-105
-----MLNEA------------------YSNN--IFTAPMS-TYIFMIHLCIYHKNGIMVDDTVYTSGHF--
---------------AAALVVLNGG-RVYVKCSSGNILNEYSSNYWNTFSG---
>GENE64655.1/1-105
-----MLNGA------------------YSKY--IFTAPMS-TYIFMIHLCTINYSGIMVDDTVYTSGKF--
---------------ADALVVLKGG-RVYVKCSSNNGLYEYSSNYWNTFSG---
>GENE81668.1/1-105
-----MLNGA------------------YSKY--IFTAPMS-TYIFMIHLCTINYSGIMVDDTVYTSGKF--
---------------ADALVVLKGG-RVYVKCSSNNGLYEYSSNYWNTFSG---
>GENE54776.1/1-105
-----MLNGA------------------YSKY--IFTAPMS-TYIFMIHLCTINNSGIMVDDTVYTSGKF--
---------------ADALVVLKGD-RVYVKCSSNNVLFEFSSNYWNTFSG---
>GENE29105.1/171-280
IFANNMLNGA------------------YNTK--IFTAPVD-TYIFMIHLCIQGNSGIMVDDTVYTSGNF--
---------------AHALVVLSGG-MIYVKCSG-QILYEYSSNSWSTFSG---
>GENE29106.1/1-96
-----MLNGA------------------YNNK--IFTAPVS-TYMFMIHLCIQYIKGIMVDETVYTSGRF--
---------------AEALVVLRGG-KIYVKCSSSDALYEYSS-----------
>GENE17873.1/173-276
VFKTTTLNLG------------------YDNK--IFTAPVA-TYTFSVQFCVKGTDAIVADGVEIKKGWF--
---------------TDTVAVLQKD-KVYVEC---ISTLRSTDNYWNTFSG---
>GENE37347.1/132-235
VFKTTTLNLG------------------YDNK--IFTAPVA-TYTFSVQLNVRRTTTIFADNVEINRGLF--
---------------TETVAVLQKD-HVYVKC---PGQLSYPTSSWNTFSG---
>GENE37345.1/128-231
VFKTTTWNLG------------------YDNK--IFKAPEA-TYMFSVQLCVLRVYAIVSDGVEIKHGAF--
---------------TDTIAVLQKG-KVYVKC---TSELLTSTYYWNTFSG---
>GENE50225.1/150-253
VFKTTTLNLG------------------YDNK--IFTAPVA-TYTFSVQLCVDGKDAIVADGVDIKKGWF--
---------------TDTVAVLQKD-KVNVKC---SSTLRATGNYWNTFSG---
>GENE85429.1/118-221
VFKTTTLNLG------------------YDNK--IFTAPVA-TYTFSVQLCVDGKDAIVADGVDIKKGWF--
---------------TDTVAVLQKD-KVNVKC---SSTLRATGNYWNTFSG---
>GENE71324.1/150-253
VFKTTTLNLG------------------YDNK--IFTAPVA-TYTFSLQVYAVYNIAIIADSVEINKGRF--
---------------ADSVAVLQKD-QVYVKC---SGRLDATNSAWNTFSG---
>GENE17871.1/112-215
VFKTTTLNLG------------------YDNK--IFTAPVA-TYTFSVQLCVFGKNAIVADGVEIKKGLF--
---------------TDTVAVLQKD-KVCVKC---SSSLTTASNYWNTFAG---
>GENE37346.1/127-234
VFKTTSLNFG------------------YSNK--IFTAPVA-TYMFSIQLCVVRKEALVVDNENVKIGSF--
---------------TDTVVVFNKR-KCAGKM---SMSIIQFQYIFRCTAE---
>GENE45110.1/79-181
LFKTTMLNNG------------------YNNS--IFTAPVA-VYLFTIQLCALSQDDIMAEDKEIKRGFF--
---------------ADSLTVLKEG-RVWIKM---RKLQESTT-FWNTFSG---
>GENE45113.1/79-181
FFKTTMLNNG------------------YDNS--IFTAPAA-VYLFTIQLCTLKQDVIMTENKEIKSGFF--
---------------TDGLTVLKEG-RVWIKM---RKLQEHTY-YWNTFSG---
>GENE31184.1/115-217
VFKTTMLNNG------------------YDNS--IFTAPAA-VYLFTIQLCFVSNTDIMSENKEIKRGFF--
---------------ADGLIALKEG-RVWIKM---KRLMESTN-YWNTFSG---
>GENE31183.1/79-187
VFKTTMLNNG------------------YNNS--VFTAPAA-VYLFTIQLCALSQDYIIAENKEIKRGYF--
---------------ADVLTVLKEG-RVWIKM---RKLMESTSCTLTVLSGRTT
>GENE22761.1/1-98
-----MLNNG------------------YNNS--IFTAPAA-VYLFTIQLCAVSHNYIMAENKEIKRGHF--
---------------ADGLTVLKEG-RVWIKT---MKLTEHTT-YWNTFSG---
>GENE63943.1/26-131
VFTITLMNDG------------------YDNL--IFTAPVA-LYSFSTQHCLPYSNSFVVNNKEIKNIMF--
---------------FDALTHLKKG-RFWIKC---SSLYEDLV--WNTFSG---
>GENE13741.1/245-350
VFSHNTLNGA------------------YNNK--IFMAPIP-LYQFAAQICL--NAGFTVNEIILTKSLI--
---------------FDALTFVDVA-QVSIKCQ-GDTLIKNSL----SFSG---
>GENE57831.1/286-391
VFSHNTLNDA------------------YNNK--IFMAPVP-LYQFSAHICL--LSGFTVNKIIFTKSLI--
---------------FDALTFVDVA-QVSVNCH-GDQIHKEHF----SFSG---
>GENE41611.1/160-265
VFSHNTLNGA------------------FNNK--VFKAPVP-LYKFAAQICL--PPGITVNDIILTTGLI--
---------------FDALTFVDLA-QVSVNCS-GDKLYKEHL----SFSG---
>GENE59157.1/316-420
VFSHNTLNGA------------------YNNK--IFMAPVA-LYQFSAHICL--GPGITVNARILTKVLI--
---------------FDALTFVDVT-QVSVNCN-GDKLYKYNL----SFSG---
>GENE59157.2/318-422
VFSHNTLNGA------------------YNNK--IFMAPVA-LYQFSAHICL--GPGITVNARILTKVLI--
---------------FDALTFVDVT-QVSVNCN-GDKLYKYNL----SFSG---
>GENE51520.1/305-409
IFSHNTLNGA------------------YNNK--IFMAPVP-LYQFTAQICL--AGGIKVNERIITKAFF--
---------------FDTLTFVDVE-QVTVNCS-GDKLYKNNF----SFSG---
>GENE41613.1/242-347
VFSHNTLNGA------------------YNNK--IFMAPVP-LYQFSAHICL--LSGFTLNKIILRKSLI--
---------------FHALTFVDVA-QVSVNCH-GDQIHKEHL----SFSG---
>GENE79684.1/158-264
VFTNSLINVS------------------YNTK--IFVAPAS-LYLFTTQICL--PGGIIVQGRVVAKSLF--
---------------LNALAGVRLG-HVSVNCDRSDSLLKSNF----SFSG---
>GENE13744.1/283-389
VFTNSPINGG------------------YNNK--IFVAPVP-LYLFTTQICL--PPGIIVQGQVVAKGLF--
---------------LNALAEVGLA-HVSVKCDSNESLWKNSL----SFSG---
>GENE45223.1/306-412
VFTNSPINGG------------------YNNK--IFVAPIP-LYLFTTQICL--GAGIIVQGQVVAKGLF--
---------------LNALAEVGLA-QVSVNCDSSESLWKSNL----SFSG---
>GENE43057.1/237-343
VFTNSPINGG------------------YNNK--IFVAPAP-LYFFTTQICL--PPGIIVQGQVVAKGLF--
---------------LNALADLGLA-QVSVNCDSRESLWKHGF----SFSG---
>GENE57830.1/278-384
VFTNSPINGG------------------YNNK--IFVAPAP-LYFFTTQICL--PPGIIVQGQVVAKGLF--
---------------LNALADVGLA-QVSVNCDSRESLWKHGF----SFSG---
>GENE30848.1/138-231
VFTNSPINGG------------------YNNK--IFVAPAP-LYLFTTQICL--PSAIIVQGQVVAQGGF--
---------------LNALAKVGLA-QVSVN---------RAI----RYGN---
>GENE41612.1/286-392
VFTNSPINGG------------------YNYK--TFVAPAP-LYLFTTQICL--PPGIIVQGQVVEKGLF--
---------------LNALAEVGLA-QVSVNCDSRDSLWKHSL----SFSG---
>GENE87477.1/103-209
IFTNSPINGG------------------YNNK--IFVAPIS-LYLFTTQICL--RAGIIVQGQVVAKGLF--
---------------LNALAEVGLA-QVSVNCDSTESLMKNNF----SFSG---
>GENE36365.1/102-207
VFSHNTLNGA------------------YNNK--IFIAPVP-LYQFATQICL--SSGIAVEETVLTKVLI--
---------------FDALTLVDLA-QVSVKCL-GDKLNKNHY----SFSG---
>GENE52608.1/352-457
VFSHNTLNDA------------------YNNK--IFMAPVP-LYQFTAQICL--PPGITVNKIIITKALI--
---------------FDTLTFVELA-QVTVNCS-GDKLHKDSL----SFSG---
>GENE23800.1/128-234
VYSNIILNDA------------------YKKD--VFVAPVS-LYLFTAQVCL--ASGIIVNGTPISQTLL--
---------------IDAITAVEKG-EVSVKCASNENLFEN-S----RFSG---
>GENE31523.1/124-231
VYSNIILNDA------------------YNKD--MFVAPVS-LYLFTAQVCL--KKGIVVNDSIVSKAGI--
---------------IDAITAVEKG-EVLVKCDSGDQLYESIT----SFSG---
>GENE31524.1/33-139
VYSNIILNDA------------------YNKD--VFVAPVS-LYLFTALVCL--IDGITVNDTPISKTAF--
---------------IDAITAVEKG-EVSVKCESNEKLHED-T----SFSG---
>GENE04407.1/87-193
VFPSVMSNSA------------------YDKT--IFTAPVR-LYMFNLQLCIEERYEIVANDIVIFKGLG--
---------------YSTSTLLEAF-KVSVQAGDA--------EIWNMFNG---
>GENE24992.1/86-192
VFSTVMSNSA------------------YDKR--IFTAPVG-LYMFNLHLCINRKYEIVANDHAIFRGLG--
---------------YSTSTLLKAL-KVSVKAGAA--------ETWSMFNG---
>GENE04411.1/119-226
VFSSIMSNSA------------------YDKT--IFTAPVR-LYMFNLQLCIEERYEIVANDIVIFKGLG--
---------------YSTSTLLEAF-KVSVKAGGA--------ETWNIFNG---
>GENE24991.1/119-226
VFSSIMSNSA------------------YDKT--IFTAPIG-LYMFNLQLCISAKYEIVANDHAIFRGLG--
---------------YSTSTILKAL-KVSVIAGGA--------ENWNMFNG---
>GENE24993.1/72-178
IFQTVLTNSA------------------YDHQ--MFTAPVA-LYIFTLQLCIADQYEIVVDDEPILKSVG--
---------------FSTAAILEAG-KVWVKYKKC--------DHWNMFHG---
>GENE15047.1/140-248
VFPVILNNSG------------------FNNE--VFTAPVS-LYQFSLHLCIYVQFDIVSENDVIMKTRF--
---------------VSGLALLKRG-KVWVKSSGN-----NL-SIWNTFTG---
>GENE28799.1/136-244
VFPVILNNSG------------------FNNE--VFTAPVS-LYQFSVHLCIWVQYDIVSENDVIMKTRL--
---------------VSGLALLKRG-KVWVKSDGN-----NL-SIWNTFTG---
>GENE28800.1/140-203
VFPSILNNSS------------------YNNR--VFTAPVS-VYQLSVRLCIWIQYDIISGDGAIMKTRL--
------------------------------------------------------
>GENE28798.1/137-246
IFPTTLNNSG------------------YNNG--VFTVPVS-LYQFTVSLCVRDQAAIVSENDDIMKTRL--
---------------FSGFANLKKG-KVWVKSSGN-----NL-FVWNTFAG---
>GENE59928.1/135-281
VFSTIVFNAG------------------YDNS--IFTVPVS-LYQFNVRLCIFVTFEIVSEDVIITRTRM--
---------------TATCTCGSIG-TCSLNSAGDPACLYNL-DVFSTQDG---
>GENE06026.1/13-121
VFTDSVLNES------------------YNTD--VFIAPLG-IYLFTVQLCTLNLRGLVVDDVYMDTAWY--
---------------LTTTVSVKSG-KVWVKVGSGQ-ILFHS-HYWTSFSG---
>GENE26600.1/100-208
VFTDIVLNES------------------YNTD--VFIAPLG-IYLFTVQLCTLNKRGLVVDDAYMDTAWY--
---------------LTTTVSVKSG-KIWVKVGSGK-ILYHN-HYWTSFSG---
>GENE36123.1/132-240
VFTDMVLNES------------------YNTD--VFTVPLG-IYLFTVQLCVDNKVGLVVDNVYMDVAAY--
---------------LTTTILVKSG-KVWVKVMSGK-ILYHS-NYWTSFSG---
>GENE36129.1/132-241
VFTDIVLNDR------------------YNSD--VFTVPLG-IYLFTVQFCKDKQRGLVVDGVNRDAAIY--
---------------LTTIVSVKSG-KVWVKVGSGR-ILYHY-QCWTSFSG---
>GENE56035.1/131-238
VFPDILLNDS------------------YNTK--IFTVPLG-IYLFTVQLCLYNKHGLVVDGVYMEMARY--
---------------LTTTVSVKSG-KVWVKVLGGP-NLIHS-NFWTSFAG---
>GENE69090.1/100-208
VFTDILLNES------------------YNTD--VFTVPIG-IYLFTVQLCILNLRGLVVDNVYMDIARY--
---------------LTTTVSVKSG-KVWVKVSSGK-ILYQS-NYWTSFSG---
>GENE69091.1/133-241
VFTDIVLNES------------------YNTK--VFTVPIG-IYLFTVQLCIDQMYGLVVDNVYMDIAQY--
---------------LTTTISVKSG-KVWVKVGSGY-ILHHT-NYWTSFSG---
>GENE104674.1/13-121
VFTEILLNDS------------------YNTD--VFTVPLG-IYLFTVQLCYDQKYGLVVDGDYMDIARY--
---------------LTTTVSVKSG-KVWVKVGSGK-ILYQS-NYWTSFSG---
>GENE36131.1/13-121
VFTDILLNES------------------YNTN--VFTVPLG-IYLFTVQLCILNLRGLVVDGVYMDIARY--
---------------LTTSVPVQSG-KVWVKVGSGK-ILYHN-HYWTSFSG---
>GENE36128.1/144-252
VFTDILHNES------------------YNTG--VFTVPLG-IYLFTVQLCIANKFGLVVDNVYMDLATY--
---------------LTTTVTVKSG-KVWVRVRSGQ-ILYHS-NYWTSFSG---
>GENE78339.1/132-241
VFTDIVLNES------------------YSSD--EFTVPLG-IYLFTVQLCIHNRHGLVVDNVYMDIARY--
---------------LTTTVSVKSG-KVWVKVGSDQ-ILHHS-NYWTSFCG---
>GENE88107.1/41-150
VFTDIVLNES------------------YSSD--EFTVPLG-IYLFTVQLCIHNRHGLVVDNVYMDIARY--
---------------LTTTVSVKSG-KVWVKVGSDQ-ILHHS-NYWTSFCG---
>GENE36127.1/13-121
VFTDIVLNDS------------------YNTD--VFTVPFG-IYLFTVQLCLNNKQGLVVDNVYMDVARY--
---------------LTTTVMVKSG-KVWVKVGSDT-ILYHN-YYWTSFSG---
>GENE31440.1/100-209
VFTDIVLNES------------------YNTD--VFTVPLG-IYLFTVQLCIKRTNGLVVDNVYMDVARY--
---------------LTTTIHVKSG-KVWVKVGTSYPILYHG-HYWTSFCG---
>GENE68679.1/108-216
VFTDILLNEA------------------YNSN--VFTVPLG-IYLFTAQLCIYSTYGLLVNNDYMDVARY--
---------------LSTTVHVKSG-KVLVKVESGD-FLYHS-HFWTSFSG---
>GENE36124.1/33-122
VFTYILLNES------------------YNTG--VFTFPLG-IYLFTAQLCFNQKRRLVVD---MDVNMD--
---------------ILLQVNYNTL-EVWKPNDLSV------------------
>GENE13743.1/24-132
VFKEVLLNGA------------------YNKE--VFTVPYA-VYTFSVQLCANAKYAFMANDTPFKQERI--
---------------YDAVTIVCKN-QVKIKVSGTILN-----HYWNMFSG---
>GENE43926.1/109-217
VFKEVLLNGA------------------YNKE--VFTVPYA-AYTFSVQLCANAKYAFMANDKPFKQVRI--
---------------YDAVTIVRKN-QVKIKVSGTILG-----HFWNMFSG---
>GENE43928.1/109-217
VFTEVLLNGA------------------YNKE--VFTVPYA-VYTFSVQLCVKPNFAFMANDKPFKIVRL--
---------------YDAVTIVRKN-QVKIKVSEQQLE-----YYWNMFSG---
>GENE13747.1/84-192
VFTEVLLNVA------------------YNKA--VFTVPYD-VYTFSVQLCVYPRRAFMANDKPFKYVRI--
---------------YDAVTIVRKN-QVTIQVSGTILG-----HFWNMFSG---
>GENE13742.1/44-151
VFKEVLLNGA------------------YNKE--VLTVPYA-AYTFSVQLCVNPKHAFMADDKLFKQVRI--
---------------YDAVTIVRKN-QVKIKVSGHIVH-----HYWX-FML---
>GENE13746.1/109-233
VFTEVLLNGA------------------YNKE--VFTVPYA-AYTFSVQLCAFQKYAFMANDKTFKQVRL--
---------------YDAVTIVVLV-RVLLVLAISALLCLSCTSNQTCYSN---
>GENE49635.1/110-189
VFKEVLLNGA------------------FNKE--VFTVPLA-AYTFSVQLCVYQKYAFIANGKPFKRVRV--
---------------YYAVTIVGMQ-----------------------------
>GENE06019.1/178-283
IFPDVITNDG------------------YDPR--LFVTPLA-TYYFTVQLYILKR-GIFVND-ECIAWAR--
---------------LAVVANLNLG--VYVKQLSDSYKVDSNK----TFSG---
>GENE57634.1/177-283
IFSDVITNDG------------------YDHR--LFVTPLA-TYYFTVQLYILARAGIYVND-ECIAWAR--
---------------LAVVANLNLG--VNVKQYSDTYKVDSNK----VFSG---
>GENE36125.1/104-207
IFTNTPLNNA------------------YDNI--VFIAPVT-TYYFVLQLCLVGY-SIRKGE-NLYSWAR--
---------------VDMLTPLQKG--VYASKDYDIMHVG-ND----TFSG---
>GENE74732.1/147-250
IFTNIPENNA------------------YDNY--VFIAPVT-TYYFVLQLCLVGD-AIRRDG-NLYSWAR--
---------------VDMLTPLQQG--AYATQVYDLIRVE-ND----TFSG---
>GENE26603.1/157-261
IFSNIEYNEG------------------YNST--IFTTPRK-TYLFTVQFYVKYY-GIFVNGENTIAITS--
---------------FEGITNLEKG--VQVTHGDRGLDN--VF----FFSG---
>GENE26603.2/45-149
IFSNIEYNEG------------------YNST--IFTTPRK-TYLFTVQFYVKYY-GIFVNGENTIAITS--
---------------FEGITNLEKG--VQVTHGDRGLDN--VF----FFSG---
>GENE56033.1/158-262
VFSNIEYNEG------------------YNST--IFTTPRK-TYLFTVQFYVKFY-GIFVNGENTIAITS--
---------------FEGITNLEKG--VQVMHGDRGLDN--VL----FFSG---
>GENE74731.1/158-262
VFSNIEYNEG------------------YNST--IFTTPRK-TYLFTVQFYVKFY-GIFVNGENTIAITS--
---------------FKGITNLEKG--VQVTHGDRGLDN--VL----FFSG---
>GENE58540.1/8-112
IFKNIVFNGG------------------YNKT--VFTAPVD-TYQFSVHICKEFS-EIMVDG-VSYATES--
---------------ADTFAVLTRG--VWVQTGNTFSEER-DY----TFTG---
>GENE75550.1/8-112
IFKNIVFNGG------------------YNKT--VFTAPVD-TYQFSVHICKQSS-EIMVDG-VSYATES--
---------------ADTFAVLSPG--VWVHTNNDFYEET-NY----TFTG---
>GENE00093.1/354-453
AFDTKIFESS------------------YNSK--DFTCSYP-VYVFMASLISSAS-ISKNDNTANIIKDP--
----------------TITLQLQRG--ISLFCS----------ESSSTFSG---
>GENE10104.1/142-241
AFNSKIFESS------------------YNNK--DFTCSYP-VYVFMASLISSDS-ISKNNHTVKIIKDP--
----------------TVILQLRRG--ISLFCN----------ESSSTFSG---
>GENE00096.1/353-452
AFTSKIFESS------------------YNSK--DFTCSYP-VYVFMASLISSAL-ISKNDHTARIIKHP--
----------------TITLHLQRG--ISLFCE----------ESSSTFSG---
>GENE00103.1/353-452
AFTSKIFESS------------------YNSK--DFTCSCP-VYVFTASLISSAS-ISKNDHTARIFKDQ--
----------------TITLQLQLR--ISLFCA----------EPSSTFSG---
>GENE10105.1/239-338
AFTSKMFESS------------------YNSK--DFTCSNP-VYVFMASLISSAL-ISKNDYTARIIKNQ--
----------------TITLQLQRG--ISLFCD----------VSSSTFSG---
>GENE44658.1/284-381
AFAFQVFESY------------------YNST--EFTCNYP-VYVFTTSLFS--R-VSKNYDSTKIAKKS--
----------------TVTLHLQRG--VFLLCR----------ESASTFSG---
>GENE63264.1/231-330
AFKTKVFESY------------------YDST--DFTCRYP-DYVFTTSLIGSAK-VSKNNHAMKISKKW--
----------------TVTLHLQRG--VSLFCG----------KPASIFSG---
>GENE07370.1/139-247
RFPTVYQNNG------------------YNST--QFTCHLP-IYHFVTTLTKTWT-LCNLYHNNPFSREE--
----------------SATLHLHRG--VNVR-SS---------NNLCSFTG---
>GENE39048.1/294-402
IFPNIHLNGG------------------YNNQ--IFTCTIP-IYQFTVSLTMSHM-QCYLNINEGIKATS--
----------------SGSFHLNKN--VYIYNLS---------DMSSSFTG---
>GENE50140.1/133-237
YFTTVITNDD------------------YNSS--QFTCRIP-IYSFHVSIEKQLV-HLMKNGNSRAAFIH--
----------------TAVLELSVG--IYLGMK----------TEKSTFSG---
>GENE93310.1/53-157
YFTTVITNDD------------------YNSS--QFTCRIP-IYSFHVSIEKQLV-HLMKNGNSRAAFIH--
----------------TAVLELSVG--IYLGMK----------TEKSTFSG---
>GENE12082.1/128-209
VFSKIVINNA------------------YDIS--TFNVPVP-IYQFFVTFVTTHT-RKNRDV-VYALTTA--
----------------STYVHCVTG--IDI------------------------
>GENE37181.1/21-120
VFSKIVINNA------------------YDIS--TFNVPVP-IYQFFVTFVTTHT-RKNRDV-VYALTTA--
----------------STYVHCVTG--IDISCY----------NQTSMFSG---
>GENE02894.1/181-286
KYKTVLLNNG------------------YNPS--IFTAPVG-TYSFNVQMCLL-N-VIKVGSKSAQYGYD--
----------------HALAVVQKN--VTVQW-----------TARNSFSG---
>GENE46887.1/179-285
KYKTVLLNNG------------------YNPS--IFTAPVG-TYSFNVQMCLH-G-VIKVGSKSAQYGYD--
----------------HALAVVQKN--VTVQW-----------SYTNSFSG---
>GENE02889.1/70-175
KFQTVLLNNG------------------YNPS--IFTAPVG-TYSFSLQMCLY-H-AIKVGSTASPYGVD--
----------------QAVAVVRKN--VTVQL-----------YSRNAFSG---
>GENE17028.1/278-384
IFTTNLVNGA------------------YSNA--YFTAPVG-SYSFSYQFCFANG-NIMINNTSASHYYE--
----------------KIFVYLKKG--VWVRC-----------QHMNTFSG---
>GENE58425.1/281-386
IFTTNLVNGA------------------YSNT--YFTAPVG-SYSFSYQFCLY-G-NIMINNTSASHYYE--
----------------KIFVHLKKG--VWVKC-----------QHMNIFSG---
>GENE34649.1/227-331
VFPTVLFNGA------------------YSSS--KFTAPFN-SYSFSINICHT-G-KFMVESRSIVEFYD--
----------------DIDAYLRKG--VWITC-----------NARTFFSG---
>GENE16524.1/237-343
VFSRVLMNGA------------------YSNT--EFMAPVD-TYSFSAQMCFA-N-DIKVDDVAQSYAFV--
----------------TTVAKVNKN--VIVQW-----------ALRNYFTG---
>GENE17750.1/57-163
VFSRVLMNGA------------------YSNT--EFTAPVD-TYSFSAQMCFA-N-DIKVDDVAQSYAFV--
----------------TTVAKVNKN--VIVQW-----------ALRNYFTG---
>GENE29605.1/302-674
VFSRVLMNGA------------------YSNI--EFTAPVD-TYSFSAQICFA-N-DIKVGDVAQSYAFD--
----------------TTVAKVNKN--VIVQWYTTAACVDSEKALRNYFTG---
>GENE85334.1/279-385
VFSRVLMNGA------------------YSNI--EFTAPVD-TYSFSAQICFA-N-DIKVGDVAQSYAFD--
----------------TTVAKVNKN--VIVQW-----------ALRNYFTG---
>GENE56635.1/258-364
VFSRVLMNGA------------------YSNI--EFTAPVD-TYSFSAQICFA-N-DIKVGDVAQSYAFD--
----------------TTVAKVNKN--VIVQW-----------ALRNYFTG---
>GENE32898.1/81-188
VFTQILVNNA------------------YNSS--VFTAPIN-TYSFSAQLCIH-N-EINVNDRVAKYGSG--
----------------QTVARIKDN--VTVQW-----------YVRNFFTG---
>GENE32900.1/250-358
VFTKILVDNA------------------YNSS--VFTAPIN-TYSFSAQLCFV-G-EIKVNDRAATYGYA--
----------------QTVARIKEN--VTVQW-----------YTRNFFTG---
>GENE32901.1/183-290
VFTQILVNNA------------------YNSS--VFTAPTS-TYSFSAQLCIV-G-AIKVNDRVSKYLYG--
----------------QTVARIKDN--VIVQW-----------YSRNFFTG---
>GENE37375.1/183-290
VFTQILVNNA------------------YNSS--VFTAPTN-TYSFSAQLCIS-N-RITVNDRVAKYGYN--
----------------QTVARIKES--VAVQW-----------YTRNFFTG---
>GENE50224.1/245-348
IFGKTSLNSG------------------YDNT--IFTAPKD-TYLFTTQMCVYGN-AILANDVKKGYFGD--
----------------DAVALLKAG--VSIKC-----------DKWNTFTG---
>GENE63942.1/276-380
VFRTTTMNNG------------------YDNT--IFTAPVS-LYSFSIQLCLADV-SFVADGKKKGLFQV--
----------------NAVTYLSKG--LWIKT-----------DSWNTFSG---
>GENE05893.1/21-124
IFPTILFNNG------------------YNNT--IFTAPVP-TYSFTLQLSVN-N-AILCGNKTRGYVHD--
----------------TVVALLKKG--VRVKS-----------PFLNFFSG---
>GENE05894.1/21-124
IFPTILFNNG------------------YNNT--IFTAPVP-TYSFTLQLSVN-N-AILCGNKTRGYVHD--
----------------TVVALLKKG--VRVKS-----------PFLNFFSG---
>GENE89668.1/220-325
IFPTILFNNG------------------YNNT--IFTAPVP-TYSFTLQLSVN-D-AILCGNKTRGYVRD--
----------------TAIAVLKKG--VRVES-----------PFLNFFSG---
>GENE08054.1/139-243
IFKAVTLNNG------------------YDKT--MFTAPMT-MYMFSIQLCSN-S-TIVVNNIKRGHFND--
----------------DTVVLLNKK--VWIKG-----------AYSATFSG---
>GENE95172.1/141-227
IFKTVTLNSG------------------YDKT--IFTAPMT-MYMFSIQLCSN-S-AIVVNNIKRGHFND--
----------------DTVVLLNKN--VWIKG----------------------
>GENE62502.1/275-379
IFKTVTLNSG------------------YDKT--IFTAPMT-MYMFSIQLCSN-S-AIVVNNIKRGHFND--
----------------DTVVLLNKN--VWIKG-----------AYSATFSG---
>GENE35486.1/256-366
IFDVVKVNSA------------------YNAT--TFTAPRS-MYQFSLTLTTQ-N-MLVKNQHEFGYLYT--
----------------SSIVQLNAG--VWVVS-----------AYNSVFSG---
>GENE01738.1/115-220
VFSEVLINSP------------------YNKT--VFTAPRN-TYVFFAHLCSKS--EIIVDG-IYATAFG--
----------------QAVTQLQVN--VYIKC-----------YCKNIFSG---
>GENE23554.1/115-220
VFSEVLINSP------------------YNKT--VFTAPRN-TYVFFAHLCSKS--DIIVDG-IYATAFV--
----------------QAVTQLQVN--VYIKC-----------HCKNIFSG---
>GENE14195.1/351-455
IFSSILVNNA------------------YNTS--IFTAPVN-TYSFSIQMCAAP--AIMIDG-THATLYV--
----------------DTVAVLHEH--VFVKC-----------FHMNSFSG---
>GENE75190.1/252-356
IFGSILVNNA------------------YDTS--IFTAPVN-MYSFSMQMCASP--AIMIDG-THATLYV--
----------------DTVAVLHEH--VFVTC-----------FHMNSFSG---
>GENE18791.1/310-415
IFGSTLVNNA------------------YDTS--IFTAPVN-TYSFSIHMCTQV--TIIIDG-TYATVYV--
----------------DTVAVLHKN--VFIKC-----------NHMNSFSG---
>GENE59135.1/345-450
VFGSTLVNNA------------------YNTS--IFTSPVN-TYSFSVQICSPI--AIIVDG-IYATLYL--
----------------DTVAVLHKD--VFVIC-----------THMNSFSG---
>GENE18794.1/143-246
IFGSTLVNNA------------------YDTS--IFTAPVN-TNSFSSQMCANR--LIIVDG-IYASLYV--
----------------DTVAVLHKH--VFVQC-----------RHINSFSG---
>GENE56749.1/289-394
IFGSTLVNNA------------------YNTS--IFTTPVN-TYSFSVQICANA--DLTVDG-AYATLYV--
----------------DTVAILHKH--VYVKC-----------YLVHSFSG---
>GENE36149.1/292-397
IFGSTLVNNA------------------YDTS--IFTAPVN-TYSFSMQMCSSP--AIMIDG-LYASLFV--
----------------DTVAVLHEH--VFVKC-----------EHMNSISG---
>GENE53170.1/185-290
IFVSTLVNNA------------------YDTS--MFTAPVN-TYSFSIQMCAQL--NLIVDG-TYAILYV--
----------------DTVAVLHEH--VFVKC-----------YRMNTFSG---
>GENE59840.1/206-311
IFGSTLVNNA------------------YNTS--IFTAPVN-TYSFSIQMCAQL--NLIVDG-TYATLYV--
----------------DTVVVLHEH--VFVKC-----------YRKNSFSG---
>GENE18793.1/140-245
IFGSTLVNNA------------------YNIS--IFTAPVN-TYSFSLQICASY--AIMIDG-TYATLYV--
----------------DTVAVLHEH--VFVKC-----------AFMSSYSG---
>GENE77348.1/82-187
VFGSTLVNNA------------------YSTS--IFTAPVN-TYSFSIQMCAQS--DLIVDG-TYAALYA--
----------------DTAAVLHEQ--VFVRC-----------YFMNSFSG---
>GENE98958.1/22-127
IFGSTFVNNG------------------YSTS--IFTAPVN-TYSFSLQICATY--NLIVDG-TYVVVHV--
----------------DTVAVLHEH--VFVKC-----------WRINSFSG---
>GENE55338.1/196-303
RFGSTLINNA------------------YTTA--IFTAPVG-IYSFSTQICAVT--EIIVDG-PHAKLFV--
----------------DTVAVLHKQ--VWVKF-----------YRMNSFSG---
>GENE05050.1/133-238
VLESVIFNNA------------------YSTS--IFTAPVS-TYFFTTQFCSIQ--DIKVDG-TYATGKT--
----------------DTVAVLHAN--VWVEC-----------AHMNSFSG---
>GENE63097.1/2-108
IFNSTLVNLA------------------YNTS--IFTSPVN-TFSFSAQICVQL--AITVNG-MYAAAHL--
----------------VAVALLQTN--VWLKC-----------FRLNSFSG---
>GENE17967.1/234-335
IFTDVLFNSA------------------YNTS--IFTAPMT-LYQFNVHICTKNG-AFIVEGKIYHGELK--
----------------STVVNVQQN--ALIQA------------IINMFSG---
>GENE30619.1/199-300
IFTDVLFNSA------------------YNTS--IFTAPIA-LYQFNVNICTNNG-AFIVQGKMYHGELK--
----------------STVVNVQQN--VFIQA------------ITNMFSG---
>GENE09406.1/49-155
VFSVIKMNGA------------------YNST--IFVAPQA-TYSFNAHLCLAV--DVMVGS-VYTSTYA--
----------------PAVADLNQN--VYLRW-----------IPESTFTG---
>GENE12321.1/49-155
VFSVIKMNGA------------------YNST--IFVAPQA-TYSFNAHLCLAV--DVMVGS-VYTSTYA--
----------------PAVADLNQN--VYLRW-----------IPESTFTG---
>GENE16128.1/49-155
VFRVIKVNGA------------------YNSR--IFVAPQN-TYSFNAHLCLVA--DVMVGS-VYSSTYA--
----------------PAIAVLKQN--VYLRW-----------IPQSTFTG---
>GENE15328.1/346-453
IFSKTLLNDA------------------YNPS--IFVAPRN-TYTFEAQMCILN--DIMVGS-VHATAFG--
----------------HAIVKLNSG--VTVQW-----------HYRNSFSG---
>GENE23146.1/75-182
IFSKTLLNDA------------------YNTS--IFVAPRN-TYTFDAQMCIIS--DIMVGS-VHATAFC--
----------------HAIVKLNSG--VTVQW-----------HYRNSFSG---
>GENE23143.1/138-246
IFSKTLLNDA------------------YNTS--IFVAPRN-TYTFEAQMCTGH--DIMVGS-VHATAFG--
----------------HAIVKLNTG--VSVEW-----------FYRNSFSG---
>GENE23144.1/300-407
IFSKTLLNDA------------------YNTS--IFVAPRN-TYTFEAQMCIGS--DIMVGS-VHATAYG--
----------------HAIVKLNSG--VSVEW-----------NYRNSFSG---
>GENE83103.1/246-352
IFSKTLLNDA------------------YNPS--IFVAPRN-TYSFEAQMCIAG--DIMVGS-VHATAYG--
----------------HAIVKLNSG--VSVKW-----------NCRNSFSG---
>GENE33842.1/90-197
IFSKTLLNDA------------------YNTS--IFVAPRN-TYTFEAQMCVVS--DIMVGS-VHATAYG--
----------------HAIVKLNTG--VTVQW-----------HYKNSFSG---
>GENE69791.1/246-353
IFSKTLLNDS------------------YNPS--IFVAPRN-IYTFEAQMCIRL--DIMVGS-VHATAYG--
----------------HAIVKLNSG--VTVQW-----------TYRNSFSG---
>GENE22176.1/300-406
IFSNILTNGA------------------YNPS--VFVAPQD-TYTFYAQLCIDL--DIMVGS-VYATAYG--
----------------QAIAKMKSG--AYIQW-----------RYRSSFSG---
>GENE22177.1/334-440
IFSKTLMNGA------------------YNPS--VFVAPKD-TYTFYAQLCIGP--DIMVGS-VYATAFG--
----------------QAIAPMKSG--AFVQW-----------YSRNSFSG---
>GENE15329.1/243-349
IFSNILINGA------------------YNPS--IFVAPKD-TYTFYAQLCITH--DIMVGS-VYGTTYG--
----------------QAIAQMKSG--AFVQW-----------YYRNSFSG---
>GENE33841.1/353-461
IFSEALWNVA------------------YNNS--IFTAPKV-TYIFYAQMCVPI--DIMVES-VFATTYG--
----------------QAIVKLMAG--VFVKL-----------YYRNFFSG---
>GENE23142.1/282-388
VFSKIVANGA------------------YNQS--VFVAPKD-TYTFYAQICITN--DIIVGS-VYASAYG--
----------------QAIAQMKPG--AYVQW-----------HLRNFFSG---
>GENE33113.1/151-227
IFSKILMNGA------------------YNPS--VFVAPKD-TYIFNAQLCIHG---LFVAQ-VDG------
----------------GVDLDIWVS--FDFDE------------NVNHFEK---
>GENE17730.1/314-420
IFADVLINRA------------------YNNT--VFTAPKD-IYTFFAQMCYCP--DIVAGT-VFATAYG--
----------------QAIVQAKKG--VFVKW-----------FYRNSFSG---
>GENE33114.1/152-238
IFSKTFANGG------------------YNPF--VFVAVRD-TYTLNAKLCVTS--DILVGS-VYASAYG--
----------------QAIAKMKSG--VYVHL----------------------
>GENE33840.1/38-144
IFSRILMNGA------------------YNPS--VFVAPKD-TYTFYAQLCIGS--DIMVGT-VYATAYG--
----------------QAIAKMKSG--AFVQW-----------FLRSSFSG---
>GENE06183.1/102-205
IFPVCTLNRG------------------YNTN--KFTAPLS-VYTFNAHACHKPT-AIIKG--QLAVSTT--
---------------VDTIVRLRSG--VNVVA-----------HRWNSFTG---
>GENE18288.1/15-118
IFPVCTLNRG------------------YYTN--KFTAPVS-VYTFNAHACHKPT-AIMKG--QLAVSTT--
---------------VDTIVRLRSG--VNVVA-----------HRWNSFTG---
>GENE06185.1/51-154
IFPVCTVNNG------------------YNVK--AFTAPVA-LYTFNAHLCNKPT-AIVKG--QLAVSTT--
---------------VNTMVRLKSG--VKVVA-----------HRWNSFTG---
>GENE18291.1/88-191
IFPVCTVNNG------------------YNVK--AFTAPVA-LYTFNAHLCNKPT-AIVKG--QLAVSTT--
---------------VNTIVRLKRG--VRVVA-----------HRWNSFTG---
>GENE67933.1/30-133
IFPVCTLNNG------------------YDDK--KFTAPRA-VYTFNAHVCHDGK-AIAKG--QLAVSTS--
---------------LNTIVRLKSG--VNVVA-----------HRWISFSG---
>GENE69592.1/58-161
IFPVCTLNNG------------------YDVK--EFTAPRA-VYTFNAHVCHDGK-AITKG--QLAVSST--
---------------FNTIVRLKSG--VNVVA-----------HRWISFGG---
>GENE39325.1/1291-1394
IFPVCTLNNG------------------YDVK--KFTAPRA-VYTFNAHVCHVGK-AITKG--QLAVSTS--
---------------LNTIVRLKSG--VNVVA-----------HRWISFTG---
>GENE55200.1/61-164
IFPVSTLNNG------------------YNPN--EFTAPRS-VYAFNAHACHKPT-AIMKG--QLAVSNI--
---------------VNTIARLKEG--VNVVA-----------HRWNSFTG---
>GENE06186.1/99-202
IFPVCTVNNG------------------YNVH--AFTAPVA-LYTFTAHLCSRPH-AIEKG--ILATSGT--
---------------VNSIVRLKRG--VRVVA-----------YRWNSFTG---
>GENE42789.1/55-166
VFPTCTLNNG------------------YDNE--NFTVPLA-VYTFTAHVCNSVTGAIEKN--PIAISTT--
---------------VTTIVKLQEG--VNVVG-----------YRWNSFSG---
>GENE64048.1/46-157
VFPTCTLNNG------------------YDNE--NFTVPLA-VYTFTAHVCNSVTGAIEKN--PIAISTT--
---------------VTTIVKLQEG--VNVVG-----------YRWNSFSG---
>GENE60779.1/27-130
VFPKNTLNNG------------------YDAE--KFTAPLA-VYMFTAHVCNSNQ-AIEKN--PLAISTT--
---------------VNTIVKLQEG--VNVVA-----------NRWNSFSG---
>GENE26498.1/204-307
VFPHININQG------------------YNPS--IFQAPVA-VYQFAAHVCQQTK-GIIKG--QIAATLG--
---------------VSAIARVEKN--VYVKA-----------YRWPSFSG---
>GENE28745.1/289-392
VFPHININQG------------------YNPS--IFQAPVA-VYQFAAHVCQQTK-GIIKG--QIAATLG--
---------------VSAIARVEKN--VYVKA-----------YRWPSFSG---
>GENE79025.1/85-188
VFPHININQG------------------YNPS--IFQAPVA-VYQFTAHVCQQTK-SIIKG--QIATTTG--
---------------ISAIARVEKN--VYVKA-----------YRWPSFSG---
>GENE07491.1/176-279
IFPEVSLNNG------------------YDPI--IFKAPIA-VYQFSAHICHQAQ-EIMKG--QITVTTG--
---------------VNVISRVMEN--VFVMT-----------HRWPSFSG---
>GENE10302.1/166-283
VFPHININQG------------------YNPS--IFKAPVA-VYQFTAHVCQRRR-SIIKE--QIXFHND--
------------YMVLKLILPKEQQ--GYRKL-----------FHGVSYTS---
>GENE58777.1/75-178
IFPEVSVNQG------------------YNSK--IFKAPVA-MYQFIVHVCSARK-AIMKG--QIAVTTV--
---------------HSTMARVAEN--VHVEA-----------YRWPSFSG---
>GENE58777.2/85-188
IFPEVSVNQG------------------YNSK--IFKAPVA-MYQFIVHVCSARK-AIMKG--QIAVTTV--
---------------HSTMARVAEN--VHVEA-----------YRWPSFSG---
>GENE58778.1/89-192
IFPKVSVNQG------------------YNAK--IFKAPVA-LYRFTVHVCSASK-AIMKG--QIAVTTI--
---------------HSTMARVAEN--VHVEA-----------YRWPSFSG---
>GENE31076.1/60-163
IFPIVSVNQG------------------YNSK--IFTAPVA-MYQFTMHFCSAPQ-ALMRG--EIAVTTV--
---------------HSTIARVEKN--VHLVS-----------YRWPSFSG---
>GENE31078.1/82-186
VFPNVLLNQG------------------YNPK--LFKAPVA-VYKFTAHVCSAPK-AIVKGG-QIAVTTV--
---------------HSVITRLEKN--VMAKV-----------YRWPSFSG---
>GENE56999.1/82-316
VFPNVLLNQG------------------YNPK--LFKAPVA-VYKFTAHVCSAPK-AIVKGG-QIAVTTV--
---------------HSVITRLEKN--VMAKVRVSGVKRGVVEYRWPSFSG---
>GENE88894.1/43-147
VFPNVLLNQG------------------YNPK--LFKAPVA-VYKFTAHVCSAPK-AIVKGG-QIAVTTV--
---------------HSVITRLEKN--VMAKV-----------YRWPSFSG---
>GENE31079.1/79-182
VFPNVILNQG------------------YNPK--IFKAPTA-VYQFTVHVCSARK-GIFKG--QIAITTV--
---------------HSALIRVEKN--VSVKA-----------YRWPSFSG---
>GENE56998.1/91-194
VFPNVILNQG------------------YNPK--VFKAPTA-VYQFTVHVCSARK-GIFKG--QIAITTV--
---------------HSALIRVEKN--VSVKA-----------YRWPAFSG---
>GENE91886.1/63-166
VFPNVILNQG------------------YNPK--IFKAPTA-VYQFTVHVCSARK-GIFKG--QIAITTV--
---------------HSALIRVEKN--VSVKA-----------YRWPAFSG---
>GENE31077.1/29-132
IYPDVALNQS------------------YYPT--TFKAPVG-VYLFTVHVCSQPK-AIFNG--QITATTV--
---------------HSVIASVAKG--VLVKA-----------HRWPSLSG---
>GENE25966.1/51-145
MYDVELTNHA------------------FNFQ--KFIAPVS-VYMFHVTACVGHG-NIMENDWVIGRVWT--
--------------SEALSVHLKTG--VWVQRG-------TCH-----------
>GENE25967.1/51-154
MYDVEITNHA------------------FNFQ--KFIAPVS-VYMFHVTACVGNG-NIMDNDKVIGRVFA--
--------------SEALSVHLKTG--VWVQRGFLLNNSQKME-----------
>GENE04126.1/73-176
MYDVEITNNA------------------FNFQ--KFIAPVS-VYMFHVTACLGDG-NIMGNDNVIGRVFT--
--------------SKAISVHLKTS--VWVQRGSAVFLNQDHG-----------
>GENE29421.1/93-196
KYDVEIYNSA------------------YDLK--LFVAPVP-LYLIHVQVCLGLN-NIVKDGAVVGRVFS--
--------------SEALNIHLHQD--VWVARGTATSLNQDHG-----------
>GENE78648.1/87-190
KYNHEISNGG------------------YNLQ--QFTAPIS-IYIIHVTACLRNP-NIVEDDKVIGRVYS--
--------------SETLSIHLDAR--VWVERGTATALNEVIG-----------
>GENE48577.1/49-153
MYDMEITNGA------------------FNFK--QLTAPVS-IYFISVSACLFH--DIIKDGLKIGVVRS--
--------------SASLSIHLDYG--IWIESNDGSKLYEGRG-----------
>GENE73886.1/49-153
MYDMEITNGA------------------FNFK--QLTAPVS-VYFISVSACLSH--DIIKDGLKIGVVRS--
--------------SASLSIHLDFG--IWIESNDGSKLYEGRG-----------
>GENE18387.1/334-437
IFDHVELNNA------------------YNVL--NFIVPVN-TYMFSLYACSNS--DLMQNGALVGHFLT--
--------------SRTFIMELKKG--VYVSQGDYLLAYDLYG-----------
>GENE57914.1/95-198
IFDHVELNNT------------------YNVL--NFIAPVN-TYIFSLYACSAS--DLMRNGAVVGHFLS--
--------------SRTFLVELKKG--VYVSQGDYLYAYNGYG-----------
>GENE34682.1/95-182
IFDHVELNNS------------------YNVL--NFIAPVN-TYMFSLYACSNS--DLMRNGAVVGQFLS--
--------------SRTFLVELKNG--X-------------YT-----------
>GENE31608.1/95-198
IFDHVDLNNA------------------YNVL--NFLAPFN-TYLFSLYACSNS--DLMRNGAIVEQYLS--
--------------SRTFIMNLKKG--VYVSQGDNLYAHPLFG-----------
>GENE57910.1/90-193
IFNRVDLNNA------------------YNVI--NFIAPGN-TYLFSLYACSDS--DLMRNSAIVGQFLS--
--------------SRTFIIELKKG--IYVSQGDYLLAHNIYG-----------
>GENE31609.1/100-202
IFNRVDLNNA------------------YNVH--NFVAPIN-IYLFALHACSHN--DLLSNSLKVGHLLA--
--------------SNTFIVDLKQG--VYVSTGDYLRAYEPFG-----------
>GENE31612.1/585-687
IFNRVDLNNA------------------YNVH--NFVAPIN-IYLFSLHACSHD--DLLSNSSKVGHLLA--
--------------SNTFIVDLKQG--VYVSTGDYLRAYEPYG-----------
>GENE57911.1/91-193
IFNRVDLNNA------------------YNVH--NFVAPIN-IFLFSLHACSHS--DLLSNGSKVGHILA--
--------------SNTFIMDLKQG--VYVSTGDYLRAYEPYG-----------
>GENE102468.1/78-180
IFNHVDLNNV------------------YNVH--NFVAPIN-IFLFSLHACSHI--DLLSNGSKVGHLLA--
--------------SNTFIIKLKHG--VYVSTCDFLEAYEPYG-----------
>GENE31610.1/95-197
IFNQVELNNA------------------YNVL--NFLAPIN-TYLFVIYACSQV--DLMLNGSSVNHVLA--
--------------SNTLIIELKKG--VYVSVGDYLKAEKSYG-----------
>GENE57913.1/95-197
IFNHVELNNA------------------YNVL--NFLAPIN-TYLFSIYACSQV--DLMLNGSSANHLLA--
--------------SNTIIIELKKG--VYVSVGDYLKAQESYG-----------
>GENE44157.1/95-197
IFNQVELNNA------------------YNVL--NFLAPIN-TYLFSIYACSQN--DLMLNGSSVNHLLA--
--------------SNTLITELKKG--VFVSVGDYLKAHGPYG-----------
>GENE97872.1/95-197
IFNQVELNNA------------------YNVL--NFLAPIN-TYLFSIYACSQN--DLMLNGSSVNHLLA--
--------------SNTLITELKKG--VFVSVGDYLKAHGPYG-----------
>GENE44159.1/94-215
IFNHVELNNA------------------YNVL--NFLAPIN-TYQFSIYACIQV--DLMLNGSSVNHLLT--
--------------SNTLITELKKG--VYVSVGDYLKALEPYG------DVFVS
>GENE44160.1/94-196
IFNQVELNNA------------------YNVL--NFLAPIN-TYLFSIYACSQV--DLMLNGSSVNHLLA--
--------------SNTLITELKKG--MYVSVGDYLKELEPYG-----------
>GENE20520.1/16-119
YFDDVKLNNA------------------YNPH--TFVVPVN-TYQFSVTACSRG--ELNANNVILGKVLA--
--------------SKIFLAQLQTG--VFVQHGDYLLSASIYG-----------
>GENE73915.1/16-119
YFDDVKLNNA------------------YNPH--MFVVPVN-TYQFSVTACSHV--ELNVNNDILGKVLA--
--------------SKVFLAQLQTG--VFVQHGDYLLSASSYG-----------
>GENE73917.1/16-119
YFNNVKLNNA------------------YNPH--TFVVPVN-MYQFSVTACSHS--ELTVNTRTLGKVLA--
--------------SKVFLAQLQAG--VFVQHGDYLLSSSNYG-----------
>GENE73918.1/89-192
YFNDVKLNSA------------------YRSK--LFVAPVS-TYQFSVSACSRS--DLMQSDTLLGRMLA--
--------------SKVFLASLLAG--VHVQHGDYLLAENGYG-----------
>GENE32450.1/128-231
YFDDVKTNNA------------------YNPR--IFVAPVN-LYQFTITACSET--EINVKDLIIGKVIA--
--------------SKVFIIQIMKG--VFVTHGEWLLANVAYG-----------
>GENE55870.1/75-179
IFDDVQLNGA------------------YHPF--GFSAPYT-TYLFSVSICSIG--DLMRNTDVIGRILA--
--------------SETTVAQLHSG--VFVQHTGDYIHYQQHT-----------
>GENE81175.1/99-203
IFDDVQLNGA------------------YHPF--GFSAPYT-TYLFSVSICSIG--DLMRNTDVIGRILA--
--------------SETTVAQLHSG--VFVQHTGDYIHYQQHT-----------
>XP_011417963.1/106-173
VFDQILTNN------------------AYNPS--IFTAPLP-TYHFNVVLSSPERDFLLQNGRKFAYLFL--
------------------------------------------------------
>XP_011429773.1/182-283
QFPKIITNNG------------------FDSL--IFRAPVP-LYLFSASILSHAN-QIVHNGEGLVFIFA--
------------TGAKSIVLDLVKNDEVWIKIDNIFG------SSWSSFMG---
>XP_011450961.1/158-261
IYDTVKINQG------------------YHHD--IFIAPRS-IYGFALTLAVSSG-EIAINGQKYGRASA--
------------YGTGFALANVNAGDHVYIRMDPVLYG-----DGRTSFSG---
>GENE44372.1/38-169
SLTQSRTQKR----------LQVLSLQQLNKSESDFKGTIEQRYSRSTDLSRRYRNTYRLGTKPIHTTIK--
-----------YDPNTGVFTCPTSGFSVFIAPIESMVAL---------------
>XP_011456414.1/204-311
IFPHVISNRG------------------YDAS--VFTTPKS-VYVFICFLTSHKA-NIVLNGSRLVGIPA--
------------SAGNSAVLQLVQGDRVWVEHFLWTRG-----APFPTFSG---
>XP_011433479.1/891-1434
LFAAYKWNKPSLLSKDVMDNIDIQLRGDYDSHDILYVLRERDTNVYRVTIHKTFGNKIIHTSVKTAEEVAII
VTRKGMLDPSAPSAQRVQIAEIEKQNHIYVSSETGYTYILPKNPNHEYLKEMEP
>XP_011440697.1/120-251
KFENVITNDC------------------YNPE--RFRVPVD-VYQFNIAVAAQGRKPFSRNSTNLIEVPR--
---------LWSTATNTAILSLRQG-EVWLRISYLHG------YMYSSFSG---
>GENE26370.1/33-145
ACDETQISAEKIS--------------QLELN--IQRSRSDKRVAFHDRSKRQTDGAYLSHWEAIGQPVA--
---------FYNTKTGKFTVPLSGI--FMIETTTSL------------------
>XP_011411876.1/46-152
KYNQVQFNGG------------------YRKY--HFVSPVN-TFVFFLSLQPFPSKLITVNNRGMVEAVL--
------------MSSNMVIVSLRQGDHVWVMSSVDPRHHLK--NRGNSFSG---
>XP_011417967.1/83-192
VFKNVLINSG------------------YDAK--IFTTPAA-TYAFFFFIHVPEERFLMLNGKQASKTYA--
------------TGGNMVIRPLQKGDQVWVQTLNWINWSG---YSENNFSG---
>XP_011438280.2/198-306
VFDHVVTNG------------------KFNSK--VFTCPIQ-VYAFSWTVYCSNG-ELVVNSRSVGDMLC--
------------HTSSVAVVELNEGDRVYIRTVLNGVLWSG--TYLSSFSG---
>F1R093_DANRE/25-129
VYGKIFTNN------------------AYNTT--IFSAPVK-VYFFNLVLFTHDLSKLLKNDDHVVGVTD--
-----------DTASNSVSLLLEEGDQISVKLRIYTDG-----FRRNTFSG---
>XP_011449394.1/40-169
QFDNVISNSG------------------YNED--VFTARIP-YYQFTVHAHTVVKQSVWADGTHREENTA--
---------HEMGSSNSFIIKMSRG-KVYCLLVLAG-------LGFSSFSG---
>GENE01074.1/102-209
NFTHDLVNN------------------AFNPV--HFVAPVD-LYGFSLTVYMAVYSELVANGKKVQTAHY--
----------ENMATNFAIVNITKGTDVWPRYGTLYG------QGVPTFSG---
>GENE10565.1/101-258
VQKNCQENDSE---------------TNYKQDVHIFRVPVS-VYLVSWSVTARKPGKLVVNGVAVAESRD--
------------QGSNSVVLRLNQGDAVMVVIRKNVRTSTELGLQRAKLKRSVN
>GENE57936.1/114-220
IFTATYFDAG------------------YDNK--IYTAATR-VYIFTCQLCVRRMNDLVQGQTTVNKMYT--
-----------ACRRMVDVLVLDTNEQVRIKIGSTVFWENS--SGTNSFSG---
>XP_011420942.1/331-437
VFNDIISNSG------------------YNNQ--IFTTPVD-VYVFFCKITQDSNHQFILNGSVKTQTLV--
------------TSSNLIVLQLIHGDRVWIKMVHFSIS-----EGDQSFSG---
>XP_011433341.1/80-190
VFDKVQFNN------------------FYNNK--TFYCPTS-VYYFSLELSSSAPQKIMKNGSPISITIL--
-------------RTSSVTTQLAQGISVLINFITVTGG-----GPLSTFSG---
>XP_011446224.1/138-240
VFETTITNS------------------AYNPA--IFQAPVS-LYVFFYDIECSKNGELVRDGATGVQAYC--
-------------SATLGVLHLGAGDTVWLRLNRTFG-------GKTLFSG---
>XP_011446915.1/276-384
VYDEIKTNNG------------------YNES--IFTVPES-TYVFTWTTFSYVEYEIVVAGTIFGGTLS--
---------DADTETGIIVVNAQEGDQVFVRTPGNGR------ECASTFSG---
>XP_011454616.1/160-267
KFDHVMVNNG------------------YHNN--VFIVPTS-VYVFSWSIRLNGS-ELVINNETHGKVYL--
------------HVSAGSIARLQAGDDVYMRVCHNRGAIFSDV--WSSFMG---
>XP_011422202.1/112-223
PFDVVKTNNN------------------YHPN--TFIAPSA-TYAFDWMIQSTWG-QLMRNSEVLGEVVA--
-------------ATGVVVVQLSEGDEVFIRTASTGHIISRP-GYRSSFSGWRI
>F1R9R1_DANRE/18-116
VFGQVLYNN------------------HYNQT--MFLCQIP-VYEFEFSCIGTRLGTLKKNNRELTPETV--
-----------SLAEGKAVLSLQRGDRVYVEVNGIG--------FSSYFSG---
>GENE01486.1/157-213
IFDVEEIDNG------------------YNIH--IYVVPVT-VYVFTFTIALGS--EIVVNGSVKGSTI---
------------------------------------------------------
>GENE34902.1/130-229
KFDKITTNHQ------------------YDPL--LFTAPVS-TYYFYTSLKCDHFIRFVRNND-SVYSWD--
------------SGSIAMVMNLDADDHVHVEHKDYTYIP-----YAGSFSG---
>XP_011422320.1/118-223
IYDIVEINEG------------------YDPT--IFRVPES-AYAFQWTSVTIP--ELNINGHQKRLNSC--
-----------LSCTSMVITEAKEGDIVWIAKGD---------EMYSSFSG---
>XP_011431371.1/113-211
VFNLELVDN------------------AYEHT--IFTAPLT-IYVFYWNLLTWDSGVLESSHGTLGYGYV--
--------------GNLVIARLAAGTHVWVKKGNSLHER------FSTFSG---
>XP_011441304.1/227-328
VFDKNQLNRG------------------FDPH--VFTATAR-IYTFSASIESTNDVAIYRNNEQFAHIAG--
--------------SATSYVHLDEGDRVWVQWNGRVG------HVQSQFAG---
>F1QH04_DANRE/20-118
VFDVPLISDG-----------------VLDGE--YFDVTIT-MYYISYQISFQQ--KIQVGAEEKVKFCD--
-------------TAASVVLKLNKGDKVSVQSTVFSR------DTDCTFTG---
>GENE07854.1/90-171
VFDTVHTNDG------------------YKAG--VFIAPVD-AYCFNVVASSGTSRCILKKTFELAGTYI--
------------DLNHQAIATLKMD-----------------------------
>XP_011422191.1/158-254
KGSPILYNN------------------AYNGT--VFTCPSP-LYLFYVSIISSTNKWIYKNSQRITFAYT--
-----------ESGSVSAALRLNINDQVYLRPIQID--------HDSAFTG---
>XP_011418188.1/242-334
KFEVEKINGG------------------YDSN--VFTCPSD-YYVFHWSVTSTDNKAIMKNG--IEEIG---
----------NEVGGNQATFHMNRNDRAWIKASLVYN--------HSSFSG---
>XP_011443524.1/162-262
EFDSTEFNHA------------------YDAS--TFQAPMA-LYNFQTTIYILS--YISKNGVEVYLSVR--
-------------DSVSITLSLSHGDRIWLVRRSNVAP------RKSLFSG---
>GENE20966.1/205-256
IFTRKMHDQA------------------YDIG--KFKAPFA-TYLFNVQLCLEYKSSILAGSR---------
------------------------------------------------------
>GENE24113.1/29-138
RYALILNEK-------------------VTSG--ALQAKVAENYDLLVRKSASAGYSFMLNGSPVIKIRT--
----------FHTATNGLLLHMRKGDDLWVQHSDSNRLYHGEG-LLTTFSG---
>XP_011414970.1/143-255
LYNKVLGNNG------------------YDTN--IFTAPET-IYAFLWVTQVHHS-RMLRNGFILSMTAS--
----------SGSGTGFLITYMNQGDTASVEMSTPCNIVSND-KGITTFSG---
>XP_011452185.1/117-224
MFETAITNKS------------------YDIY--VFKVPLK-AYAFTWTIAMNNDNSLFVNDVVVGQTYL--
-----------AVSTGFSVVEVNSGDDVYMSLQPLGEIIS---YRKTSFAG---
>Q9GQV4_STRPU/25-137
NSQKIYLNEA------------------LDVV--RFKVPLE-VYYFYYSFSSETDEKLEAGKDATLQVFQ--
----------LDSASASVMVELKRDDEVFLRLLDADADR------PLLFTG---
>GENE47033.1/790-1050
AIIKIIQESNYVQYSTGAYGGKDKIKEAFKSKVCIFEKLRLGEFMFIGSEAWARRDEMYEDNELTPKPFN--
---------LSFDKTKNKMCSLNDDTAAYVATIGGNNFLRDKCNKIKVFSDNGN
>XP_011447283.2/51-183
PNTIVMTNSG-----------------VVSSN--DFRSSGRPQLPFQSSLVRKGLLDVAHPGQQILKFDP--
-----------YHPNSGVFIAPETGSNIMVARLWSLS-----------------
>XP_011421942.2/84-210
LIEKLLSEDLKNK-------------QNWSFKR-LVNQKREGEHHIPVYENSRVRGGLLVEDQRNKRLLS--
---------AFYAYMSTSVSYTNNHDTVKTNIHHSTGVFMVPS-----------
>XP_011416780.1/281-482
LYATVQDNLPHG-----------SYQLSYDHVHLAFVGKTNGIYVVTLTSATHNPVKTPARSTVISNTFY--
---------DEPDITAVTVQQYQTRGKVFLDINATTGIFTAKRTYQIVVNGDVV
>XP_011419273.1/182-315
VDSKTFIESFHQPAGSFQRG------NAFNIR--RFTAPKT-IYQFSANLHIRLRKQICINSLYVSLSHV--
----------TFTVSFSGFVELEQSVSVYIDNDIVVLK-------NSEFTG---
