# Supplementary material for: The Whole-Genome and Transcriptome of the Manila Clam (Ruditapes philippinarum)
Source: Genome Biol Evol. 2017 May 13;9(6):1487–98. doi: 10.1093/gbe/evx096 (PMC5499747; doi:10.1093/gbe/evx096)
Supplement: Supplementary Data [file evx096_Supp.zip › Supplementary Tables.xlsx]

## Sheet: Table S1
Table S1. Summary of k-mer analysis result (k=17)
Genome	No. of k-mer	Depth of k-mer <peak>	Estimated Genome Size
R. philippinarum	34308610492	13 / 25	1372344420

## Sheet: Table S2
Table S2. Statistics of sequencing data
Paired-end sequencing	Tissue	Type	Total reads	Total (bp)	> Q30	Genome coverage (X)
PE 1	Adductor muscle	500bp	426093410	43035434410	0.9075	31.35
Mate-pair sequencing	Tissue	Type	Total reads	Total bp	> Q30	Genome coverage
MP 1	Mouth, gill, and foot	5kb	215501212	21765622412	0.9047	15.86
MP 2	Mouth, gill, and foot	10kb	249036666	25152703266	0.9217	18.32
TSLR Libraries	Tissue	Type	Total reads	Total bp	Average length	Genome coverage
TSLR 1	Adductor muscle	TSLR	1012861	3102322146	3063	2.26
TSLR 2	Mouth, gill, and foot	TSLR	1105881	2817868837	2548	2.05
TSLR 3	Mouth, gill, and foot	TSLR	1093132	2989702947	2735	2.17
TSLR 4	Mouth, gill, and foot	TSLR	1091549	2856618481	2617	2.08
Total			894934711	101720272499		74.09
					2561070351	39.7179

## Sheet: Table S3
Table S3. Repeat composition of R. philippinarum
Type	Reference based - RepBase		De novo based		Combined
	Length(bp)	(%) in genome	Length(bp)	(%) in genome	Length(bp)	(%) in genome
Retrotransposons	13,419,682 bp	0.0052	82,252,627 bp	0.0321	88,005,980 bp	0.0344
SINEs	10,316 bp	0	38,889,981 bp	0.0152	38,893,491 bp	0.0152
LINEs	8,214,369 bp	0.0032	36,902,929 bp	0.0144	38,890,555 bp	0.0152
LTR elements	5,195,519 bp	0.002	6,509,493 bp	0.0025	10,284,915 bp	0.004
DNA transposons	26,483,122 bp	0.0103	125,807,506 bp	0.0491	130,269,322 bp	0.0509
DNA	10,789,365 bp	0.0042	51,644,218 bp	0.0202	57,048,151 bp	0.0223
RC	16,177,687 bp	0.0063	75,637,852 bp	0.0295	76,981,468 bp	0.0301
Inserted sequence	251 bp	0	0 bp	0	251 bp	0
Segmental duplication	0 bp	0	0 bp	0	0 bp	0
Unclassified	40,259 bp	0	437,746,528 bp	0.1709	437,778,387 bp	0.1709
Small RNA	34,802 bp	0	0 bp	0	34,802 bp	0
Satellites	839,868 bp	0.0003	1,093,630 bp	0.0004	1,932,730 bp	0.0008
Simple repeats	29,339,696 bp	0.0115	23,694,359 bp	0.0093	30,894,094 bp	0.0121
Low complexity	5,456,018 bp	0.0021	4,131,276 bp	0.0016	5,546,668 bp	0.0022
Total	75,055,091 bp	0.0293	666,186,595 bp	0.2601	675,555,101 bp	0.2638

## Sheet: Table S4
Table S4. Summary of SSR distiribution in the R. philippinarum genome
Repeat Type	Frequency	Pecentage per million bases
Di-nucleotide	156972	61.29
Tri-nucleotide	99224	38.74
Tetra-nucleotide	44356	17.32
Penta-nucleotide	2964	1.16
Hexa-nucleotide	450	0.18
Hepta-nucleotide	13	0.01
Octa-nucleotide	50	0.02
Ennea-nucleotide	22	0.01
Deca-nucleotide	18	0.01

## Sheet: Table S5
Table S5. Di- and Tri- SSRs distribution
Motif	Frequency	Ration (%)
AC (AC/CA/TG/GT)	36780	0.2343
AG (AG/GA/TC/CT)	9899	0.0631
AT (AT/TA)	109191	0.6956
CG (CG/GC)	1102	0.007
AAT (AAT/ATA/TAA/ATT/TTA/TAT)	43926	0.4427
AAG (AAG/AGA/GAA/CTT/TTC/TCT)	3096	0.0312
AAC (AAC/ACA/CAA/GTT/TTG/TGT)	26046	0.2625
ATG (ATG/TGA/GAT/CAT/ATC/TCA)	19439	0.1959
AGT (AGT/GTA/TAG/ACT/CTA/TAC)	1887	0.019
AGG (AGG/GGA/GAG/CCT/CTC/TCC)	320	0.0032
AGC (AGC/GCA/CAG/GCT/CTG/TGC)	2019	0.0203
ACG (ACG/CGA/GAC/CGT/GTC/TCG)	661	0.0067
ACC (ACC/CCA/CAC/GGT/GTG/TGG)	1762	0.0178
GGC (GGC/GCG/CGG/GCC/CCG/CGC)	68	0.0007

## Sheet: Table S6
Table S6. Total 7,368 primer candidates for SSR targets
Sequence ID	Repeat type	SSR Type	SSR	SSR No.	Seq length	Position	Primer Begin	Primer End	Product Size	Left Primer	Right Primer	Left Primer TM	Right Primer TM
Scaffold11:1073-1082	Di-	AC	ACACACACAC	5	460	226	153	339	188	GAAAGTGAAGCTTGTCCACG	GTCTCTCAGCTTCATGGGAC	58.497	57.346
Scaffold11:96382-96411	Di-	AC	ACACACACACACACACACACACACACACAC	15	480	226	166	320	156	TTACCTATCAGCGCGGTTC	AGGTCCCCAGGGACTGTACTAT	58.883	60.13
Scaffold18:176983-176994	Di-	AC	ACACACACACAC	6	462	226	129	283	156	GTAGTGTGGAGGCTGATTAACG	GTCAGAGACCCGTCAAAATG	58.792	58.129
Scaffold19:215657-215666	Di-	AC	ACACACACAC	5	460	226	166	332	168	GGCTAGTCATCAAGATTGTCGC	GTCCCCACTGTTTTCTACGTCT	61.147	59.547
Scaffold81:235387-235404	Di-	AC	ACACACACACACACACAC	9	468	226	111	308	199	AAGCAGAACGTGGTGTTCAG	GTGTCGACCCTCTCAACATT	58.932	57.545
Scaffold125:83712-83721	Di-	AC	ACACACACAC	5	460	226	180	346	168	CAACCCACCAACCTAGAGTGT	TACGCATTCTGTCATGGTGC	58.976	60.697
Scaffold164:70567-70578	Di-	AC	ACACACACACAC	6	462	226	175	362	189	CTCGACCCTTCAGCATCATA	GGTGGTGTTGTGATTGTCAG	58.824	57.297
Scaffold245:69813-69828	Di-	AC	ACACACACACACACAC	8	466	226	167	330	165	GAAGTCTCCGTCTACGAGCA	GACAGTTGCAGGATTCCAGA	58.187	58.802
Scaffold276:15628-15641	Di-	AC	ACACACACACACAC	7	464	226	152	331	181	AGTAAATATGACCGGTGGGC	GTACATTTGAGGCATGTGCG	58.789	60.142
Scaffold351:145521-145532	Di-	AC	ACACACACACAC	6	462	226	96	294	200	CTATCACAAACAGTGGGCTC	GTGACAATGATGTCAGCCAG	55.753	57.573
Scaffold357:76192-76201	Di-	AC	ACACACACAC	5	460	226	149	347	200	GGGAGCAAACTAACGCTACACT	ATAGTGCCTACGCAAACCCT	59.846	58.745
Scaffold363:116816-116825	Di-	AC	ACACACACAC	5	460	226	149	331	184	AGTTCATCTGCACTACCCCTAC	TCGCCAGACACTATTCCTTC	57.37	57.893
Scaffold370:205733-205742	Di-	AC	ACACACACAC	5	460	226	134	313	181	GGCACTAAAGGAACGAACTG	CGTATATGTGACAGGGTCAAGC	57.483	59.522
Scaffold428:19336-19355	Di-	AC	ACACACACACACACACACAC	10	470	226	176	373	199	TATAGAGTCGGGGACACTTAGC	GTCATCGCTCTCTCACTTCAG	57.547	57.754
Scaffold620:98240-98249	Di-	AC	ACACACACAC	5	460	226	109	289	182	AGTAGGCGGATCTACGAGTTG	GGTCGAGGTGATACCCTGTTTA	58.499	60.242
Scaffold708:225357-225386	Di-	AC	ACACACACACACACACACACACACACACAC	15	480	226	144	322	180	GGGGACTCGATATGCTTCTTAC	AGATAGGGTCCTCGAAAAGC	59.117	57.492
Scaffold716:50066-50079	Di-	AC	ACACACACACACAC	7	464	226	166	343	179	TACTCAACCCCTTTGCACAC	CGCGCACTTGTGGATATCTT	58.623	61.188
Scaffold731:96150-96159	Di-	AC	ACACACACAC	5	460	226	178	333	157	GTGAATGAACTGCCCAAGAC	ATTGTGTGAAAGGGTCGGAG	58.129	59.966
Scaffold773:41400-41409	Di-	AC	ACACACACAC	5	460	226	151	301	152	CACCACAGAAATGTCCACAG	GCTTGTCCCAGTTACCACTAGTCT	57.472	60.115
Scaffold783:23632-23641	Di-	AC	ACACACACAC	5	460	226	149	324	177	CTTGTACCACGTGTCTGGTTAC	GTGTGAGTGTGCATGCTTGT	57.206	58.264
Scaffold800:81417-81426	Di-	AC	ACACACACAC	5	460	226	118	299	183	GTGTCTTGTGTGAAAGACCAGG	GCGGACAGATAAGCCTAAAGAG	59.664	59.544
Scaffold820:114106-114115	Di-	AC	ACACACACAC	5	460	226	172	360	190	CAACACGTTGTTGGTGTTGC	AAGCGTCAGTTTCACTCCAG	61.075	58.087
Scaffold882:56566-56575	Di-	AC	ACACACACAC	5	460	226	180	353	175	GTGCGTAAACTACCTTCAGC	ACAGTGACGGTCTAGGAAACAC	55.229	58.241
Scaffold912:68272-68281	Di-	AC	ACACACACAC	5	460	226	165	323	160	GTAAGCCACATACCGACTTGAG	CTGGTCGTTATGCACATCAG	58.792	57.703
Scaffold920:147541-147550	Di-	AC	ACACACACAC	5	460	226	158	306	150	CTTTTCTACCCCAGACTGCTC	TATGTCTGCGTTCTCGTCTG	58.069	57.571
Scaffold1040:37686-37697	Di-	AC	ACACACACACAC	6	462	226	130	312	184	CATTAAGGACAGTGATGGGC	CTCATTTGTGGCCACCTTC	58.019	59.074
Scaffold1089:74854-74863	Di-	AC	ACACACACAC	5	460	226	112	294	184	ACAGGTACTGTTCGTTTCCTCC	ATCTGTCGCCTTAACCGTTG	59.547	60.132
Scaffold1126:49411-49420	Di-	AC	ACACACACAC	5	460	226	173	359	188	CTACATTGGTAACTGGAGTCCG	GTATCCACGCCTCAACACTT	58.65	57.669
Scaffold1133:80327-80338	Di-	AC	ACACACACACAC	6	462	226	172	362	192	TAGACTACCGCCTTTCAAGC	GAGTTTGCTAAATGACCGGG	57.275	59.569
Scaffold1204:112237-112246	Di-	AC	ACACACACAC	5	460	226	102	297	197	GACATAAGCATGTAGCACTCCC	GAGGTTCTGCATAAACTGCC	58.747	57.419
Scaffold1222:114037-114046	Di-	AC	ACACACACAC	5	460	226	107	291	186	CCGTATACCAGATCGACAGC	CATACACCACAACGGTCTGA	58.201	57.946
Scaffold1273:70096-70105	Di-	AC	ACACACACAC	5	460	226	113	280	169	CCTTCGGCTTTGATACAGTC	AGTGTGAGCCAATCAGTGGT	57.422	58.142
Scaffold1308:109030-109043	Di-	AC	ACACACACACACAC	7	464	226	124	313	191	AATAGATATACCCGCACGGC	ATGTGTGTGGTAATCCGACC	58.948	58.129
Scaffold1440:136082-136107	Di-	AC	ACACACACACACACACACACACACAC	13	476	226	168	325	159	AATGTTCCGTCTACGAGCAG	CCGAATATGGCAGTTGTAGG	57.98	58.12
Scaffold1562:78607-78620	Di-	AC	ACACACACACACAC	7	464	226	155	351	198	CCTCGCCAACAACTTAACTG	ATACCAGGTGACGCTATGACAC	58.431	59.011
Scaffold1578:70698-70709	Di-	AC	ACACACACACAC	6	462	226	158	332	176	GGACCTCAGAAGAACCTCCTTAC	GGAGGAATATCTCTCTGCCATC	59.651	59.155
Scaffold1598:13860-13869	Di-	AC	ACACACACAC	5	460	226	109	286	179	GGTAAAGCTACACTGTTCGGAG	ATACGTGCTCACTTTCGCAG	58.087	59.101
Scaffold1667:67080-67089	Di-	AC	ACACACACAC	5	460	226	116	302	188	ATCCCCTCTAACCATTACCG	GTAGGGGATCCAAAATCGG	57.876	59.186
Scaffold1726:139775-139784	Di-	AC	ACACACACAC	5	460	226	103	297	196	AACCTGATAAGGGGACCTACAC	GTTGTTGTATGGGTGTCACAGG	58.4	60.193
Scaffold1777:218870-218881	Di-	AC	ACACACACACAC	6	462	226	139	291	154	TAGAGATGCTAACAGGCGCAC	GTAAGTATCGTGCTGGTTCCC	60.558	58.592
Scaffold1894:209519-209528	Di-	AC	ACACACACAC	5	460	226	92	284	194	CACTGCCAATAAGAAAGCCC	AAGTCGCTACCTTCTTTGCC	59.708	58.604
Scaffold2146:61998-62007	Di-	AC	ACACACACAC	5	460	226	140	296	158	CTGAGATCTCGAGCATGGAA	GTACAGTAGAATGTCGAGGGGAC	59.063	59.048
Scaffold2214:41492-41501	Di-	AC	ACACACACAC	5	460	226	140	313	175	GCTGAAGAGGTAACATGGCA	CGTCGAACTCTAGATAGCCCT	58.877	57.737
Scaffold2227:38689-38698	Di-	AC	ACACACACAC	5	460	226	139	312	175	GTCAACCCCTCCCACAAATA	GAAGGAGGCTGTCTTGAATG	59.647	57.451
Scaffold2231:70578-70589	Di-	AC	ACACACACACAC	6	462	226	175	355	182	GGTAAAACCTTACTACCCGTGG	CACTTCACCCAAACAGCAG	58.865	57.795
Scaffold2238:73496-73505	Di-	AC	ACACACACAC	5	460	226	116	308	194	GTGGTGCAATTCACAAGCAG	TACATACCGTCTGACAGCAACG	60.31	61.127
Scaffold2370:126352-126361	Di-	AC	ACACACACAC	5	460	226	179	366	189	GCTGCCACTGATATCCAGAA	AAACTCTTGACCTGGAACCC	58.826	58.078
Scaffold2451:86854-86863	Di-	AC	ACACACACAC	5	460	226	167	362	197	CACCTTGAAGCTGGTTTGTG	GCGTGAACAGTAACTACCGACT	59.335	58.471
Scaffold2475:30798-30807	Di-	AC	ACACACACAC	5	460	226	124	312	190	CCCAAGATATGCCACTGAGA	CACGTTTACTTCCAGGGCTAC	58.67	58.778
Scaffold2567:135755-135766	Di-	AC	ACACACACACAC	6	462	226	107	296	191	GCCTTGGATTCCACATACAC	GTGATCACTGCAACCTGAAG	57.863	56.759
Scaffold2729:111750-111765	Di-	AC	ACACACACACACACAC	8	466	226	124	314	192	CCTAGCTGTCATACAAACCG	CAGGCACTTCAGAGAAAGAG	55.955	55.325
Scaffold2750:33420-33429	Di-	AC	ACACACACAC	5	460	226	171	348	179	GACTACCCTTTGTGACCGACTAC	GACGTCAGATCCGTTGCTT	59.091	58.817
Scaffold2750:86224-86237	Di-	AC	ACACACACACACAC	7	464	226	170	355	187	GACTACCCTTTGTGACCGACTAC	ACGTCAGATCTGCTGCTTG	59.091	57.622
Scaffold2857:132401-132410	Di-	AC	ACACACACAC	5	460	226	162	360	200	GCATTAGAGATATGCACGGG	GCCCTTTTTCACAGGACTGA	58.214	60.232
Scaffold2886:21994-22003	Di-	AC	ACACACACAC	5	460	226	180	341	163	GTGTCAGCAAGTGATGAGTGG	CGTACTCCACACCCATGTC	59.326	57.245
Scaffold2888:23564-23575	Di-	AC	ACACACACACAC	6	462	226	109	284	177	GTACAGAATTAGCATAGCGGGC	CGCCATATCTCAGAGAAGTCCT	60.141	59.87
Scaffold2895:38216-38225	Di-	AC	ACACACACAC	5	460	226	132	309	179	TCCTACTTGCATACCAAGGC	GCCTGACCGTCATGTTTGTA	57.849	59.572
Scaffold2928:16464-16473	Di-	AC	ACACACACAC	5	460	226	141	323	184	GCTCACTCAAATCACGACGA	CTGAGACTAACACCGTCGGTTA	59.992	59.305
Scaffold2930:56347-56356	Di-	AC	ACACACACAC	5	460	226	126	293	169	CCCGATCATCTGTCACACTT	GTCGCAACTCCAGACAGTTT	58.511	57.929
Scaffold2952:70024-70035	Di-	AC	ACACACACACAC	6	462	226	181	378	199	GAAGGCGTTGAGTTGTCCTA	CTGCAGATACAAGGAAAGCG	57.951	58.675
Scaffold2989:69621-69630	Di-	AC	ACACACACAC	5	460	226	128	288	162	GGTACCCATTTAAACCACCC	CTATCACACAACCTCGCAGAGA	58.02	60.453
Scaffold3012:28141-28150	Di-	AC	ACACACACAC	5	460	226	135	322	189	GTACCCAGAAGGTTCTGCAA	CCCACTGGGAACAATGTCTA	57.797	58.414
Scaffold3078:75804-75813	Di-	AC	ACACACACAC	5	460	226	123	300	179	CTCCAAACGCAGTTATCCAC	GTGTGCAATACTGATGGCTG	58.228	57.701
Scaffold3204:74576-74589	Di-	AC	ACACACACACACAC	7	464	226	151	332	183	GCATACCTGTAACTGCATCC	GGCTACTAAGGTCAGTGGTTCTAC	55.695	57.654
Scaffold3268:20642-20653	Di-	AC	ACACACACACAC	6	462	226	165	336	173	CGTTCGTGTTAGCACATGAC	GTACGCACTTCCATCCTCAT	57.764	57.607
Scaffold3281:67410-67419	Di-	AC	ACACACACAC	5	460	226	167	363	198	CTCTGTGTAAGGTATACCAGCCC	GTTGCCGTCACATTACCCT	59.101	58.429
Scaffold3306:36080-36091	Di-	AC	ACACACACACAC	6	462	226	119	309	192	CAGTTATCATCCTCGCCGTA	ATATTCGCCCCACACGTATC	58.747	59.674
Scaffold3486:14599-14622	Di-	AC	ACACACACACACACACACACACAC	12	474	226	140	315	177	GATATCGCAATGTACTCGCC	GCACTGTAATTGGCCATAGG	58.214	58.12
Scaffold3573:8892-8929	Di-	AC	ACACACACACACACACACACACACACACACACACACAC	19	488	226	137	332	197	CAGATATACCTTCTCCCTGGGT	GGTGCTCATATAAGTCAGTCCC	58.488	57.694
Scaffold3644:6086-6095	Di-	AC	ACACACACAC	5	460	226	130	311	183	GGTAGAGGGTATTTGTGCGA	CTATGCATTTCTATGGGGAGGG	57.698	61.826
Scaffold3662:57411-57422	Di-	AC	ACACACACACAC	6	462	226	143	333	192	CACATCACACTCTATGCACCC	GTGTGGTGTGTGTAGTGCATTC	59.025	58.989
Scaffold3690:138546-138555	Di-	AC	ACACACACAC	5	460	226	157	326	171	CTAGGCTGTTCACTTGTGTCG	GGACAAAGCATAGTGGTGTCCT	58.589	60.424
Scaffold3760:4390-4399	Di-	AC	ACACACACAC	5	460	226	142	318	178	TCTGCGGCATATACTGCTCT	AGGGGCTTACTATTCAGGTGGT	58.653	60.254
Scaffold3867:81847-81856	Di-	AC	ACACACACAC	5	460	226	174	322	150	CTCTCACACGCACCCTAAC	ACGCACGTACATGGTGAAGTAG	56.779	60.117
Scaffold3921:70345-70356	Di-	AC	ACACACACACAC	6	462	226	158	354	198	CCACAGTGAGAAAATGACCC	GTAAGTCTTTGGCAGCGGACT	57.971	60.807
Scaffold3963:58271-58284	Di-	AC	ACACACACACACAC	7	464	226	148	315	169	GAGAAACTTCACTGCTCGGA	CCCTGCTTTTGAACTGACTC	58.158	57.514
Scaffold4116:135109-135122	Di-	AC	ACACACACACACAC	7	464	226	99	284	187	GTCATGCCCGAGTTGTCATA	GGTCAGAGGTTATGAGGGTCA	59.527	59.003
Scaffold4117:32115-32124	Di-	AC	ACACACACAC	5	460	226	178	326	150	GGGGTGATATTGGTCCAGTGTA	GGAGGCAAATTTCAGCACCT	60.856	61.515
Scaffold4124:18110-18119	Di-	AC	ACACACACAC	5	460	226	151	336	187	GTCATTACAAACTCGCTCGC	AGCATAGTTACTGTCCAGAGCC	58.53	57.66
Scaffold4213:50516-50525	Di-	AC	ACACACACAC	5	460	226	145	312	169	GACACACATACACAAGGCTGG	AGTGTGTGCCTTTGGTTAGC	59.075	57.883
Scaffold4227:40282-40293	Di-	AC	ACACACACACAC	6	462	226	107	301	196	GGCGTGTTTGTTGTGGCTAT	TGAGCTGATATCGGGATGTG	60.955	59.629
Scaffold4257:26584-26593	Di-	AC	ACACACACAC	5	460	226	159	307	150	GGCACCTCCTTGAATGACTT	GGAGGGGAAGGTATGGTTTA	59.141	57.849
Scaffold4357:142459-142470	Di-	AC	ACACACACACAC	6	462	226	159	348	191	GTAAACTAACGGCCTCACTGAC	GCCCGAGGAAGTACCTTTTAGT	57.946	60.024
Scaffold4417:494-503	Di-	AC	ACACACACAC	5	460	226	101	282	183	GTTGTAAGGCAGAGTTAGCCC	GGTATCTAGGAGGACATTGGC	58.021	57.624
Scaffold4520:32898-32911	Di-	AC	ACACACACACACAC	7	464	226	176	360	186	GCCTCTAACAAAACCAAGCC	CCTGATAGAACATGGTGTCGG	58.836	60.382
Scaffold4578:98243-98254	Di-	AC	ACACACACACAC	6	462	226	128	322	196	ATAATACATGTGACCGGGGG	CCAGCAGCAGACAACTATCAG	59.387	58.689
Scaffold4696:38928-38951	Di-	AC	ACACACACACACACACACACACAC	12	474	226	160	314	156	GGGTGATATGTATGTGTGGG	GTCACACTTCGAGACCCTTTC	55.941	58.782
Scaffold4790:47439-47448	Di-	AC	ACACACACAC	5	460	226	117	282	167	TACTTATCAAGGCCGTCGTC	GCATTGCATAAGGGACCAGT	57.849	59.962
Scaffold4852:13592-13605	Di-	AC	ACACACACACACAC	7	464	226	106	304	200	GGAAGCTTGGAAGGCACAT	TAGCTACGCGCCTGTCATA	60.211	58.215
Scaffold4866:62191-62200	Di-	AC	ACACACACAC	5	460	226	166	358	194	GCTGTCAAGGTGTATGTCTGC	AGTTACCTCTCACACGGACTGT	58.385	57.849
Scaffold5069:58147-58166	Di-	AC	ACACACACACACACACACAC	10	470	226	161	359	200	GATCAGTGCCTGAAAAGGG	GTGCGGTGGAGACCTAAAT	58.216	57.593
Scaffold5073:40213-40224	Di-	AC	ACACACACACAC	6	462	226	181	339	160	CGTTGTTCTCAGCTCTCGAT	GCACCAATGTAGCAGGTACT	58.187	55.347
Scaffold5112:18597-18608	Di-	AC	ACACACACACAC	6	462	226	143	341	200	GCACAGGATCAGTACCGTAAC	CTCCAGGATTCCACTTGGT	57.216	57.469
Scaffold5268:28396-28409	Di-	AC	ACACACACACACAC	7	464	226	127	325	200	TCCTTTAGCTTTCGTACCCC	GCACAGATATGGCTGAGCA	58.328	58.473
Scaffold5282:84739-84748	Di-	AC	ACACACACAC	5	460	226	146	297	153	GGTCTGTAGTCCATGCAGGTT	CAAGTATCGGACAAGTCCTCAG	59.079	58.862
Scaffold5362:36150-36163	Di-	AC	ACACACACACACAC	7	464	226	160	355	197	GACGTCTTCGATGCTACTTG	CACATACTTGCTCCGGTAGAGA	56.089	59.401
Scaffold5414:34741-34750	Di-	AC	ACACACACAC	5	460	226	130	315	187	GACTGACCCTCATTCTTGGAC	TGACGAGTGATGGGGTTACT	58.58	58
Scaffold5562:61076-61085	Di-	AC	ACACACACAC	5	460	226	178	350	174	CACGTACGCTTTGAGGACAT	GCATACGTGTGTGTGTCGAT	58.802	57.975
Scaffold5665:45743-45752	Di-	AC	ACACACACAC	5	460	226	124	287	165	GTGATTACTGCCTCTTTCCTCG	CTCGGCAGTGACAAATACG	60.262	57.852
Scaffold5665:64921-64930	Di-	AC	ACACACACAC	5	460	226	135	284	151	TTACTGCCTCTTTCCTCGTG	GGCAGTGACAAATACGGCT	58.105	58.739
Scaffold5666:22827-22836	Di-	AC	ACACACACAC	5	460	226	178	361	185	GCGAATTTCGACGACAGAC	GATCTGCACTGTCTACCAAGC	59.389	57.555
Scaffold5715:114009-114018	Di-	AC	ACACACACAC	5	460	226	157	329	174	GCACTGGTCAACTGTAACCAC	TCTACAAAAGCAGAGGGGC	58.13	58.034
Scaffold5753:30902-30911	Di-	AC	ACACACACAC	5	460	226	133	330	199	GCAAAACTGCTCAAAGAGGC	GGGGGTGTCGAGGAAAATA	60.14	59.735
Scaffold5815:28126-28135	Di-	AC	ACACACACAC	5	460	226	135	283	150	CCGTTTGGTGGAGGATAAC	GGGAGCAGGATATGTTCTCAGT	57.85	59.604
Scaffold5982:47867-47876	Di-	AC	ACACACACAC	5	460	226	101	280	181	CAGAACAGCGACATGTATGG	CTGTGTTAGGCGAGGAATAG	57.703	55.171
Scaffold6015:33408-33417	Di-	AC	ACACACACAC	5	460	226	178	366	190	CATAGCCCCAGTGGAGATTA	CCATAGCCCCAGTGGAAATA	57.641	59.778
Scaffold6031:28079-28090	Di-	AC	ACACACACACAC	6	462	226	104	288	186	GGGACAAGACTAATGCAGACCT	GTATTTAGGCCTCTGAAGGGAG	59.643	58.431
Scaffold6506:42970-42979	Di-	AC	ACACACACAC	5	460	226	152	337	187	GAGAACCTATACGATCGCCC	GGCATTGCAGTAACATCAGC	58.624	59.306
Scaffold6529:51908-51919	Di-	AC	ACACACACACAC	6	462	226	143	314	173	CGGTAAACGTCTGAAGACGAAC	GAGATCTTTTCTGCCGGTCT	61.06	58.473
Scaffold6796:14043-14052	Di-	AC	ACACACACAC	5	460	226	146	316	172	GTCCCCTTCTCCAGCAAAT	CTTTGGTCAGGGACACAGAA	59.079	58.695
Scaffold6898:11303-11316	Di-	AC	ACACACACACACAC	7	464	226	118	293	177	CATCATGAAGAGCCTACAGTCG	CACTGCCCTCATAGTCAAACTC	59.898	58.865
Scaffold6903:22632-22643	Di-	AC	ACACACACACAC	6	462	226	129	320	193	GAGGATGTCCTCAGACGAGAAT	ACGCTGTTTCGATCTCTGAC	59.705	58.028
Scaffold6921:58202-58213	Di-	AC	ACACACACACAC	6	462	226	164	355	193	CATGAGTAGTCGTTGACCGAAG	AGTCAGCAGAAGCACAAACC	59.797	58.087
Scaffold6982:23903-23912	Di-	AC	ACACACACAC	5	460	226	96	289	195	CCCAGAAGAGAACAAAGAAGGC	CGGTTGGTAGGTTTGATGGT	61.584	59.711
Scaffold7042:46223-46232	Di-	AC	ACACACACAC	5	460	226	178	374	198	CCACTTCCTGTACCTCAGAGTC	GTGGCTATGTGGTTGTCTAAGG	57.916	58.652
Scaffold7095:89341-89358	Di-	AC	ACACACACACACACACAC	9	468	226	129	327	200	TACGGGTTCAAACTCAGACC	GTCTTCTTCATCAGTACCGCTC	57.641	58.082
Scaffold7095:89361-89370	Di-	AC	ACACACACAC	5	460	226	109	307	200	TACGGGTTCAAACTCAGACC	GTCTTCTTCATCAGTACCGCTC	57.641	58.082
Scaffold7367:2702-2713	Di-	AC	ACACACACACAC	6	462	226	170	366	198	AGCTATAGTATGACCCCCAACC	GTACTGGGCTGTTCTGGTTCTA	58.432	58.395
Scaffold7373:63632-63645	Di-	AC	ACACACACACACAC	7	464	226	129	322	195	TGCAGAACTATGGCAGTGAC	GGAAGGGGGTAAATGTCCTT	57.402	59.148
Scaffold7550:45691-45706	Di-	AC	ACACACACACACACAC	8	466	226	171	321	152	ATAAATCGGGTGTCTGTCCC	CTGCTCAGGCAGATTTCTCT	58.717	57.353
Scaffold7612:85953-85962	Di-	AC	ACACACACAC	5	460	226	181	362	183	CAGTCATTCAGGGCTCTGTT	CCATTTAAGACAGGGGGATG	57.87	59.24
Scaffold8045:63245-63254	Di-	AC	ACACACACAC	5	460	226	159	335	178	AGTGGGGGTCATGTTACCTGT	GGGTACCTCACAGCTTCCTATT	60.538	58.672
Scaffold8265:2984-2993	Di-	AC	ACACACACAC	5	460	226	162	359	199	CCTCACTCTGTGAATTAGTGGC	GGTCCAACACATGAGAGGTATC	58.865	58.378
Scaffold8275:52127-52136	Di-	AC	ACACACACAC	5	460	226	167	353	188	GTACATTTCCACATGCTGCC	GATATGTTAGGCAAGCCACG	59.005	58.268
Scaffold8498:46563-46572	Di-	AC	ACACACACAC	5	460	226	121	282	163	GGCATGTCCGACACTCTTTA	CCAACTCGTGTGTGCTGTAA	58.724	58.334
Scaffold8514:11646-11665	Di-	AC	ACACACACACACACACACAC	10	470	226	156	346	192	TAGAGTGGGAGTTGGGAATGTC	GGTGCCCGGATCATTATTAC	60.361	59.118
Scaffold8578:40554-40563	Di-	AC	ACACACACAC	5	460	226	152	308	158	TCGGCAGATGTATCTTCACC	ACCCCTCTAGGAGAAAAGTGC	58.672	58.864
Scaffold8710:45387-45396	Di-	AC	ACACACACAC	5	460	226	144	304	162	CCTGTGCTTGTGAACCGTTA	GTTTACCGACAGCCAGAACAC	59.758	59.653
Scaffold8731:24015-24030	Di-	AC	ACACACACACACACAC	8	466	226	173	371	200	CCACGTTGTATGCATCTCC	CTCGTACCATCAGAGAAAGC	57.456	55.107
Scaffold8771:31278-31287	Di-	AC	ACACACACAC	5	460	226	160	321	163	GGCAATGTCTTAAAGCCGTG	GCGACACGAACTGATGTTCT	60.637	58.884
Scaffold8919:47698-47707	Di-	AC	ACACACACAC	5	460	226	102	288	188	GACACCATTTGCTTCTGAGG	CGTACTGAGGTCGTTGTTTAGG	58.287	58.835
Scaffold8922:21797-21814	Di-	AC	ACACACACACACACACAC	9	468	226	171	363	194	CACTGTTTCGTTATAGGCGG	CCTGTGACCTACTTTTGCAC	58.32	55.834
Scaffold8966:66292-66301	Di-	AC	ACACACACAC	5	460	226	95	281	188	CGAAAGTACGGCTTGTAGAC	GATACACCCTACCTTTGCAGTG	55.24	58.652
Scaffold8983:17254-17265	Di-	AC	ACACACACACAC	6	462	226	175	324	151	CAACCAACACTGTAACGCAC	CCCACTGGGAACAATGTCTA	57.665	58.414
Scaffold9037:11909-11922	Di-	AC	ACACACACACACAC	7	464	226	176	367	193	GTAACAGATAATGCGTCCCC	CACGATTCAAGCGAGTCATC	57.028	59.399
Scaffold9215:20009-20020	Di-	AC	ACACACACACAC	6	462	226	140	318	180	AGTAGGCCATGACCTCTCAA	CCTAACAACTTGCCCACTGACT	57.323	60.58
Scaffold9247:62930-62957	Di-	AC	ACACACACACACACACACACACACACAC	14	478	226	161	311	152	GGGTCTACGTAAGAGTGTAACCC	ACGTTGGGACAAAAGTGACG	58.164	60.984
Scaffold9305:29957-29968	Di-	AC	ACACACACACAC	6	462	226	145	296	153	CCCTTTTACACCGGTTCTTG	CTCTGAGGTGAGTTCTTGTTCC	59.466	58.038
Scaffold9422:10607-10616	Di-	AC	ACACACACAC	5	460	226	103	281	180	GAGCAAGAGAAGCATCCCTAC	CGTAAAAAGTGGTCGGCTC	58.161	58.365
Scaffold9484:10456-10465	Di-	AC	ACACACACAC	5	460	226	135	320	187	GTCAACCAGCGAGTTAAAGC	ACTCGAAGTGCGTGAGGATA	57.632	58.47
Scaffold9569:98875-98884	Di-	AC	ACACACACAC	5	460	226	158	322	166	CGGGTCCAGGAGTTTTACA	ACCCCTACCATGGAATTAGC	58.554	57.875
Scaffold10295:44209-44218	Di-	AC	ACACACACAC	5	460	226	123	305	184	GCTGGAGCACCACAATAACT	CTACGCACTCGTATCACAACAC	57.824	58.39
Scaffold10302:489-500	Di-	AC	ACACACACACAC	6	462	226	181	329	150	TTTCTAGGCAGCTGAAGTGG	CCCTGTGACATACATTCCCT	58.256	57.292
Scaffold10346:41993-42002	Di-	AC	ACACACACAC	5	460	226	143	292	151	GCGATTTATATGTCACCCCC	CTCTGAAAACCCGTGGACAT	59.118	59.966
Scaffold10551:40276-40285	Di-	AC	ACACACACAC	5	460	226	133	295	164	GTGGGGAAATCGACATCAG	CTAACCAGGTGTTGCACAAG	58.866	56.83
Scaffold10563:2149-2158	Di-	AC	ACACACACAC	5	460	226	166	325	161	AGTTAAGGGAAATCCCGCC	ACAGCTCTCGACCTATTCCTCT	60.272	58.649
Scaffold10873:37734-37743	Di-	AC	ACACACACAC	5	460	226	136	284	150	GCCATCTTGCTTTACTGACC	CATTCTGTCGTGGGTACTGA	57.419	57.071
Scaffold11005:49291-49300	Di-	AC	ACACACACAC	5	460	226	160	309	151	CCAGCAGAGTCAATGTTGC	AGGCATATAAGTCACCCCAG	57.898	56.632
Scaffold11359:8686-8697	Di-	AC	ACACACACACAC	6	462	226	102	291	191	TACGGTGGCAGAAAGAGAAC	AAGGCTGTACGGATCACTACTC	57.951	57.515
Scaffold11434:4107-4116	Di-	AC	ACACACACAC	5	460	226	98	288	192	GGTGCTGGATCCCTCATACTA	CAGGCCATCATCACTTTGAG	59.02	59.241
Scaffold11502:41692-41701	Di-	AC	ACACACACAC	5	460	226	169	327	160	AGGGAGGGTCATACTCAAAGAG	GAGGACATTGATGGTGAGTC	58.737	55.265
Scaffold11546:43615-43624	Di-	AC	ACACACACAC	5	460	226	140	337	199	CAATGGTGCTACACGGTTACTC	CCAGGAATGTCTTTCCACGA	59.562	61.034
Scaffold11561:40563-40574	Di-	AC	ACACACACACAC	6	462	226	174	337	165	ACGGTAAAACACACCCCTCT	GAGCACCACCTTTTTGTCAC	58.429	58.187
Scaffold11647:15467-15476	Di-	AC	ACACACACAC	5	460	226	146	330	186	GCACTGTCAAATCAGGAGTG	GATATACAGTGCAGACCTTGGC	56.759	58.747
Scaffold11848:6343-6352	Di-	AC	ACACACACAC	5	460	226	165	328	165	CTACAGCTCAGAACTCTGTGACC	CCAACACTGGCTTTAGTGGT	58.281	57.731
Scaffold12225:7747-7756	Di-	AC	ACACACACAC	5	460	226	163	314	153	GGCCCATTTGACAACCTATC	ACTTGTAGTCCAAGGGGGTT	59.249	57.492
Scaffold12690:12786-12795	Di-	AC	ACACACACAC	5	460	226	128	283	157	CACACTCACTGATCCATGACAC	ACCAGGTCAGTGTGTTTGTC	59.023	55.849
Scaffold12729:62615-62624	Di-	AC	ACACACACAC	5	460	226	181	379	200	GACGAAGCCCCTACATCAT	GAGCCGTGCTTGGTAAGTA	57.531	56.535
Scaffold12854:20824-20833	Di-	AC	ACACACACAC	5	460	226	123	320	199	ACTACAGAATGGTAAGGGGG	CTGAACCGTAACGCTGTATCTG	55.616	59.828
Scaffold13019:68268-68291	Di-	AC	ACACACACACACACACACACACAC	12	474	226	170	348	180	GCACGCCCTTTTATACTCAC	GAGGATACACACATGAGGAAGG	57.392	58.525
Scaffold13182:19524-19533	Di-	AC	ACACACACAC	5	460	226	149	347	200	CCCATGATAATTGGAGACCG	GGGCAACACAACAACAGGTA	60.148	59.465
Scaffold13275:17065-17084	Di-	AC	ACACACACACACACACACAC	10	470	226	138	317	181	GACCCGAGTGTAAGTCCTCTAA	ATGAACAGATGTCACAGGGG	57.49	58.349
Scaffold13513:57618-57627	Di-	AC	ACACACACAC	5	460	226	156	343	189	GAGTGCACCTGTACGGAAAA	GTTATGTCAAGATGGGGAGGTC	58.775	59.696
Scaffold14193:31621-31632	Di-	AC	ACACACACACAC	6	462	226	146	296	152	GGTCAACCCTAGATTCGGTATG	CCAATAGATAGACGAGCACCTG	59.725	58.882
Scaffold14355:16412-16421	Di-	AC	ACACACACAC	5	460	226	134	313	181	GCAGTATGTGCCGTAAAAGC	CACAGGAAGTCTCTGGTAAGAGC	58.466	59.578
Scaffold14453:1646-1655	Di-	AC	ACACACACAC	5	460	226	170	340	172	ACTAACACCATCCAAGTCGC	AGCATAGTGTCCTCTTCCTCTG	57.669	57.697
Scaffold14980:37110-37119	Di-	AC	ACACACACAC	5	460	226	130	294	166	GACTAGTTTGCTGCTTCCCTGT	GGGGCACTTCATTCCCTTA	59.95	59.879
Scaffold15127:1079-1088	Di-	AC	ACACACACAC	5	460	226	150	339	191	TAGCAGTCACGAAACCTGACAC	CTGACGTCTGATATCCCCTTC	60.356	58.608
Scaffold15294:34076-34085	Di-	AC	ACACACACAC	5	460	226	175	343	170	ACATTGTGGCAGATGAGGAG	CCGAAACTGGAACTGCTTC	58.671	58.428
Scaffold15573:24993-25002	Di-	AC	ACACACACAC	5	460	226	128	305	179	CACGTGAACACCCTTGAAAC	CGGTTCTAGCTTCGTGCTAT	59.034	57.304
Scaffold15854:22312-22321	Di-	AC	ACACACACAC	5	460	226	111	282	173	TACCTTCGGCTTTGAGACAG	TCAGTGTGAGCCAATCAGTG	58.105	58.341
Scaffold16364:10589-10600	Di-	AC	ACACACACACAC	6	462	226	135	330	197	CTAACTACCCCCTCCTTTTCAG	GGGGTTAAGGTCTCATTAGCTC	58.345	58.298
Scaffold16584:25683-25694	Di-	AC	ACACACACACAC	6	462	226	173	370	199	GGCACGATGAGCTATAAGGA	GAGTTATTCAACGCCGACAG	57.943	58.379
Scaffold16671:56203-56214	Di-	AC	ACACACACACAC	6	462	226	145	314	171	GGTCTTTTAGATGAACCGAGGC	GAAGCCCTTATCTATGACACCC	61.3	58.984
Scaffold16956:22317-22326	Di-	AC	ACACACACAC	5	460	226	178	342	166	CCAGGCAGTATTTCATGGTC	ATGGCCTCTGCCTAAGTTTC	58.019	58.411
Scaffold17063:46762-46771	Di-	AC	ACACACACAC	5	460	226	85	281	198	GACTCTAACCTTAAACGGGTCC	GCCATAAAACAGTGGAGGG	58.212	58.005
Scaffold17278:20753-20782	Di-	AC	ACACACACACACACACACACACACACACAC	15	480	226	141	307	168	GCGAGAACGCTTTCCCTATAAC	GGTACGACTGTTATCGTGTTCG	61.398	59.562
Scaffold17462:8755-8764	Di-	AC	ACACACACAC	5	460	226	177	366	191	ATCTGCTCCTCGTGATTCTG	TGTTAGTCGCCGGTAGAAAC	57.97	57.906
Scaffold17552:22774-22783	Di-	AC	ACACACACAC	5	460	226	172	320	150	TGTGTCTTTAGGTCCAGCAC	GAAGGAAAGACAGATGACTCCC	56.284	59.187
Scaffold18027:26947-26956	Di-	AC	ACACACACAC	5	460	226	141	328	189	CTTTACATAGCGGTGAAGCG	GATACATTCCGTCTCCGTCC	58.607	59.366
Scaffold18168:10199-10208	Di-	AC	ACACACACAC	5	460	226	112	308	198	CCCTACGTGATGAATTGGTG	CCTCTATCGGAGTAAAGTACCG	58.847	57.135
Scaffold18215:8717-8730	Di-	AC	ACACACACACACAC	7	464	226	169	349	182	ACGGTAGACACATCCAATCG	GGGTGTGGCTAATTTGGAC	58.443	57.849
Scaffold18242:14294-14303	Di-	AC	ACACACACAC	5	460	226	171	362	193	GCGACTTCCTGTCATGCTAC	ACCACCTTGGTGATTCAGG	58.472	58.335
Scaffold18894:21589-21600	Di-	AC	ACACACACACAC	6	462	226	156	327	173	CTGCAAAGGCAGAGATGTG	CTGAATCCTACCCGAATGTG	58.066	58.02
Scaffold19097:16111-16132	Di-	AC	ACACACACACACACACACACAC	11	472	226	179	361	184	CGCCTGTCGATCAGAAGTAA	CGAAGCCCAGAATCAAACTG	59.024	60.766
Scaffold19345:29588-29597	Di-	AC	ACACACACAC	5	460	226	131	307	178	GTTCTTTCACGGTTTAGCCC	CGTCAGTCGCGATTAGAAGT	58.695	58.132
Scaffold19588:6639-6650	Di-	AC	ACACACACACAC	6	462	226	160	337	179	CGCTAGTATAGCTGGAAAGTCG	GGTTGTTCCTTCATGCTCAC	58.395	58.129
Scaffold19606:23251-23260	Di-	AC	ACACACACAC	5	460	226	172	341	171	CATAGCACTGATGCCTGGTTAC	CCAACTATCCGAGCATTACG	59.66	58.267
Scaffold19606:23282-23297	Di-	AC	ACACACACACACACAC	8	466	226	141	310	171	CATAGCACTGATGCCTGGTTAC	CCAACTATCCGAGCATTACG	59.66	58.267
Scaffold19617:6146-6155	Di-	AC	ACACACACAC	5	460	226	125	296	173	GAAATGGGTCCTATCGAGCTAC	CCTGCTTTCTCGGATTGAAC	59.117	59.813
Scaffold20171:27844-27853	Di-	AC	ACACACACAC	5	460	226	143	307	166	AACTGGCCCCTCTAATGAAC	CTGTCACATCGACATATCCG	58.121	57.474
Scaffold20382:34722-34731	Di-	AC	ACACACACAC	5	460	226	125	323	200	GACACACACACGCAAATAGG	CTACAGTCAGGTTGTCGTTCCT	57.602	58.387
Scaffold20414:6160-6169	Di-	AC	ACACACACAC	5	460	226	154	334	182	AGTTTCTGGCCACCAGGTAT	CACAGGTGCCTGATGTCTAA	58.525	57.239
Scaffold20565:18681-18692	Di-	AC	ACACACACACAC	6	462	226	143	340	199	GGTGGACAAGCAGACATCTT	GTTCCCATTAAGGTTCCCAC	57.708	58.214
Scaffold20581:30732-30745	Di-	AC	ACACACACACACAC	7	464	226	159	308	151	GCAACAGGACCATCGTTTAC	ACTGGGATCACCAAAGTCAC	58.076	57.381
Scaffold20609:21382-21395	Di-	AC	ACACACACACACAC	7	464	226	92	289	199	GGACACTGCAGCAGCTTTTA	CTTTCGGCTTCCGATTACAG	59.224	59.839
Scaffold20783:19811-19820	Di-	AC	ACACACACAC	5	460	226	152	349	199	GCAAACCTGATTGACGACAC	GGAGAGCCAAGGTAAATGACTG	59.143	60.13
Scaffold20834:8984-8993	Di-	AC	ACACACACAC	5	460	226	168	355	189	GTGCAGAACACACACATTGG	CTGGGAGTAGGGTGCTTAAATG	58.539	60.015
Scaffold20902:7394-7403	Di-	AC	ACACACACAC	5	460	226	167	322	157	CTAGAGCTACGCCTTTAGGTGA	GGGAGAGTCATTAAACTGGGAG	58.016	59.101
Scaffold20902:7406-7417	Di-	AC	ACACACACACAC	6	462	226	155	310	157	CTAGAGCTACGCCTTTAGGTGA	GGGAGAGTCATTAAACTGGGAG	58.016	59.101
Scaffold21030:2592-2601	Di-	AC	ACACACACAC	5	460	226	118	280	164	GGGATCGGATCACTTGTTAG	TGATACCCGGATAACTCCTG	57.047	57.488
Scaffold21302:11734-11747	Di-	AC	ACACACACACACAC	7	464	226	136	313	179	CAACTTGCCAGAGCACAAAG	GGTAGAAGTGTGGCAGTTTCAG	59.634	58.912
Scaffold21368:27796-27805	Di-	AC	ACACACACAC	5	448	226	136	330	196	GGTAGTACTGGTAAAGGATCTGGG	TAGGTGACCTGGGGATGTATCT	59.358	59.713
Scaffold21447:24677-24690	Di-	AC	ACACACACACACAC	7	464	226	141	291	152	GCCGTCTGTACAGCTGTTGAAT	CATTGGCCGCAAAGTAGAC	61.61	59.287
Scaffold21735:24161-24170	Di-	AC	ACACACACAC	5	460	226	143	299	158	GTCAGCTGAAGAAAGGACCAGT	GGCTATACAGAACCTGGTCTCA	59.923	58.344
Scaffold21953:37696-37705	Di-	AC	ACACACACAC	5	460	226	115	292	179	GATGAAACTTGCACCACTCC	ACAAGTTCCCCTGCACTTC	58.129	57.693
Scaffold22028:26578-26587	Di-	AC	ACACACACAC	5	460	226	118	311	195	GCGTCATCTACGAAAGCTAC	GTCTCTACGAGTGTCGATGAAC	55.31	56.505
Scaffold22573:3360-3371	Di-	AC	ACACACACACAC	6	462	226	101	287	188	GCCTGATGTATTGTGTATCGGC	GTGCAAGGAAAAGACCCAAC	61.624	59.574
Scaffold22573:3373-3382	Di-	AC	ACACACACAC	5	460	226	88	286	200	GCCTGATGTATTGTGTATCGGC	GCTGCTATATACGTGCAAGG	61.624	56.207
Scaffold22710:11538-11547	Di-	AC	ACACACACAC	5	460	226	152	305	155	GAACCAACCACCCATGTAAC	CACTAATAGCAGCGGTGTTG	57.61	57.07
Scaffold23074:10995-11008	Di-	AC	ACACACACACACAC	7	464	226	111	308	199	ACTGTTGAAACGCGTCACCT	AGTATAGTTACGGCATGGCACC	60.754	60.284
Scaffold23917:18676-18685	Di-	AC	ACACACACAC	5	460	226	108	280	174	CCCTAACCCCTTCAAAAACC	ACTCTTCCTCAGGCCCTCT	59.677	57.987
Scaffold24393:5700-5709	Di-	AC	ACACACACAC	5	460	226	157	339	184	ATCTGGATCTGGAGCTGGATAC	GCTGCGAGAGCAGAAAAAC	59.564	58.891
Scaffold24831:51689-51698	Di-	AC	ACACACACAC	5	460	226	115	313	200	CTCTTGTGGGTTACAAAGGACC	GCCTCTGTCTGTAAACGGTTG	59.901	59.788
Scaffold25056:14649-14660	Di-	AC	ACACACACACAC	6	462	226	161	358	199	GGCTTGGCGTTCTTCTTGTA	AGTACGATCGACCGCATTAG	60.386	57.877
Scaffold25803:11843-11856	Di-	AC	ACACACACACACAC	7	464	226	134	294	162	CCGTATTATCCGCTGTATGG	AGTCGTATTAACTCCGCACG	58.018	57.933
Scaffold26256:13137-13150	Di-	AC	ACACACACACACAC	7	464	226	140	289	151	AAGTTGCCACTAGTCATCGG	GTACTGAACTGTCGTTCGCAAG	57.826	59.98
Scaffold26432:13547-13556	Di-	AC	ACACACACAC	5	460	226	172	360	190	AGTGGAAAGTATAAGGGGCAGC	CTATCACGCGCAGAAGAATC	60.834	58.627
Scaffold27619:21316-21329	Di-	AC	ACACACACACACAC	7	464	226	100	290	192	ATCCGGGTCTACATCGATTC	ACAATAGCTCGCTCTAACCGAC	58.815	59.94
Scaffold27851:7246-7255	Di-	AC	ACACACACAC	5	460	226	120	286	168	GAACACACACCGTGGAATG	GAGTGTGTTCTTCACGCCAT	58.295	58.727
Scaffold27860:6488-6519	Di-	AC	ACACACACACACACACACACACACACACACAC	16	482	226	140	304	166	AGCCTAAACATGCCTCAGC	GGGACCGCAATATGTCAAC	58.061	58.787
Scaffold27949:11621-11632	Di-	AC	ACACACACACAC	6	462	226	131	296	167	GTCAAGTGATTGCATACGGC	CAGACAGATTTTCCAGCGTC	59.156	58.443
Scaffold27953:37139-37148	Di-	AC	ACACACACAC	5	460	226	175	364	191	ACTTGACATCTCACAGGCACTC	GACGGTACATACACACAAGAGG	59.38	57.143
Scaffold27981:11336-11345	Di-	AC	ACACACACAC	5	460	226	176	348	174	GTCAATTAGTGCATCCCCTC	CGCTTTCGCATATCGTACC	57.043	59.295
Scaffold29039:17563-17572	Di-	AC	ACACACACAC	5	460	226	111	284	175	ATACGTCACCGTTTGAGTCG	CATAATGACAAGCCCGTACC	58.65	57.971
Scaffold29055:6739-6748	Di-	AC	ACACACACAC	5	460	226	117	289	174	CTAGAAAGACATGCACCACG	AGGTGATACTCCAGCGGTTT	56.923	58.672
Scaffold29426:6122-6131	Di-	AC	ACACACACAC	5	460	226	162	356	196	CTCTGCTGAGTGGTTAAGGTTG	CACTACCAAGTGAAGCTGGTG	59.05	58.438
Scaffold29745:6579-6588	Di-	AC	ACACACACAC	5	460	226	112	306	196	TTACGTATTACGAGGGACCG	GAACCACACGCTGTACATGA	57.664	58.111
Scaffold30016:1612-1621	Di-	AC	ACACACACAC	5	460	226	156	328	174	CAGACCACCATGATCAGACA	GAGATTAGCAGAGTAATGGCCC	57.934	59.249
Scaffold30069:628-637	Di-	AC	ACACACACAC	5	460	226	148	338	192	CTAGGACCTTAGTCTCAAGCTG	CGTTCTCTCTGCAAAGCTAGTC	55.241	58.561
Scaffold30181:8124-8133	Di-	AC	ACACACACAC	5	460	226	168	366	200	CGCAAGGACAAGAGTAACACTG	GTCAAAAGCAAGTCCTCCTG	59.973	57.514
Scaffold30276:11700-11709	Di-	AC	ACACACACAC	5	460	226	149	337	190	CCAGATCTTGATGATTGCCC	GATAACTCGACAGCCCTGTATC	60.426	57.838
Scaffold30332:17828-17837	Di-	AC	ACACACACAC	5	460	226	109	298	191	GTAAGACGGAGGGGAGAGAG	CGCCTCATGTGAGATATGTG	57.926	57.639
Scaffold30411:4303-4328	Di-	AC	ACACACACACACACACACACACACAC	13	476	226	161	356	197	TGATCCCGTATGCCTAGAAG	ATATATCATCCCCCTACCCCC	57.793	59.962
Scaffold30667:4644-4663	Di-	AC	ACACACACACACACACACAC	10	470	226	170	360	192	CTTCTTGTCAGGAAACGGTC	GATCGCGTATGAACGACTTC	57.357	58.326
Scaffold31188:20915-20928	Di-	AC	ACACACACACACAC	7	464	226	145	340	197	GGTGTGGAACGAACTGATGTAG	CAACCCAGCCGAATGACTAT	59.52	59.955
Scaffold31645:8710-8723	Di-	AC	ACACACACACACAC	7	464	226	135	314	181	GCATTATATCGTCTGCCCAC	GTAACGGAATTGTCTGGTCG	58.065	58.076
Scaffold31727:9868-9877	Di-	AC	ACACACACAC	5	460	226	139	335	198	GTACCAGTTAACCCCAACATCC	GCTGCTAGTTATGTCTGTGGTG	59.504	57.598
Scaffold32590:30394-30403	Di-	AC	ACACACACAC	5	460	226	106	286	182	CTGCATAAAGCTCCCGCTAT	ATACCCGATACTTCTCACGGTC	59.479	59.375
Scaffold33089:7291-7302	Di-	AC	ACACACACACAC	6	462	226	105	285	182	CCTTATCACAGTATGCTCCCAC	TAACTCGCCCCGAGTGTAT	58.604	58.187
Scaffold34903:14854-14865	Di-	AC	ACACACACACAC	6	462	226	156	323	169	CTGGAAGTACGAACCTGTGTGT	GTTCTGATTCAGTGTTGGCG	59.182	59.293
Scaffold37885:26737-26748	Di-	AC	ACACACACACAC	6	462	226	137	288	153	GTCCCCGATGTGACTACCAT	TTGGTTGTATCACTCGACGC	59.661	59.722
Scaffold38392:3442-3453	Di-	AC	ACACACACACAC	6	462	226	168	358	192	GAATTGTTCGGGGTCTCAGT	CAGACCACATTGCAACTACAGG	58.992	60.604
Scaffold38805:1371-1380	Di-	AC	ACACACACAC	5	460	226	154	315	163	GTTGTGTCGGAAAAGGTACG	CGCACAATCAGAGTGACAAG	58.132	57.977
Scaffold40051:10569-10578	Di-	AC	ACACACACAC	5	460	226	173	350	179	GTTGGCGAATAGTTCTCGTC	TTACAGGGTATCCCGAGACAG	57.419	59.063
Scaffold41373:6364-6393	Di-	AC	ACACACACACACACACACACACACACACAC	15	480	226	180	371	193	GGGTAATTGAGGCAGTCAGA	GGACAGGTTTTGCTTGGTGT	57.737	60.012
Scaffold43315:2810-2819	Di-	AC	ACACACACAC	5	460	226	154	317	165	GGTGTCAAACACCTCCAAGT	AGACACATACTCCAGAGAGGGAC	57.447	58.753
Scaffold44187:1789-1798	Di-	AC	ACACACACAC	5	460	226	166	315	151	GTTGCTTATGGCCTTTCCAG	GCTGGTTCTAAACGGATGC	59.708	58.312
Scaffold48506:9282-9291	Di-	AC	ACACACACAC	5	460	226	149	313	166	GCATGAAGGGTGACATATCC	GTATGGTGCTAACAAAGCGG	57.803	58.32
Scaffold48937:753-764	Di-	AC	ACACACACACAC	6	462	226	107	305	200	GAGGTGTCGTGCTCTAATGACT	CGTATGTTACGCAAGACGC	58.483	57.962
Scaffold50423:9228-9255	Di-	AC	ACACACACACACACACACACACACACAC	14	478	226	135	299	166	GAAGCTAGCCTTTGGTGACT	AACTAACGGACAGGTCTTGC	56.289	56.923
Scaffold51088:20537-20546	Di-	AC	ACACACACAC	5	460	226	164	313	151	CTTAATGCATATCTCGGCCC	CGTTGCGTATAAAGTGCCTC	59.529	58.465
Scaffold52701:6415-6424	Di-	AC	ACACACACAC	5	460	226	123	320	199	GTGTAGGTATTCCGCACAGT	GATAAAGGCCAGTTGAACGC	55.18	59.713
Scaffold53436:8906-8915	Di-	AC	ACACACACAC	5	460	226	122	319	199	CTGCAGCCAATAAGCACTG	CGAGAAAACATCTGTCGGG	58.172	59.226
Scaffold53514:11107-11122	Di-	AC	ACACACACACACACAC	8	466	226	154	305	153	GAGAGGTTCAAAACGCACAG	TGTGTGGAGGTGAGAATGTG	58.497	57.999
Scaffold53821:3302-3313	Di-	AC	ACACACACACAC	6	462	226	177	358	183	CATTTCTCAGCCTGTGACTC	GCACTTGCTATGGCGTATGT	55.896	58.827
Scaffold55613:11959-11968	Di-	AC	ACACACACAC	5	460	226	154	302	150	TCCCCGCAGTACTGTGAAT	CTATGGTTGCTTACCTAGGGG	59.101	57.79
Scaffold55730:6316-6327	Di-	AC	ACACACACACAC	6	462	226	179	331	154	CACTGGACAAGTGGAAAAGC	CGCGGGAAGTAGTATAATCG	58.342	57.459
Scaffold56536:6855-6864	Di-	AC	ACACACACAC	5	460	226	181	329	150	TGCTACCCTAAGCTCGCCT	CTGATCCCGTTATGCTTGGT	60.125	59.955
Scaffold58536:3340-3349	Di-	AC	ACACACACAC	5	460	226	125	297	174	GAGAGCTTACACTGTTTGTGCC	CCTCTCAAGCTTGTCAGAAAGG	59.056	60.54
Scaffold59074:13450-13459	Di-	AC	ACACACACAC	5	460	226	170	358	190	TATCTCCCTGGAATCCTGTGC	CCTGTTTCAGGGGAGTGTAAG	61.361	58.705
Scaffold61437:5865-5874	Di-	AC	ACACACACAC	5	460	226	166	353	189	GCAGTAGATCGAGAAAGGCA	CAGGATGCACCCTCAGATT	58.201	58.601
Scaffold64442:4746-4755	Di-	AC	ACACACACAC	5	460	226	148	328	182	CCCCTCTAAAAATGGCACAC	GGCCTGTACGTAGCTATACTCTC	59.429	56.517
Scaffold70763:884-899	Di-	AC	ACACACACACACACAC	8	466	226	145	302	159	ATGCCATAGTTCGGAGTCCA	CCAGCCAGTGATCTCCATT	60.483	58.601
Scaffold72105:3653-3664	Di-	AC	ACACACACACAC	6	462	226	169	317	150	ACTTGCCTGGTACTGCTGTT	CTTCTGCAAGCTGTGGTCTAAG	57.477	59.328
Scaffold80451:388-397	Di-	AC	ACACACACAC	5	460	226	134	313	181	GTTTAGCCACACGAAAGTGG	CTTCGCTTATGTTGCCTGTC	58.283	58.529
Scaffold91786:279-288	Di-	AC	ACACACACAC	5	460	226	111	300	191	GCACACCAATTTCGATCTGG	CTTTATTGGCCCACAGCCTA	61.449	60.089
Scaffold92520:95-104	Di-	AC	ACACACACAC	5	329	95	50	211	163	GGGCTTGTAACAGTCCTCAA	GAGAAAAAGTCTTCCCGCTC	57.797	58.121
Scaffold92520:147-156	Di-	AC	ACACACACAC	5	381	147	50	211	163	GGGCTTGTAACAGTCCTCAA	GAGAAAAAGTCTTCCCGCTC	57.797	58.121
Scaffold97030:2923-2934	Di-	AC	ACACACACACAC	6	462	226	107	300	195	CCCTCTTTATAGCCCCATAGTC	GTCACGCCTTGAATGTCTTC	58.2	58.287
Scaffold107634:453-462	Di-	AC	ACACACACAC	5	460	226	140	299	161	GTCAATCTTACATCGCCACG	TGTCTTACAAGGGCTGGTTG	59.152	58.773
Scaffold122919:445-454	Di-	AC	ACACACACAC	5	460	226	137	306	171	CCTCTTCCCTTCCCAATCTTAG	TTCTTGTCGAGTTGGTCTCG	60.419	59.007
Scaffold126764:132-141	Di-	AC	ACACACACAC	5	366	132	44	237	195	GCATGTCGAACCATCTTACG	GATTCCAAGACATGTGCCAG	59.152	59.09
Scaffold132737:342-351	Di-	AC	ACACACACAC	5	460	226	142	310	170	ACCAACATTCAGTCTCGACG	CAGCAACTTCTCATACTGGTCG	58.725	59.936
Scaffold143723:667-676	Di-	AC	ACACACACAC	5	460	226	153	323	172	TGTAACCTCACAAACGCCAG	GACACGCTCACTTTTCTCTG	59.758	56.149
Scaffold148126:704-715	Di-	AC	ACACACACACAC	6	424	226	165	352	189	CGCACCAATAGTATGTGCAG	GATTTTGGTGGGGACCATAC	57.821	58.959
Scaffold148126:773-784	Di-	AC	ACACACACACAC	6	355	226	96	283	189	CGCACCAATAGTATGTGCAG	GATTTTGGTGGGGACCATAC	57.821	58.959
Scaffold15:104898-104923	Di-	AG	AGAGAGAGAGAGAGAGAGAGAGAGAG	13	476	226	150	311	163	CCGAGAAAGCAAATGTGTGG	CCCCGTTACTCTATCTACAAGC	61.598	57.131
Scaffold173:102297-102306	Di-	AG	AGAGAGAGAG	5	460	226	164	313	151	GACTCACAGCAAAACTGCG	GTGTGAGCCCTAATCTCACG	58.127	58.315
Scaffold243:151946-151973	Di-	AG	AGAGAGAGAGAGAGAGAGAGAGAGAGAG	14	478	226	120	307	189	GCCAAGAGCAATATGTCGTC	GAGACTCACTTTGCCTGAGTGT	58.326	58.6
Scaffold359:17025-17034	Di-	AG	AGAGAGAGAG	5	460	226	111	290	181	ACTTGAACTGTTTGTCCCCC	CACGCAATAGTGTGTGCCAT	58.891	60.606
Scaffold390:7232-7241	Di-	AG	AGAGAGAGAG	5	460	226	176	370	196	CACCATCACACCATGGAAG	GTACTGTGTGTCTTCTTCGTGC	58.233	57.536
Scaffold566:105009-105024	Di-	AG	AGAGAGAGAGAGAGAG	8	466	226	162	355	195	GCTGTGCTCTCTGCAATTCT	CAGTCCTTTGCCTTTTGTCC	58.344	59.711
Scaffold616:61081-61090	Di-	AG	AGAGAGAGAG	5	460	226	163	340	179	GTAGTTGAAAGTCACCACTCCC	GAGTGTTACAGTGGCATTCAGC	57.697	59.809
Scaffold696:118318-118327	Di-	AG	AGAGAGAGAG	5	460	226	130	293	165	CCATTATACAGCAGGGCAAG	GTCCTGAGGTCTGATGTCCTT	58.267	58.173
Scaffold735:150029-150038	Di-	AG	AGAGAGAGAG	5	460	226	108	298	192	GTTGAGGCATGCTCTCCTTAC	ACAGAGAAGGCCGGTTAAGT	58.95	57.936
Scaffold793:6049-6058	Di-	AG	AGAGAGAGAG	5	460	226	178	329	153	GAGGAGCAGAATGCAGAAGA	TTCTCTCTCGTCCTCACTTG	58.259	55.594
Scaffold811:13292-13321	Di-	AG	AGAGAGAGAGAGAGAGAGAGAGAGAGAGAG	15	480	226	141	319	180	CCTATGAACGTACACTTCGG	CTCTTATGTCTTGCACCAGG	55.793	55.931
Scaffold812:65457-65468	Di-	AG	AGAGAGAGAGAG	6	462	226	149	329	182	CACACAGCGGTTATCAAGG	GCATGACTCGGTCAATTTCC	57.689	60.47
Scaffold870:68330-68341	Di-	AG	AGAGAGAGAGAG	6	462	226	123	308	187	GTAGTATGTCCAACTACCGTCGC	CTAGGGCGCAAGAAACTACTG	59.968	59.187
Scaffold891:10236-10245	Di-	AG	AGAGAGAGAG	5	460	226	170	350	182	CTATGTAGGACCTGTGCCGATAC	GTCTGTGGGTCATATTGCGT	59.926	58.444
Scaffold1107:30982-30991	Di-	AG	AGAGAGAGAG	5	460	226	135	297	164	AGACTACAGAACCATCTACCGC	CTGGAGTTCCGCCATAAAGTAG	57.515	60.142
Scaffold1504:55396-55417	Di-	AG	AGAGAGAGAGAGAGAGAGAGAG	11	472	226	165	317	154	TACTTTAGCTAGCGGGACTACG	GTTACTACAGCCCGATACCA	57.974	55.287
Scaffold1504:55420-55431	Di-	AG	AGAGAGAGAGAG	6	462	226	141	293	154	TACTTTAGCTAGCGGGACTACG	GTTACTACAGCCCGATACCA	57.974	55.287
Scaffold1572:48811-48830	Di-	AG	AGAGAGAGAGAGAGAGAGAG	10	470	226	158	346	190	TCCACTACTACTCCCTAACCACC	TAGGACAAAGGAACTCCTACGG	58.595	59.648
Scaffold1619:96901-96912	Di-	AG	AGAGAGAGAGAG	6	462	226	162	337	177	GGTAAACCGCATTCTGTGAC	GCCACAGCTCCCAAAAGTAT	58.076	59.198
Scaffold1643:78089-78100	Di-	AG	AGAGAGAGAGAG	6	462	226	168	352	186	GGAAGAATCAAGGTGGCAGT	CACTAAACTCTCGCCCCATA	59.141	57.85
Scaffold1686:91130-91155	Di-	AG	AGAGAGAGAGAGAGAGAGAGAGAGAG	13	476	226	107	300	195	ACGACTGTGTCGCAGGACTAT	GTTTGGTAGGCCGTTGGTAT	59.807	58.836
Scaffold2384:57864-57873	Di-	AG	AGAGAGAGAG	5	460	226	130	292	164	CTACTGGTGGAAGCAAATGG	CCTCTCTTGGCAGTCAATGT	58.228	57.87
Scaffold2651:33418-33427	Di-	AG	AGAGAGAGAG	5	460	226	180	353	175	GGGTGACCAAAGAACACGTA	CAGCTGACTGACTAGCACATGA	58.469	59.264
Scaffold2815:84856-84865	Di-	AG	AGAGAGAGAG	5	460	226	152	320	170	GACATGATTATCCAGCGCC	ATGTATGTCTGACGCAAGGG	59.045	58.597
Scaffold3021:79063-79074	Di-	AG	AGAGAGAGAGAG	6	462	226	169	339	172	CAGAGGTCTTGCTATGTTGC	GGGACCCTAATATGCCAGTT	56.089	57.875
Scaffold3339:2331-2340	Di-	AG	AGAGAGAGAG	5	460	226	136	319	185	GTTATCCCCTTATCTGGACG	CGTCTTTCGACGACTCTTCA	56.103	59.161
Scaffold3349:165416-165425	Di-	AG	AGAGAGAGAG	5	460	226	118	314	198	ACTTCTGTAACCACGAGGTCC	CAGGAGGCAAGGCAAAACTA	58.174	60.378
Scaffold3438:89407-89416	Di-	AG	AGAGAGAGAG	5	460	226	166	353	189	GGTAGCAAGTGAGAAGAGGAAG	TTACCTTCTAACACCGCCTC	57.373	56.974
Scaffold3627:56780-56789	Di-	AG	AGAGAGAGAG	5	460	226	180	355	177	CTCACTTAGAGGCAGCATGT	GGGAAGGTTAAGATACAGGGAG	55.655	58.163
Scaffold3630:189804-189815	Di-	AG	AGAGAGAGAGAG	6	462	226	103	285	184	ACCCGACCCTGATACTTTGT	GGATAGCCCACGGTATGATT	58.377	58.742
Scaffold3699:4889-4898	Di-	AG	AGAGAGAGAG	5	460	226	99	293	196	CGGAACAACTGCAGGCTAT	CGATGGACACCAAAAGTACACC	58.888	61.562
Scaffold3766:21564-21573	Di-	AG	AGAGAGAGAG	5	460	226	126	299	175	CAGTAGCAGTAGAGGTGGAGTTTG	CTTGTCTGTTCTCCCTCTGTTG	59.532	58.987
Scaffold4393:44983-44992	Di-	AG	AGAGAGAGAG	5	460	226	117	315	200	AGCTTCACCTGCTAAACTGC	TCTCTCTTCCTCAGGGAACTG	57.386	58.604
Scaffold4466:16040-16051	Di-	AG	AGAGAGAGAGAG	6	462	226	131	288	159	GATAGCGTGAACACCACACA	CTCCTGTCAAACTTCATGCC	58.111	58.287
Scaffold4627:61977-61988	Di-	AG	AGAGAGAGAGAG	6	462	226	163	336	175	GGTTAAGAACCCCACTTTGC	GCCTTGTGGACAATGGGATA	58.554	60.723
Scaffold4960:66918-66927	Di-	AG	AGAGAGAGAG	5	460	226	114	292	180	CCTGAAACACTAGCTGGGATCT	GATAGTGCAGATGGAGCGTAAG	59.773	59.024
Scaffold5113:112040-112049	Di-	AG	AGAGAGAGAG	5	460	226	107	283	178	CTACTAAAGGTGGCCGTGTAGAG	CTCTCTACGTACTGAGCTGACTGA	59.394	58.123
Scaffold5153:25165-25174	Di-	AG	AGAGAGAGAG	5	460	226	140	306	168	AGGTACTAGTGGAGGGAGACAAG	GACCTATGACCTGTCTGGACTCT	57.988	58.753
Scaffold5279:63962-63971	Di-	AG	AGAGAGAGAG	5	460	226	137	335	200	ATGCTGGGAGACTTGCTATG	GATCCTTATTCCTCAGCCCTAC	57.922	58.249
Scaffold5663:52450-52461	Di-	AG	AGAGAGAGAGAG	6	462	226	111	305	196	CTGTTCTCTCGAGATCTATCGG	GTCCGATGTTGGTATGTTCC	58.174	57.706
Scaffold5847:15084-15093	Di-	AG	AGAGAGAGAG	5	460	226	181	379	200	AGGTCCTTCAGCTACACACA	CTTACCGATGCCACATCAAC	55.841	59.002
Scaffold5907:37737-37746	Di-	AG	AGAGAGAGAG	5	460	226	170	339	171	GAGTGAAGGAGAGAGAACGGA	AAGTCGATCTCCAAACCCTC	58.605	58.173
Scaffold6257:26686-26695	Di-	AG	AGAGAGAGAG	5	460	226	89	287	200	TCAGGGTTTCTAGTGTGACC	CGCTGTCAGTGATTGTGTCA	55.103	59.431
Scaffold6346:12704-12717	Di-	AG	AGAGAGAGAGAGAG	7	464	226	136	332	198	GACAGAATACGAGAGAGAGGGA	CCTGAATCTCTTGCTGTGCT	57.611	58.187
Scaffold6392:16586-16597	Di-	AG	AGAGAGAGAGAG	6	462	226	95	292	199	CATTCAAAAGGACCCCAGTC	ATCAGTCGGCTTCTCATGTC	59.381	57.807
Scaffold6580:113833-113856	Di-	AG	AGAGAGAGAGAGAGAGAGAGAGAG	12	474	226	144	323	181	CACACAAACAATCCCCTAGGTC	GACAACAAGCAATAGTGCGG	60.641	59.347
Scaffold7215:10762-10771	Di-	AG	AGAGAGAGAG	5	460	226	127	316	191	GAGTGATAAGTTGTGTGGGAGG	GGTGCTTGATCATGTATGCC	58.576	58.956
Scaffold7277:132311-132324	Di-	AG	AGAGAGAGAGAGAG	7	464	226	162	351	191	CAGAAGTTGAAGGTCTCCACTC	GTGGCACTCTACCCAAAATG	58.038	58.076
Scaffold7635:6576-6587	Di-	AG	AGAGAGAGAGAG	6	462	226	141	339	200	CGAGGACATGTAGACGCTTT	CACTGAGTCTGCTCATTCCTCT	57.98	58.697
Scaffold7675:82396-82405	Di-	AG	AGAGAGAGAG	5	460	226	163	347	186	TTGAGCTGTGAAACTAGCCG	CGACTCCAATCGAATACCAC	59.22	58.019
Scaffold8075:32403-32412	Di-	AG	AGAGAGAGAG	5	460	226	111	306	197	GCCTCTATACCCCATAGACTGA	GACCTATGACCTGTCTGGACTCT	57.348	58.753
Scaffold9267:19921-19930	Di-	AG	AGAGAGAGAG	5	460	226	140	336	198	CCCTGTACAACAACATCGAG	GTAAGTATACGGGTGCGTAGCTC	56.594	59.282
Scaffold9267:19933-19948	Di-	AG	AGAGAGAGAGAGAGAG	8	466	226	128	324	198	CCCTGTACAACAACATCGAG	GTAAGTATACGGGTGCGTAGCTC	56.594	59.282
Scaffold9320:29385-29394	Di-	AG	AGAGAGAGAG	5	460	226	172	351	181	CCCTGTGACCTCCTTAATGTC	GTCCCGCATGCTCTGTAAT	58.511	58.687
Scaffold9483:67163-67174	Di-	AG	AGAGAGAGAGAG	6	462	226	106	303	199	CTTCCCAGTACAAGTTGGGTAG	TTCCTCGTCTACGATGGCT	57.807	58.401
Scaffold9591:34156-34165	Di-	AG	AGAGAGAGAG	5	460	226	172	321	151	GACGATACAGAATGATGGGG	ATTACTGCCCCGTATCTTCC	57.804	58.019
Scaffold9973:7151-7162	Di-	AG	AGAGAGAGAGAG	6	462	226	106	283	179	GAGTCACGACTGTCATGCAA	CCTGCCCAAGGATCAAACTA	58.341	60.066
Scaffold10004:12095-12104	Di-	AG	AGAGAGAGAG	5	460	226	105	283	180	GCTTTAGTCGCGTATGGCT	GCTGTCTGCTTTCCAGTGAT	58.16	58.028
Scaffold10498:42239-42250	Di-	AG	AGAGAGAGAGAG	6	462	226	134	324	192	CACGTGAGTCTGCCAAGTATAG	CTTGACAGACAACACTCGCTC	57.6	58.663
Scaffold11452:17843-17856	Di-	AG	AGAGAGAGAGAGAG	7	464	226	154	313	161	GCAGGTCTCTGTGGAAGTATCAC	TAAACTGCCCAGTCATTCCC	60.189	59.933
Scaffold11574:49634-49643	Di-	AG	AGAGAGAGAG	5	460	226	129	321	194	GTCACAGCACCATCCTAAACTG	AGCAGACATTTCCGGTAGC	59.662	57.907
Scaffold11866:59030-59039	Di-	AG	AGAGAGAGAG	5	460	226	115	312	199	GATGTAAAGGATACCCAGCG	GGGGAATATGTAGGTGGAAAGG	57.184	60.761
Scaffold12125:856-867	Di-	AG	AGAGAGAGAGAG	6	462	226	133	303	172	GTGAAGGTTGCTCAGAATGG	CTCCTCCTCAAGGTAGTGTTTG	58.287	57.992
Scaffold12788:3587-3598	Di-	AG	AGAGAGAGAGAG	6	462	226	140	327	189	GGAGATAGGCCTTTAAGTCGC	CTCACTCAGATATGACAAGGCG	59.368	59.898
Scaffold13351:27922-27933	Di-	AG	AGAGAGAGAGAG	6	462	226	136	289	155	CAACACATGAGGGATAAGGC	AAGAAGATCTCCCCATGGTC	58.019	57.964
Scaffold13872:27235-27244	Di-	AG	AGAGAGAGAG	5	460	226	172	330	160	AGAACACCTAAACCCTCCCTC	ACTCTTACGGTTAAAGGGCG	58.586	58.402
Scaffold14411:36453-36462	Di-	AG	AGAGAGAGAG	5	460	226	180	376	198	GAGTGTCAGTGCCTTACGAGA	CAAGACAGAAATGACCAGGG	58.102	58.13
Scaffold14419:26199-26208	Di-	AG	AGAGAGAGAG	5	460	226	133	283	152	GATGGGGGCTAAACAAGAGT	TGTCCTCGTATCCTTCTAGAGC	58.121	57.722
Scaffold15287:34924-34933	Di-	AG	AGAGAGAGAG	5	460	226	154	326	174	GACATTTCCTTACTCCTGGG	GCCCCGTTCATCTTTTAGAG	56.16	58.787
Scaffold16303:17497-17506	Di-	AG	AGAGAGAGAG	5	460	226	181	372	193	AGGGAAAATTCCCCCTCCTA	CTTTACTGGCTAGTGGCAACAC	60.962	58.975
Scaffold16488:11254-11263	Di-	AG	AGAGAGAGAG	5	460	226	143	323	182	GCCACTCAAAGCCTAAACAG	ACAATGTCACTGTAGCGTAGCC	57.635	59.337
Scaffold16657:25869-25878	Di-	AG	AGAGAGAGAG	5	460	226	179	369	192	TCGTCTATCAGACACAGAGAGG	GTTAGGCTCGCCATAAACCT	57.131	58.353
Scaffold16969:17853-17890	Di-	AG	AGAGAGAGAGAGAGAGAGAGAGAGAGAGAGAGAGAGAG	19	488	226	165	315	152	ATTGGCTGAAGTGTAGACACGG	GATCATCAAGGAAAGGAGCC	61.468	58.667
Scaffold17015:5621-5634	Di-	AG	AGAGAGAGAGAGAG	7	464	226	164	342	180	GTCGTCTGAGGCCATGATATAC	CGCTGAAACGAGTCATAGGT	58.556	57.98
Scaffold19056:11013-11022	Di-	AG	AGAGAGAGAG	5	460	226	155	334	181	GCTGTGTGGGAAAAGCATC	CCTTGTGATAATCGAGAGCG	59.234	58.476
Scaffold19868:24139-24150	Di-	AG	AGAGAGAGAGAG	6	462	226	141	301	162	ATTGTCTGGACTCGGCTTTC	GAGTCGATGCCAGAATTGTC	59.288	58.23
Scaffold20209:21624-21633	Di-	AG	AGAGAGAGAG	5	460	226	166	318	154	GTATAACTGGAGGCAGAGACCA	ATGAGCAGAAACGGTATGGC	58.344	60.103
Scaffold20520:22045-22054	Di-	AG	AGAGAGAGAG	5	460	226	123	300	179	CCCCAGTTCTCTTTTCAGTAGC	GAAGAAAACCCTCTTCCCG	59.411	58.701
Scaffold20770:94-113	Di-	AG	AGAGAGAGAGAGAGAGAGAG	10	338	94	23	189	168	GAAGCTTGGTCCCTCAATCTAC	GCACGAAGTTAAAGCAGGTC	59.24	57.632
Scaffold21458:229-260	Di-	AG	AGAGAGAGAGAGAGAGAGAGAGAGAGAGAGAG	16	482	226	174	368	196	CTCAAATGACGGGTCTGTGT	ATTGCTCAGCTCTCTCTCCC	58.566	58.72
Scaffold21524:12823-12838	Di-	AG	AGAGAGAGAGAGAGAG	8	466	226	139	336	199	GTAACACGGTACCATACCACCAC	CCACGTTCATCTCATCAAGG	60.329	59.086
Scaffold21757:15522-15531	Di-	AG	AGAGAGAGAG	5	460	226	173	351	180	GATGGTCTTCAACTCGAGAGAG	GAGTGTTACAGTCTGTGGCGT	58.133	57.874
Scaffold22273:14567-14584	Di-	AG	AGAGAGAGAGAGAGAGAG	9	468	226	148	339	193	CGTGCGCGTGTGTATATGTTAG	GGTGTTACCGTTTCTGCATC	61.476	58.076
Scaffold22646:23816-23825	Di-	AG	AGAGAGAGAG	5	460	226	135	307	174	TAGACTTGAGCTCTACGCTCCT	TACCGTGGCGATTTGTACTC	57.688	58.651
Scaffold22804:25232-25245	Di-	AG	AGAGAGAGAGAGAG	7	464	226	95	288	195	GAAACGTCCGCTAGCAAAG	AGAGTTGTGGGTGTTTCCCT	58.663	58.493
Scaffold22898:3565-3580	Di-	AG	AGAGAGAGAGAGAGAG	8	466	226	181	342	163	GTTTTAAGACGAGGGGGAGG	CCAACTAGACGGACACAAGAAG	59.934	58.909
Scaffold24585:13233-13242	Di-	AG	AGAGAGAGAG	5	460	226	160	332	174	GTTGCTGGTAGCAAGTGAGAAG	AGCCTTTCTCTCTCCTCCTCT	59.193	57.925
Scaffold25343:23496-23505	Di-	AG	AGAGAGAGAG	5	460	226	88	285	199	AGTCTGGGATCTGGTCGTATC	CGTCCGTTCATCTGTACTCTCT	58.063	58.482
Scaffold25836:31013-31022	Di-	AG	AGAGAGAGAG	5	338	226	132	283	153	CAGCTCCAGGAACTAGTCATCT	AGCTAGGACACAAAGCCTGT	57.697	56.67
Scaffold25912:7105-7116	Di-	AG	AGAGAGAGAGAG	6	462	226	138	298	162	TCTGTCTGTCGACTTCTGTCAC	AGTGAAAGATCTGCTGGACG	58.069	58.029
Scaffold26339:25939-25954	Di-	AG	AGAGAGAGAGAGAGAG	8	466	226	141	337	198	GTGCGCGTGTATAAGTGTGT	GGTGTTACCGTTTCTGCATC	57.306	58.076
Scaffold26339:37323-37336	Di-	AG	AGAGAGAGAGAGAG	7	464	226	161	348	189	GTGCGCGTGTATAAGTGTGT	CATTAGGGCACTGGGTGTTAC	57.306	59.369
Scaffold26743:16386-16395	Di-	AG	AGAGAGAGAG	5	460	226	175	345	172	GAGAAGCGAACAACCTGAGA	GTGTTACTGTAGGCCAAACCAC	58.158	58.561
Scaffold26875:17972-17981	Di-	AG	AGAGAGAGAG	5	460	226	131	280	151	ATCTGACAGGCATGGTCATC	ACATCCTCTCCAAATACCCC	58.456	57.768
Scaffold27215:5051-5060	Di-	AG	AGAGAGAGAG	5	460	226	95	285	192	CAGGGAAATCCGTCAGATACAC	GATCTCGTCATGGTCTACAAGG	60.743	58.672
Scaffold28018:14490-14505	Di-	AG	AGAGAGAGAGAGAGAG	8	466	226	113	307	196	GGCGAGAGGTTTGGTTATCT	CTGCAAGAAGTGACGTTGAC	58.267	57.002
Scaffold28678:20791-20800	Di-	AG	AGAGAGAGAG	5	460	226	160	341	183	ACTGTAGCTGAAGGTCTCCACTC	AGAAGGGGACGAGTGTTACAG	59.081	58.321
Scaffold28839:8115-8124	Di-	AG	AGAGAGAGAG	5	460	226	120	307	189	GTCGCTGAACAGTCTTTCGT	CCTCCTCAAGGTTGTGTTTG	58.087	58.187
Scaffold29158:9766-9775	Di-	AG	AGAGAGAGAG	5	460	226	181	353	174	TTTGTGGGTCACCTTGTCTC	TAATCCTGCAAGCACCTGTC	58.538	58.877
Scaffold29397:13539-13548	Di-	AG	AGAGAGAGAG	5	460	226	169	340	173	TGAGTAGCATGCGAATGACC	CTGTGTCTCGATGGCTGTTA	59.83	57.406
Scaffold30082:15901-15932	Di-	AG	AGAGAGAGAGAGAGAGAGAGAGAGAGAGAGAG	16	482	226	164	325	163	TGTACGAGTCCCCAGATTGTAG	CTGTTGGCACAGCATGTATC	59.122	57.701
Scaffold30278:26275-26288	Di-	AG	AGAGAGAGAGAGAG	7	464	226	162	324	164	GAAGGATGGATGGTACAGAGG	CCTTCATTTTACTGCTCCCC	58.46	58.646
Scaffold31446:19634-19649	Di-	AG	AGAGAGAGAGAGAGAG	8	466	226	95	292	199	CAAGAGGACCTTTTTCTCCC	GGGCATTCGACTGTCTACAA	57.827	58.724
Scaffold32146:3464-3473	Di-	AG	AGAGAGAGAG	5	460	226	180	354	176	CAGCCCTGAAAGATCCTGTA	CCCCTCAGTGTCTGTAATTG	57.894	55.594
Scaffold34063:827-836	Di-	AG	AGAGAGAGAG	5	460	226	144	334	192	GACTCACAGCAAAAGAGCGT	TAGAGTTTTCCCTCCAGCG	58.244	58.034
Scaffold34654:15534-15543	Di-	AG	AGAGAGAGAG	5	460	226	136	332	198	GTGCCAGACTTCTGATTGGA	CTGTTTTCGCCAGAGTTACC	58.802	57.483
Scaffold35848:3717-3726	Di-	AG	AGAGAGAGAG	5	460	226	155	326	173	CTTTGAGGGAACATCTCAGC	CCTACTGGGTGTCGTTCTTGT	57.451	59.122
Scaffold36881:9523-9536	Di-	AG	AGAGAGAGAGAGAG	7	464	226	118	298	182	CCAGATAGTTTGGCTACCTCAG	TTCACTCGATCTTCAGACGG	58.035	58.957
Scaffold37538:2852-2861	Di-	AG	AGAGAGAGAG	5	460	226	142	337	197	CACTATGCTGCCTGTTTTCC	GCCCTGTAGACCTAGAGTCTGTATC	58.379	58.938
Scaffold37817:14529-14540	Di-	AG	AGAGAGAGAGAG	6	462	226	124	319	197	GAAAACCCTCTCCCAGGAA	GTAACCTACCAGGAAAACCCTC	59.05	58.078
Scaffold38048:11115-11124	Di-	AG	AGAGAGAGAG	5	460	226	180	357	179	GACAAATGTGGCGCTAGAAG	ACGAATCTCGTGATCCACAC	58.529	58.512
Scaffold40464:1965-1974	Di-	AG	AGAGAGAGAG	5	460	226	148	296	150	CTGAAGATGGGCAGAGTACAG	ACAGCATTGGGCATACTGAG	57.56	58.751
Scaffold41691:1161-1170	Di-	AG	AGAGAGAGAG	5	460	226	115	313	200	CGTGGACTGCGTTAGATCAC	GACCCTTTTCCACTTAAGGC	59.318	57.786
Scaffold43552:4554-4565	Di-	AG	AGAGAGAGAGAG	6	462	226	180	369	191	CTCTCGACGACAGAAGATGAC	GCCGCTCTAGGCATTTTTAG	57.592	59.124
Scaffold45556:15531-15540	Di-	AG	AGAGAGAGAG	5	460	226	172	355	185	ACGCACATAGCAGACCTCTTAC	GCTACGCCAATGATTGTCTC	58.563	58.326
Scaffold51252:4805-4816	Di-	AG	AGAGAGAGAGAG	6	462	226	170	360	192	CAGGCATTACTTGCTGCAC	GATCAACTCAGGGGAGAAACTG	58.012	60.11
Scaffold54624:1124-1133	Di-	AG	AGAGAGAGAG	5	460	226	178	326	150	CCACATTTGGCACATAGCTG	GGTGTTTCTATGGATGCGTG	60.134	59.002
Scaffold55082:10629-10644	Di-	AG	AGAGAGAGAGAGAGAG	8	466	226	115	307	194	GCTTGGACTGTGTCCTCATAAC	ACTGGAATGAGCTGGCTTAG	58.723	57.173
Scaffold55251:859-868	Di-	AG	AGAGAGAGAG	5	460	226	89	285	198	CTCTACTAAGAGAGGCAGCCAAC	ATAGCTAGGGCACAAAGCCT	58.884	58.124
Scaffold55399:495-504	Di-	AG	AGAGAGAGAG	5	460	226	107	296	191	GGTAGAGTGATCAATGAACGCC	TCACCAATCACCCAGATGTC	60.885	59.318
Scaffold55982:628-639	Di-	AG	AGAGAGAGAGAG	6	462	226	158	331	175	GGTGGAGACTCAAGTCCTAGTG	GCCCTCTTGAACTACTTGACCT	57.916	58.922
Scaffold56642:6955-6964	Di-	AG	AGAGAGAGAG	5	460	226	172	345	175	GGGTGTTCCACAGTCTTCAGT	CCACAGATATGGCACTAGCC	59.064	58.201
Scaffold59378:818-827	Di-	AG	AGAGAGAGAG	5	460	226	143	338	197	GAATGCCATGTGTTGTCTGC	GCTGTAACTAGTACTTGCGCCT	60.128	57.955
Scaffold59982:7256-7265	Di-	AG	AGAGAGAGAG	5	460	226	113	307	196	TAGCAAGGTCGTAAGATGGC	CATGGTAGGGCTAGTGTGAA	57.999	56.229
Scaffold61079:1639-1648	Di-	AG	AGAGAGAGAG	5	460	226	127	289	164	TTCATGTGACAGTGCTCTCC	GTCAGAGACTGTTATCTAGCGG	57.26	55.903
Scaffold63263:5890-5901	Di-	AG	AGAGAGAGAGAG	6	462	226	156	319	165	GGGTCAGGGAGGTACATGTATAG	GTGCCTATCTGCCATCAGG	58.794	59.208
Scaffold66907:5386-5395	Di-	AG	AGAGAGAGAG	5	460	226	108	296	190	GTCTCCTCCATACCTAACTCTCG	ACGACAATGCAGGTCACGTA	58.437	60.183
Scaffold67648:5239-5248	Di-	AG	AGAGAGAGAG	5	460	226	178	349	173	GTAACATGCGAATGACCGAC	TCGTTGTGTCTCGATGACTG	59.005	58.341
Scaffold69296:3903-3912	Di-	AG	AGAGAGAGAG	5	460	226	109	301	194	CAACGTGAAGAAGAGAGGGA	CCTCTTTCACCACAAACACC	58.001	58.03
Scaffold97070:149-160	Di-	AG	AGAGAGAGAGAG	6	385	149	95	291	198	GTCGAGGAAGACTGATAGATGC	GTAGTGTAACAGGTGAGGCAGTC	58.027	57.939
Scaffold97070:215-226	Di-	AG	AGAGAGAGAGAG	6	451	215	95	291	198	GTCGAGGAAGACTGATAGATGC	GTAGTGTAACAGGTGAGGCAGTC	58.027	57.939
Scaffold166994:209-220	Di-	AG	AGAGAGAGAGAG	6	445	209	152	318	168	GACCAGACATAATGCCGTTG	CGCTGTACCGCGACTTATAGTA	59.002	59.489
Scaffold5:303370-303379	Di-	AT	ATATATATAT	5	460	226	168	356	190	AAGGCAGAGGTACAGTGTCA	TAATCAGTACACCACCACGC	55.841	57.05
Scaffold7:165514-165525	Di-	AT	ATATATATATAT	6	462	226	135	302	169	CAGTATAGGTCGTTGACGTGAC	GCACATGGATCGTTGACAC	57.296	58.406
Scaffold11:156268-156277	Di-	AT	ATATATATAT	5	460	226	85	280	197	TCAGTGTCCCAACAACGTC	GCAAGCTATGGCTGGTATGT	57.982	57.876
Scaffold23:228618-228627	Di-	AT	ATATATATAT	5	460	226	159	342	185	GTTCCATCCGTTCTCATCAC	AATACCCCATGACTGTCCAC	57.909	57.127
Scaffold25:338467-338476	Di-	AT	ATATATATAT	5	460	226	100	293	195	CGTGCTTTGGAGTGTGTTAG	CCTTGTCAGGTTAGTGAGGTGT	56.992	58.241
Scaffold31:231174-231187	Di-	AT	ATATATATATATAT	7	464	226	124	305	183	CTTCTGGCATAGATGGTGGT	GTCCCATGTTAACTTACAGCCC	57.61	59.768
Scaffold38:155022-155031	Di-	AT	ATATATATAT	5	460	226	158	338	182	GTCCAACGCTCATCAACTAGAC	AGCTGGTAAGCACATCCTACAG	58.867	58.561
Scaffold43:118170-118179	Di-	AT	ATATATATAT	5	460	226	164	320	158	CCGACTCTAGGGAAGTTATTGG	GTGATCAGAGAAGCGAAAGAGG	59.152	60.517
Scaffold43:238012-238021	Di-	AT	ATATATATAT	5	460	226	129	301	174	GCGAACGCCAGTAAGTAAGT	GGAGTACAGCGGCTAATCAACT	57.212	59.81
Scaffold47:257402-257411	Di-	AT	ATATATATAT	5	460	226	180	332	154	ATCTAGTTGCAGCCACCGTA	GCTTCAGTGGTCGGTGTTTA	58.406	58.775
Scaffold47:276426-276435	Di-	AT	ATATATATAT	5	460	226	111	300	191	TTGTACCTTGAGTCTGCACG	CACAGTAGGGGACGAAAATG	57.472	58.077
Scaffold60:124746-124763	Di-	AT	ATATATATATATATATAT	9	468	226	118	294	178	GATACAGGTGAGGTTTCAGAGC	CTCAGAGTACCCCCAAGTTT	57.935	55.821
Scaffold60:131541-131554	Di-	AT	ATATATATATATAT	7	464	226	167	362	197	GCTCCAGGTATGCACAGTTT	GCCCCTAATCCACCAGTAAT	57.824	57.875
Scaffold63:126527-126536	Di-	AT	ATATATATAT	5	460	226	109	306	199	GCCAAAAGCTACCGTGAAGT	TTATCACAGACGTGGACCTG	59.383	57.071
Scaffold71:18731-18744	Di-	AT	ATATATATATATAT	7	464	226	174	349	177	AATACTGTATGACGCCCCAC	GGACTCATTTTCTGTGACCG	57.419	58.129
Scaffold73:697-706	Di-	AT	ATATATATAT	5	460	226	135	283	150	CAGTCGCATGTCAATCAACC	GTACGCCTAATGTGCCCTACA	60.12	60.032
Scaffold75:77752-77761	Di-	AT	ATATATATAT	5	460	226	151	336	187	CAGCGGTTTCTTAGCTTCAG	GACGAACGCCTCATAATCAC	57.934	58.173
Scaffold81:51031-51040	Di-	AT	ATATATATAT	5	460	226	97	282	187	GAACCTGCATAAAACTCCCC	GGCACCTTGTTTGAACACC	58.504	58.972
Scaffold82:21329-21338	Di-	AT	ATATATATAT	5	460	226	162	323	163	TGCTCACACTGTGCAACAAG	AGGTGTGGGTGGGGTATTT	59.642	58.978
Scaffold83:157305-157314	Di-	AT	ATATATATAT	5	460	226	166	358	194	CCGCCTGGTAGTAAACTGAA	ACTTTCTCGTGCCTGTAGTGTC	57.907	58.533
Scaffold83:209924-209941	Di-	AT	ATATATATATATATATAT	9	468	226	147	328	183	CAAGCAAGGACACAGCAATG	CACTTCACTCCAAGTACCCTGT	60.449	58.241
Scaffold87:172311-172320	Di-	AT	ATATATATAT	5	460	226	132	297	167	GGCCGTGAGTGTGTAAATTC	ATCCGAGTAGGAATCGCAAC	58.076	59.154
Scaffold88:121764-121775	Di-	AT	ATATATATATAT	6	462	226	133	301	170	CTTTATATCTGCAGCCGTCC	CGCATTTGCTACATTCCAGG	57.484	61.541
Scaffold91:248649-248658	Di-	AT	ATATATATAT	5	460	226	170	347	179	TGTCATGGAGGTGAGGTGTT	GGAAACCTCTAGATAACGTCGG	58.94	59.155
Scaffold92:81043-81054	Di-	AT	ATATATATATAT	6	462	226	126	305	181	CAGTATGAGCCTCCCCTAAAC	CGCAATACAGTTGCAAGTCC	57.827	59.347
Scaffold97:65988-65999	Di-	AT	ATATATATATAT	6	462	226	161	338	179	GAACTGCGTAAAGTGGAGAGG	CAATGGTGCACAAGTAGGTC	58.994	56.587
Scaffold100:30195-30204	Di-	AT	ATATATATAT	5	460	226	147	322	177	CATGGCAAGCTGTTCTTCC	ACTCTCCGTTTGTGTTGGG	59.384	58.551
Scaffold101:189915-189924	Di-	AT	ATATATATAT	5	460	226	159	340	183	AGCGTGACCAATGCGTGTAT	GTCTTGGATACTGTGACATGGG	61.526	59.333
Scaffold110:48820-48829	Di-	AT	ATATATATAT	5	460	226	174	344	172	CTGCAGGCAGGGTAAAGAT	GTTCCAAGCTGCTCAAAGAG	57.908	57.826
Scaffold110:104807-104816	Di-	AT	ATATATATAT	5	460	226	175	327	154	GGATGTAGCCACTGCTTCTTCT	TACACAACTTGCCCCTTCG	59.913	59.7
Scaffold112:83912-83921	Di-	AT	ATATATATAT	5	460	226	167	336	171	CTGTGAGGAGAAAAGTCCTCTG	GGGTACAGGGTGCAATTTACAG	58.187	60.642
Scaffold115:183554-183565	Di-	AT	ATATATATATAT	6	462	226	152	320	170	GCGCTCTCTCTTAAAGCTCTCT	CACACTGATTTTCCTCGGC	58.853	59.23
Scaffold125:254265-254274	Di-	AT	ATATATATAT	5	460	226	179	376	199	CTAGACTAACATCAGCCGTTGC	CCCTTTTCCAGTCACCATCTAC	59.068	59.864
Scaffold126:85711-85720	Di-	AT	ATATATATAT	5	460	226	99	289	192	ATGTGTAATCCAGAGGTCGC	CTTCCTTGGTCAAAGCACAC	57.607	58.342
Scaffold136:56070-56079	Di-	AT	ATATATATAT	5	460	226	177	332	157	GGAACTGATGCAGAATCCAC	TACGAATCATGTCCCCTGAC	58.07	58.359
Scaffold155:164264-164273	Di-	AT	ATATATATAT	5	460	226	121	300	181	CCGATTGGCTGGACTAAAG	TCCGAGAGGAAGTGACCAT	58.311	58.142
Scaffold158:195608-195617	Di-	AT	ATATATATAT	5	460	226	158	352	196	GTAGTACTGGAGACGGCTTTACG	AGAAGACGATCAACCCTCTG	59.399	56.87
Scaffold169:5450-5459	Di-	AT	ATATATATAT	5	460	226	116	314	200	CCTGAGTGACAATCTCCTATCC	CTTGTCAGGAGGAGAAATCG	57.732	57.455
Scaffold172:116056-116069	Di-	AT	ATATATATATATAT	7	464	226	157	352	197	CTATGTCTGTTAGGCAGCTTGG	AGAGCTGTTGATTCAGGGTG	59.064	57.87
Scaffold172:157700-157709	Di-	AT	ATATATATAT	5	460	226	158	330	174	GTCAAGTCTAAACTGCCACCAC	GTTTATGTCCTGGAGAGGTCC	58.771	57.567
Scaffold188:10808-10817	Di-	AT	ATATATATAT	5	460	226	125	312	189	CCGTGACAGCAGATATGACAC	ACAAACTGATGGGACAGCC	59.18	58.497
Scaffold195:204013-204022	Di-	AT	ATATATATAT	5	460	226	179	335	158	TGCTTGATCCATACGAGGTC	TCCGACGTTAGCTGGTAGTAGT	58.672	58.112
Scaffold198:143134-143143	Di-	AT	ATATATATAT	5	460	226	136	331	197	GACCTTGACCTTGAGGAACAG	GAAGATAAGTGGACAGGGGTC	58.78	57.567
Scaffold198:170724-170735	Di-	AT	ATATATATATAT	6	462	226	138	322	186	ATACCAAAGGCTAAGGCCC	GCAAAGGTTAACCCCACAG	58.149	58.062
Scaffold200:171195-171204	Di-	AT	ATATATATAT	5	460	226	179	376	199	CCCATACATGCCACAGTGATAC	AGAGGGGATGCGATTATTCC	60.14	60.252
Scaffold202:29253-29264	Di-	AT	ATATATATATAT	6	462	226	134	323	191	GGTTCATTTGTAGCTGGTGG	CGGGTTTGGTGTAACTTTGC	58.076	60.399
Scaffold203:173912-173929	Di-	AT	ATATATATATATATATAT	9	468	226	147	328	183	ACGACCTTTACCGGTACGTCT	AGTCTGTGGATCTGCCCATA	59.936	58.1
Scaffold205:54725-54734	Di-	AT	ATATATATAT	5	460	226	178	369	193	TCTGAAGAACTGGACGTGACTC	GCCCTGTTTGGACACATTTC	59.499	60.362
Scaffold241:16146-16155	Di-	AT	ATATATATAT	5	460	226	108	303	197	GGGCATGAATTCCTAGGCT	AGTGGTGCACTGGTATTACCTC	59.094	58.135
Scaffold246:64886-64895	Di-	AT	ATATATATAT	5	460	226	109	304	197	GGCGTTTTACCGTCAAGAAG	TAACCGCTAAAGCCATGGAG	59.747	60.223
Scaffold247:27133-27142	Di-	AT	ATATATATAT	5	460	226	181	373	194	CTATTATGATCCCCCAGTGC	GTGGTCACTCGGAAACCTT	56.968	57.531
Scaffold247:122403-122412	Di-	AT	ATATATATAT	5	460	226	136	334	200	ACGACTTCATAGAATCGCCG	GTAAAAGTCCTCCTTGCGTG	60.235	57.483
Scaffold248:283619-283628	Di-	AT	ATATATATAT	5	460	226	178	359	183	GCTTGGCCAGTGCAATATCT	TTGCTACTGAGTGCTACTCCAC	60.243	57.325
Scaffold260:75090-75101	Di-	AT	ATATATATATAT	6	462	226	153	316	165	GATCCTCCCTGTCCATGATA	CAGAGTGCAACTTGACACCA	57.291	58.401
Scaffold263:141058-141067	Di-	AT	ATATATATAT	5	460	226	177	375	200	GTTCAAGTAGGGGAACAAGGC	GATCGCACTCGACGATAGTTAC	59.99	58.887
Scaffold270:137704-137713	Di-	AT	ATATATATAT	5	460	226	90	283	195	GTTAAGCTTAGGAATCGGCG	GTTCACAACGTGTGCAAGAC	58.989	57.703
Scaffold274:199763-199772	Di-	AT	ATATATATAT	5	460	226	106	280	176	CAGCGCAGACATTCTGTTCA	CCTACAAGTATCACCCATCG	61.171	55.55
Scaffold275:155511-155520	Di-	AT	ATATATATAT	5	460	226	107	305	200	CCAGAGACTCTTTGCTGTACCT	GGTGGTACAAGTTCTAGATGGAGC	57.754	60.417
Scaffold278:10930-10939	Di-	AT	ATATATATAT	5	460	226	143	291	150	AAGTGTACATGACCCAAGCC	GCAGTGTGATCCTTACTTCGTC	57.512	58.867
Scaffold283:282962-282973	Di-	AT	ATATATATATAT	6	462	226	151	312	163	GGAGTTCCGAGTCAATCAGG	GCTGCAGGCTGTTCAGTATT	59.655	58.132
Scaffold284:98239-98248	Di-	AT	ATATATATAT	5	460	226	152	350	200	GGCAAAGGGCTACATGATCT	ACTCAAGTAACGGAACGACTGG	59.154	60.58
Scaffold288:60080-60091	Di-	AT	ATATATATATAT	6	462	226	172	343	173	AAAATACACCTCCTCCCGC	GCTCGCTTGGATCTATCTTG	58.995	57.668
Scaffold294:93052-93065	Di-	AT	ATATATATATATAT	7	464	226	171	319	150	GCTTCCCAAAGTTCTCAGAC	GACCATGTATCTTGACGTGAGC	56.536	59.627
Scaffold298:37098-37107	Di-	AT	ATATATATAT	5	460	226	131	284	155	GTTTATACAAGGGCATCGGG	GACTGCGAGGGGAACTACTTA	59.297	58.474
Scaffold301:105018-105029	Di-	AT	ATATATATATAT	6	462	226	137	302	167	CACTATGTGGTGCTAAAGGG	ACTAGCACGCGTACAAAGCAG	55.793	60.641
Scaffold305:159699-159708	Di-	AT	ATATATATAT	5	460	226	177	371	196	CGAAAGCACCTACTCGTTGT	ACCCCTAAGCAAACTTGTGG	58.036	59.097
Scaffold325:47023-47032	Di-	AT	ATATATATAT	5	460	226	126	311	187	GAGTGTTCTAGTTAGTGTCCGTCC	TCTCGATCTAGGGTCACAGTTC	58.41	58.404
Scaffold325:133480-133493	Di-	AT	ATATATATATATAT	7	464	226	142	333	193	CTAGTAATTCAAGCGGCACG	GACACTTGTGTGCTCTCTCATC	58.607	57.506
Scaffold326:88943-88956	Di-	AT	ATATATATATATAT	7	464	226	150	348	200	ATGAGTCATGCGAAGGAGAC	ACGACTACCTGGTTCGACTTAG	57.807	57.575
Scaffold327:23972-23981	Di-	AT	ATATATATAT	5	460	226	157	342	187	GTCGAACCTGAAATGCACC	GTGTATCTTGAAGGGCATGG	59.078	58.019
Scaffold327:64890-64899	Di-	AT	ATATATATAT	5	460	226	171	320	151	GGACAACCTCAGTCGGTTTA	GTCCCATTACAAAAGCTCGC	57.641	59.713
Scaffold328:49106-49115	Di-	AT	ATATATATAT	5	460	226	158	319	163	GGATGTATAGTAGAGGCTGACG	GTAACGCGAACGCTAACTACC	55.703	58.981
Scaffold331:65699-65708	Di-	AT	ATATATATAT	5	460	226	159	338	181	CGTTTATAACAAGACGCCGC	GTTTTGGGGAGGGAGAGATA	60.639	58.04
Scaffold353:202855-202866	Di-	AT	ATATATATATAT	6	462	226	178	354	178	CCGTGGCTTGTTAATTCCTC	GCGATCAACCTCGCTATCT	59.569	58.004
Scaffold353:208096-208107	Di-	AT	ATATATATATAT	6	462	226	168	359	193	GTGCTGATGGACGTTAGACA	CTCACCCGAGGTCATTTTG	57.235	59.071
Scaffold358:88954-89001	Di-	AT	ATATATATATATATATATATATATATATATATATATATATATATATAT	24	498	226	177	368	193	CACAAAACACCGCGAGTATC	CGCCGATAAGCATGTACTGT	59.199	58.824
Scaffold368:2810-2819	Di-	AT	ATATATATAT	5	460	226	149	326	179	GAACTTGTCACTCCCTGTCGTA	GTCATGTTACCTCCTTTGCC	59.257	57.109
Scaffold368:145757-145768	Di-	AT	ATATATATATAT	6	462	226	170	343	175	GAATAGTATCCCGGTCTGAAGC	GATGGCAGGCTGTAACAAGT	59.117	57.824
Scaffold369:119843-119852	Di-	AT	ATATATATAT	5	460	226	95	289	196	CCCCTGTTTTGCTCATGTTC	AAGTGGAAGATACTGCAGGG	60.495	56.861
Scaffold370:81230-81239	Di-	AT	ATATATATAT	5	460	226	151	348	199	AGGTCTAAGCGTTGTTGGTAGG	TACCACACTGGATCTTTGGC	59.711	58.57
Scaffold374:5832-5841	Di-	AT	ATATATATAT	5	460	226	170	344	176	GACGTCAGATCCGTTGCTT	ACTCTTTGTGACCGACTACCC	58.817	58.174
Scaffold390:114715-114726	Di-	AT	ATATATATATAT	6	462	226	155	308	155	GTAAGCCTGTTCATTGCAGACC	ACCGCCTTATCTCCATATCC	61.044	57.965
Scaffold402:94855-94866	Di-	AT	ATATATATATAT	6	462	226	136	323	189	GTCTAGGCATTTATGGGGC	TACACACTTAACCGACCTGGAC	57.104	59.029
Scaffold406:133239-133252	Di-	AT	ATATATATATATAT	7	464	226	105	301	198	CACGTGTCACTGTAATCACCAC	GGGTTTGTTATTGGTGTGGC	58.985	60.096
Scaffold409:156900-156909	Di-	AT	ATATATATAT	5	460	226	125	292	169	GTAAATGGGCTATGCCAGC	CAAAGACGACGACAGGAAGT	58.201	57.93
Scaffold409:190185-190194	Di-	AT	ATATATATAT	5	460	226	124	316	194	GCTGGGTCTCATATGCTGTC	TGATCTACCAGATTGCCCTC	58.259	57.676
Scaffold411:57800-57809	Di-	AT	ATATATATAT	5	460	226	138	294	158	CCATATCGATCGTTCTGACG	GGCTTACTGTATACGCCAGG	59.101	57.424
Scaffold412:38352-38361	Di-	AT	ATATATATAT	5	460	226	97	293	198	AGGTAAAGTTTGTCTCCGGC	GATTCAGTCGCATACGAAGC	58.319	58.478
Scaffold415:72069-72078	Di-	AT	ATATATATAT	5	460	226	92	285	195	CAAACAAGTCTGGAGTCAGG	ATTACACCTCGGCTAGTCACAG	55.815	58.42
Scaffold421:45863-45872	Di-	AT	ATATATATAT	5	460	226	105	281	178	TTTCACAACAGGGTGGTAGC	CAATACAACCACAGGGTAGAGG	58.623	58.51
Scaffold425:53708-53721	Di-	AT	ATATATATATATAT	7	464	226	151	343	194	GAGGGATCTAGCGCAATAGG	CGAACGGTGAAGTCGTATGT	58.906	58.65
Scaffold429:103151-103160	Di-	AT	ATATATATAT	5	460	226	179	376	199	CCAAACAGGGTCACCATAAG	TCTCTGTAACTGTCCGCGAT	57.924	58.47
Scaffold446:94217-94226	Di-	AT	ATATATATAT	5	460	226	121	319	200	CAGTCACAGAGCTATACGATGC	ACACAAGTGTGCGTGGTTTC	57.689	59.648
Scaffold449:94724-94733	Di-	AT	ATATATATAT	5	460	226	115	283	170	GCGGTAGAACGGACTAAAGAAC	ACCGACGCATTAAGCATACC	59.329	59.988
Scaffold450:6514-6525	Di-	AT	ATATATATATAT	6	462	226	173	356	185	GCAGTTGCCACATGACCATT	CAGGGGCAGAGATAACTCAA	61.947	57.894
Scaffold460:105199-105212	Di-	AT	ATATATATATATAT	7	464	226	123	316	195	GGCAGGATAAGTTGCCATC	GATTCCCTCCCTAGGCAGTAT	58.102	58.566
Scaffold461:6601-6614	Di-	AT	ATATATATATATAT	7	464	226	164	345	183	GAAGGGTCCTGAATACTTGG	CCCCCTGTAACATAAGTACCTG	56.16	57.578
Scaffold477:25374-25385	Di-	AT	ATATATATATAT	6	462	226	143	341	200	GAACTGTCGAAAGTGTGGTC	GGTGGTAGTTTACCCTCACGA	55.62	58.969
Scaffold478:79060-79069	Di-	AT	ATATATATAT	5	460	226	161	331	172	CTTTGTTGGTCGGTCTGTGT	GTGTTCTTCTTTCAACGCCC	58.621	59.717
Scaffold486:52302-52317	Di-	AT	ATATATATATATATAT	8	466	226	175	367	194	GACTATACAAGGACGACCTGC	CTACTCGCAGTGGAAAAACG	56.426	58.579
Scaffold487:161003-161014	Di-	AT	ATATATATATAT	6	462	226	169	358	191	GACTGGAAACGATGCTGGT	GACTGTTCTAACTGTGCCCATC	58.658	58.723
Scaffold487:380866-380875	Di-	AT	ATATATATAT	5	460	226	164	316	154	ggaaattatgtcagcgtccc	CAACCTGGTTACCCTGGATAC	59.391	58.305
Scaffold492:1262-1273	Di-	AT	ATATATATATAT	6	462	226	145	333	190	ACTAACTGGCCAGCCCTACT	GCCTTTAGTAAGCTTTCCCC	57.963	57.159
Scaffold502:147520-147533	Di-	AT	ATATATATATATAT	7	464	226	105	288	185	CGAGACCAAGGTCGAAAAAC	TGTGTATTGGTACCGCTCCT	59.711	58.104
Scaffold512:69897-69908	Di-	AT	ATATATATATAT	6	462	226	139	298	161	CTGCTGACGCGACTTAAAAC	GTCTTCATCATCTGACTCGGAC	58.727	58.746
Scaffold516:130613-130622	Di-	AT	ATATATATAT	5	460	226	163	361	200	AGGTCAGCATTCAGGGAGA	TGTCCCGGAGTAGAACCAT	58.306	57.926
Scaffold517:106810-106825	Di-	AT	ATATATATATATATAT	8	466	226	120	314	196	CGAGCTGTCGGATATAAGTGTC	GTATTCACTCGGCATGATCC	58.885	57.96
Scaffold529:44317-44330	Di-	AT	ATATATATATATAT	7	464	226	112	286	176	CAGTACTCTGTCTTGCTGTTGG	TCAGACGAGAATAACCCCTG	57.694	57.739
Scaffold535:138882-138891	Di-	AT	ATATATATAT	5	460	226	93	282	191	GCACTGTCGTACACAGATTCAG	GGGATATTTACCACCCCGTTAG	58.453	60.639
Scaffold536:55570-55579	Di-	AT	ATATATATAT	5	460	226	87	281	196	GGAGCCTCCAAATCAGTTC	ACTGTATGGACCTTCCTCACC	57.208	57.968
Scaffold546:139980-139989	Di-	AT	ATATATATAT	5	460	226	151	336	187	GGCTACATAACTTGCGCACT	CCCGTCATAGCATAACTCGT	58.08	57.727
Scaffold547:62372-62381	Di-	AT	ATATATATAT	5	460	226	84	282	200	TGGCCTCTCCGCTCTTAAT	GTAAAACACCTCGAGTCGTCG	59.925	59.788
Scaffold559:41656-41667	Di-	AT	ATATATATATAT	6	462	226	168	362	196	GAGTGTGACATGAAGTTGCG	GTCAATATTGCCAGAGGGC	57.808	58.102
Scaffold563:127318-127327	Di-	AT	ATATATATAT	5	460	226	164	314	152	ACTGAAGACACCAAACGGC	CTTCCGTCAATTGGAGGTG	58.712	59.071
Scaffold575:28373-28382	Di-	AT	ATATATATAT	5	460	226	126	304	180	ACAGGATACTGAGTTACCTCCC	GAAATTCCCACTGGTGACTG	56.321	57.971
Scaffold607:218599-218610	Di-	AT	ATATATATATAT	6	462	226	146	333	189	GTGGAAGAAGTCTTGAAGTGGC	GCTGAATAGCCTCGTCGTT	60.289	58.061
Scaffold621:100986-101003	Di-	AT	ATATATATATATATATAT	9	468	226	173	359	188	GTACGAGTAAGCACTTTGGG	GGTACTTGCTGTGTGGAGCTA	55.078	58.05
Scaffold628:6730-6743	Di-	AT	ATATATATATATAT	7	464	226	139	320	183	CCTGTCTCAATCTGTATGGG	ACTTGTAAACCCCCAGCAC	55.511	57.498
Scaffold644:31535-31544	Di-	AT	ATATATATAT	5	460	226	119	280	163	CGCTCAACTTTAGCTGTGGT	GTCCGAGTCCAAGTAACTGA	58.187	55.276
Scaffold645:152362-152371	Di-	AT	ATATATATAT	5	460	226	166	351	187	ATGCAAGTTAGTCGAGGTGC	GTCCCAGTCTATTTATGGGAGG	57.979	58.847
Scaffold647:74425-74446	Di-	AT	ATATATATATATATATATATAT	11	472	226	103	293	192	CCTAGAAAGCGAGCACGTAAC	CTACCCAGCGCATGGATCT	59.191	61.184
Scaffold649:187655-187664	Di-	AT	ATATATATAT	5	460	226	104	297	195	CACTTCAAAGTAGCTGGTCGTG	GCCATGAGCAAACAAGTAGG	59.973	58.379
Scaffold650:43968-43977	Di-	AT	ATATATATAT	5	460	226	153	338	187	AGCCCTTCTGTTACGGGTAT	CCATTGTGGTCAAGAGGTTG	57.695	58.98
Scaffold656:39326-39337	Di-	AT	ATATATATATAT	6	462	226	180	330	152	GAACAGCTTGGTCCGTATGT	CGATTTCAGGGTAGTCACGA	57.669	58.722
Scaffold663:99897-99906	Di-	AT	ATATATATAT	5	460	226	175	373	200	GACGGACCTTCTCTTGTTTG	ATCAAGACCCGGTACAAAGC	57.357	59.056
Scaffold714:47290-47299	Di-	AT	ATATATATAT	5	460	226	158	327	171	AAGATGACGTGTTGCTAGGC	GAATTGGCCGGGATAGTTAC	57.979	58.394
Scaffold716:195962-195971	Di-	AT	ATATATATAT	5	460	226	181	378	199	CACCCCCAATTTCTTACGTC	GTGACCCTGTGGGCTTAAA	59.288	58.556
Scaffold727:67137-67146	Di-	AT	ATATATATAT	5	460	226	155	315	162	CCCTCAGTATTTCAAGCTGC	GACCTTACAACACTGCAAGCAC	57.575	59.848
Scaffold732:31462-31471	Di-	AT	ATATATATAT	5	460	226	140	335	197	CTGCCTTTGCGTTTAGAGAC	GACAGAGGATCCTGTCTTTGC	57.785	58.883
Scaffold743:49502-49511	Di-	AT	ATATATATAT	5	460	226	140	288	150	ACAAAAGCTAGAGACGTCGG	GTCCTCAGCTGTTTTGCTTG	57.237	58.65
Scaffold764:92156-92169	Di-	AT	ATATATATATATAT	7	464	226	99	297	200	CTATACACGGTGAGAAAGGACG	GACTACCAAGTCCGACTGATG	58.789	57.242
Scaffold770:21333-21342	Di-	AT	ATATATATAT	5	460	226	150	301	153	GAAGTTTTGGTCCAGTGCC	GCCTGTCCTGACTGTTGATTAC	58.115	58.723
Scaffold773:67176-67187	Di-	AT	ATATATATATAT	6	462	226	144	341	199	GTAGGGAAGTCTGCGCATTTAG	CCCTCCTACATATCATGGAGTC	60.276	57.492
Scaffold777:16035-16048	Di-	AT	ATATATATATATAT	7	464	226	140	324	186	GCTGGTGTTTCCCCTTTACT	GTCAGATTCACCCACCAGATAC	58.174	58.378
Scaffold778:34098-34111	Di-	AT	ATATATATATATAT	7	464	226	111	285	176	CTATCACTGTGTCTCGTGTGGT	GGACCTTATCAAGGAACACGTC	57.731	59.87
Scaffold788:179810-179821	Di-	AT	ATATATATATAT	6	462	226	174	366	194	CCGTACACTTCAATCATCTGCC	CCGACTTTATCATCAGGGC	61.798	58.103
Scaffold790:50157-50166	Di-	AT	ATATATATAT	5	460	226	87	285	200	CCCTTCATGGACAGTAGTCCT	GAGTGTCTGCTGGAAGTAACG	58.119	57.619
Scaffold792:62626-62637	Di-	AT	ATATATATATAT	6	462	226	123	317	196	GTGTATTGCCATGTCCTAGC	CAATGTCCGGATAGATACGC	55.695	58.065
Scaffold800:85636-85645	Di-	AT	ATATATATAT	5	460	226	136	293	159	GAAGCATCCGTATCTTTCCG	GTGCCAATAACGTGTGAGC	59.668	57.685
Scaffold803:174512-174531	Di-	AT	ATATATATATATATATATAT	10	470	226	127	325	200	TACGACTGCAACAGACCGTAAC	CGCTGTGAGTCTGCTATGTGT	60.232	59.127
Scaffold807:37135-37144	Di-	AT	ATATATATAT	5	460	226	176	346	172	ACCGTAGCACGCTAATTGGT	GTTCATCGGTTTCTCCAGTG	59.66	58.129
Scaffold813:44486-44495	Di-	AT	ATATATATAT	5	460	226	84	280	198	GCGGGATGTAGAGGACATAA	GGGCCGTCTCCTAGATTTACT	57.639	58.749
Scaffold814:61087-61096	Di-	AT	ATATATATAT	5	460	226	171	349	180	TAATGCCACTCAAGTCGGTC	CCAGGGGAGATAACTAAACACC	58.724	58.891
Scaffold819:3468-3477	Di-	AT	ATATATATAT	5	460	226	111	297	188	ACTGTGATAATAGGGGCCGA	GCAAGCTGGCGAGATTTTAG	59.41	60.117
Scaffold824:110798-110841	Di-	AT	ATATATATATATATATATATATATATATATATATATATATATAT	22	494	226	174	351	179	GCTCATATTGGTGGCTCATC	GGGACGCAACTAACTCATACTG	58.116	58.792
Scaffold824:186729-186738	Di-	AT	ATATATATAT	5	460	226	179	348	171	GTTGGTATCGGGACATCTTG	GGCTATCACTCGGCAATATC	57.864	57.27
Scaffold825:41767-41776	Di-	AT	ATATATATAT	5	460	226	118	302	186	TACAATGCATGGACAGGACC	GGACTGGTTTGTCCTGTTGT	59.374	57.447
Scaffold830:67522-67531	Di-	AT	ATATATATAT	5	460	226	122	286	166	GCAGTGGTTAGCTTACCTGA	CATGTTTGATACCCCACCAG	55.654	58.695
Scaffold834:135614-135625	Di-	AT	ATATATATATAT	6	462	226	178	371	195	GATGATATCAGGCCGTCTCT	CGTTATCATCTGGCTCACCT	56.717	57.766
Scaffold840:433-442	Di-	AT	ATATATATAT	5	460	226	180	354	176	GTTGCGAAGCACTGCTGTA	GAGGGATGTGATTAGCGACA	58.747	58.672
Scaffold840:18581-18594	Di-	AT	ATATATATATATAT	7	464	226	174	363	191	GTCAAGGTCGAACATACACTGC	GCGTTAACCAAACACGAACG	59.668	61.469
Scaffold852:117262-117271	Di-	AT	ATATATATAT	5	460	226	159	314	157	GTTTTCTTGCACTCCAAGGG	CCACAAAGGGTGAAAGTAGGTC	59.711	59.901
Scaffold854:83649-83658	Di-	AT	ATATATATAT	5	460	226	181	335	156	AACACAGTACCTTTAGGCGG	AGCTCAGGGGTAGTTTGACA	56.917	57.387
Scaffold858:49398-49417	Di-	AT	ATATATATATATATATATAT	10	470	226	158	343	187	GTTATGTGGTGCCCAGAAAG	GACCACCAGAAATGTGTCCT	58.076	57.381
Scaffold871:181786-181795	Di-	AT	ATATATATAT	5	460	226	180	372	194	CGATGTGACTCACGTGACAA	CTACGGGGTGCCGTTAGAAT	59.265	61.235
Scaffold884:92811-92820	Di-	AT	ATATATATAT	5	460	226	180	366	188	CTTACGTGTGTCAATGGTCG	GTCTGCCCTAGACAAAAGAGTG	57.604	58.135
Scaffold894:194849-194858	Di-	AT	ATATATATAT	5	460	226	146	304	160	GTACACGTCCCGCTTTAGTG	CGCTAGAACCTGTAGGATAACG	58.31	58.127
Scaffold906:119852-119861	Di-	AT	ATATATATAT	5	460	226	178	326	150	AGACATCACTCGCTACAGTGC	ACTTGAGGACGATGGGATAC	58.13	56.464
Scaffold914:91124-91135	Di-	AT	ATATATATATAT	6	462	226	90	287	199	GCCCTTGAAACGATCTCAC	CTCTCCCTCCCTATAATGTGGAC	58.216	60.209
Scaffold922:14057-14066	Di-	AT	ATATATATAT	5	460	226	157	329	174	AGTGAAGGAAGTGGCCTTGT	CAGCTACTTGAGGTGTTTAGGC	58.794	58.225
Scaffold923:260054-260063	Di-	AT	ATATATATAT	5	460	226	162	353	193	GGTAGTTAAGCAAACTCGCC	CAGCCAACGCCCTGTATATT	56.69	59.982
Scaffold956:41841-41850	Di-	AT	ATATATATAT	5	460	226	128	322	196	GAGTTGTACATTCTGCCCGTAG	CACGGAGGGATTCATAATGG	58.792	60.148
Scaffold965:48344-48355	Di-	AT	ATATATATATAT	6	462	226	175	327	154	CATGTACCCGCAAACAAGTC	GGTTTTTGGTTGTAGAGGGG	59.05	58.41
Scaffold977:69502-69511	Di-	AT	ATATATATAT	5	460	226	113	282	171	CGGAGTCAAAGTCTCTGTTAGG	GAATACACCGTACCAGTAGCCA	58.135	59.044
Scaffold977:78769-78778	Di-	AT	ATATATATAT	5	460	226	116	304	190	CCAGGCGATGATGTAGGAAA	GAACACTCACTACTCGATCTGC	60.992	56.664
Scaffold980:236384-236393	Di-	AT	ATATATATAT	5	460	226	97	289	194	CTTCTAACATAGTGCCCGTAGG	TAATGCCACTCAACTCGGTC	57.991	58.724
Scaffold981:173274-173289	Di-	AT	ATATATATATATATAT	8	466	226	173	339	168	CTGTCTCGGGAACGATTATG	ATCTCTGTGTGCAATAGCCG	58.173	58.903
Scaffold989:94863-94872	Di-	AT	ATATATATAT	5	460	226	176	364	190	CCGCAACTTAAGACAAACGG	CGTAGGATAAGCTGGTGTTCTG	60.659	58.927
Scaffold993:208727-208736	Di-	AT	ATATATATAT	5	460	226	95	293	200	GCACTTGTAATCCCTGTGAAGG	CTTCTTATGCACTCCTGTCGTG	60.904	59.936
Scaffold993:211214-211223	Di-	AT	ATATATATAT	5	460	226	164	330	168	AGAAGAAGAAAGGGGACTGG	GCACTTGCGATCAGTAGATG	57.434	57.013
Scaffold1005:72261-72272	Di-	AT	ATATATATATAT	6	462	226	177	346	171	TACAGGCAACCAAACAGTGG	GCTTAGATGAATGCGGGAC	59.609	58.257
Scaffold1009:79601-79616	Di-	AT	ATATATATATATATAT	8	466	226	178	361	185	TCGTGGTGGACCAACTTAAC	GATGGTCTCAATGCTACGAG	58.469	55.842
Scaffold1030:107702-107711	Di-	AT	ATATATATAT	5	460	226	168	317	151	GTGAGCCTTGGAAAACATGC	GTAGGCCCGTGACATTCTACT	60.646	58.214
Scaffold1030:148232-148241	Di-	AT	ATATATATAT	5	460	226	155	327	174	TCCTATGAGCAAAGTGAGCC	CTTGCTTCATGTAGGCCCAT	58.048	60.096
Scaffold1037:55928-55939	Di-	AT	ATATATATATAT	6	462	226	131	308	179	GTTTCATGTGGGGAAAGTGG	GTGCGTGCGAGTGTGTTAT	60.21	58.291
Scaffold1038:54673-54690	Di-	AT	ATATATATATATATATAT	9	468	226	130	313	185	CAAGCATATGTTCCGGTCC	ACAGAACAAAGGTAGACAGGCG	58.938	60.71
Scaffold1043:99890-99899	Di-	AT	ATATATATAT	5	460	226	89	284	197	CACACACGATCTATTGTCGC	AAGACACGCTTCGCTTAGG	57.701	58.269
Scaffold1045:124970-124979	Di-	AT	ATATATATAT	5	460	226	134	305	173	AGAGCATCTACGCAACTTGG	TCGTTGTCGGGATGTAGACT	58.132	58.158
Scaffold1053:150117-150126	Di-	AT	ATATATATAT	5	460	226	131	328	199	TGGGAAGTTGTTGTAGTGGG	GGGGACAGGGTAATAACGAT	58.468	57.73
Scaffold1053:150970-150979	Di-	AT	ATATATATAT	5	460	226	150	335	187	GATATCCCCATATCTGGCTG	ACCGTTAAGGGGATTGGAAG	56.902	60.18
Scaffold1055:42277-42286	Di-	AT	ATATATATAT	5	460	226	171	324	155	GGGCCACCTATTGACATCT	GGGGAACAGCCTAGCAATA	57.37	57.778
Scaffold1063:8683-8692	Di-	AT	ATATATATAT	5	460	226	148	340	194	ATTTGTGTCCTTAGGCCTCC	CACGTGATACAGCCACAATAGC	58.121	60.584
Scaffold1080:16645-16654	Di-	AT	ATATATATAT	5	460	226	135	318	185	CAGGCACTGTAACTGACAACAG	GCAGGAGTTTTCCTGGAAGT	58.505	58.377
Scaffold1086:76814-76837	Di-	AT	ATATATATATATATATATATATAT	12	474	226	167	327	162	CCTGTTTGCTTGCTTGTCC	TGCAGATAAGTGATACGCCC	59.43	58.749
Scaffold1104:1123-1132	Di-	AT	ATATATATAT	5	460	226	142	340	200	CTGCCCCTTTAGGTTCAGA	GAGAATAAAGACAGAGGGCAGG	57.88	59.371
Scaffold1104:29028-29041	Di-	AT	ATATATATATATAT	7	464	226	123	320	199	TGCTGAAAGTCGTTCCAGTC	GTCTCTGTCGAAGGCACATT	59.01	57.869
Scaffold1106:111340-111349	Di-	AT	ATATATATAT	5	460	226	181	375	196	GTGACGCACGTTCTATGTCA	CAGCGACACTAAACAGCTAGAG	58.276	57.186
Scaffold1119:21155-21166	Di-	AT	ATATATATATAT	6	462	226	164	325	163	GTGCTACCGTGTAAACACATCG	CGGACACAGTTAAAGGGTTG	60.482	58.132
Scaffold1152:149576-149591	Di-	AT	ATATATATATATATAT	8	466	226	142	319	179	AACTCACGAAGAAGTCTGCC	AGCGTCATTACACAGACAGC	57.095	56.48
Scaffold1159:49338-49347	Di-	AT	ATATATATAT	5	460	226	147	319	174	CATAGGGTCTTGCCTAACTG	AGACATAGACGGCTAACTGACG	55.007	58.561
Scaffold1168:83694-83709	Di-	AT	ATATATATATATATAT	8	466	226	173	325	154	GATTAGCCATTGCCAGTCAC	ACTCTAGACGACTCTGGAACCAC	58.173	58.941
Scaffold1172:15980-15989	Di-	AT	ATATATATAT	5	460	226	125	323	200	GGTGATGTAATCCGATGCTG	CTCCGCACTTCTTAGACCACT	58.953	58.613
Scaffold1172:131559-131570	Di-	AT	ATATATATATAT	6	462	226	114	302	190	CGCTCTGTCTAGAGACGTGATT	GTCCACTTTATCCGACTGACTG	58.771	58.721
Scaffold1174:80606-80615	Di-	AT	ATATATATAT	5	460	226	129	286	159	TCTGTAGAATCGTGAACGCC	ACCTTATATCCGTACTCCCTGG	58.877	58.431
Scaffold1179:59599-59608	Di-	AT	ATATATATAT	5	460	226	141	320	181	AGAACTACCTCCTAATGGGGC	GCTTCCAGCACTGTATGGTT	58.613	57.824
Scaffold1180:44560-44571	Di-	AT	ATATATATATAT	6	462	226	180	370	192	CGCGAGTCGTAAATCGTAAG	CATAAACCTTGTCGGAACGG	58.607	60.357
Scaffold1185:92015-92024	Di-	AT	ATATATATAT	5	460	226	181	355	176	CGAGATGGAATTACGTTCCC	CTGACGTGCGATAGCCTTAT	59.387	58.026
Scaffold1186:160665-160676	Di-	AT	ATATATATATAT	6	462	226	181	332	153	GCTGAGCCACCCTTAACATT	GCTCTTCACTTATCCCAGGTC	59.198	57.866
Scaffold1189:75326-75339	Di-	AT	ATATATATATATAT	7	464	226	142	322	182	CTGGTCTGGTAGATGGTCAGAA	GATTAATGGACCCGGAAGAG	59.208	58.452
Scaffold1189:156094-156103	Di-	AT	ATATATATAT	5	460	226	163	337	176	AACTCGGCCATGTTACAGAC	CATACGGCTCGTCAAAGAGT	57.669	57.98
Scaffold1204:47665-47674	Di-	AT	ATATATATAT	5	460	226	132	280	150	CGATGGCAGCCACTAATAGA	ACTCAACGAACGACAGAAGC	58.895	58.087
Scaffold1205:25728-25741	Di-	AT	ATATATATATATAT	7	464	226	181	378	199	GAGAATAACAGCGCTAGTGG	TGTGTCGTACAAGAGTCGTAGC	55.321	58.119
Scaffold1212:120024-120033	Di-	AT	ATATATATAT	5	460	226	163	312	151	CAATGCCGTGATATACCGTG	TATCCGGAAGTCAACCAGC	59.833	58.657
Scaffold1228:107666-107675	Di-	AT	ATATATATAT	5	460	226	144	313	171	CATGGTGACGAAAGTGTCTG	GATCGTAGCTGTTGGAGGAA	57.642	57.893
Scaffold1243:154082-154091	Di-	AT	ATATATATAT	5	460	226	164	360	198	GGAGACTGCTGGAAGAACAA	CGCCACCTAGACAGAAAGTAGA	58	58.675
Scaffold1249:41763-41776	Di-	AT	ATATATATATATAT	7	464	226	111	294	185	TGGGTTAAACGGACAGTACC	GTCTACACACGCTGCACATACT	57.455	57.996
Scaffold1250:76285-76294	Di-	AT	ATATATATAT	5	460	226	85	282	199	ACATAGAGGCACTTGGTTCCAC	ACAGACAGACGAGCCATCTACT	60.424	58.092
Scaffold1257:134802-134813	Di-	AT	ATATATATATAT	6	462	226	109	293	186	AACTCCTTTCCTATGTCGCC	GCAGAAAGTGTCTAGCGTCA	58.267	56.786
Scaffold1264:48823-48838	Di-	AT	ATATATATATATATAT	8	466	226	169	325	158	GTGGTTTATGTGTCGCGTTC	GTGTCCAAAACCTGTTCGAG	59.054	58.187
Scaffold1272:138378-138387	Di-	AT	ATATATATAT	5	460	226	170	368	200	CTTTTGTAGGCGGTGTTAGC	GAACTCGGTTGGTAATGCTC	57.601	57.265
Scaffold1274:41441-41454	Di-	AT	ATATATATATATAT	7	464	226	135	290	157	CTTCACAGACGGGGAAAAC	GGCTTGTTGACCAAGTTACC	58.115	57.173
Scaffold1274:68476-68485	Di-	AT	ATATATATAT	5	460	226	140	315	177	GAGTCCATGCTGCTTTAGTCTC	CTAACGGCCTCATTCAGTTC	58.227	57.422
Scaffold1277:74196-74209	Di-	AT	ATATATATATATAT	7	464	226	143	322	181	CGTAGACGACTGTACGACGATA	GCCAGATGAATCACATCAGC	58.016	59.201
Scaffold1291:144430-144441	Di-	AT	ATATATATATAT	6	462	226	161	334	175	GTAGACCAATAGCCGCAATG	AGCCTACTGCACAGTCTGAGTT	58.268	58.294
Scaffold1308:125010-125019	Di-	AT	ATATATATAT	5	460	226	181	376	197	CAAGCCTCTTGCTCAAACTC	CCGCAAGTGCGAAATGATAG	57.826	61.673
Scaffold1308:131284-131299	Di-	AT	ATATATATATATATAT	8	466	226	180	368	190	GGCAGATAATCCCCTCTATCG	GAACCCGCTTATAGTTTGCC	59.902	58.72
Scaffold1332:63091-63100	Di-	AT	ATATATATAT	5	460	226	113	289	178	TGACCCTTGTACACCAAACC	TGCATCCCCTACAAGTAAGC	58.315	57.849
Scaffold1336:76987-76996	Di-	AT	ATATATATAT	5	460	226	169	362	195	CAGATAGTCTATAAGTCGGGGG	CTCCTGATCATTCCAAGTGC	56.937	58.23
Scaffold1351:59088-59099	Di-	AT	ATATATATATAT	6	462	226	110	301	193	TGTCTGTCAGGTCACGATTG	ATAAGTACGAAGACGACACGCC	58.171	60.561
Scaffold1370:95498-95507	Di-	AT	ATATATATAT	5	460	226	131	308	179	TCCTTAGAGACACTTCCCTGTG	AGATCAATCTGTGACGGGTG	58.454	58.511
Scaffold1381:72855-72864	Di-	AT	ATATATATAT	5	460	226	124	282	160	GGTGAAATTACCTCCCCTTG	GAGTGGACAAAACCCAACAC	58.359	57.87
Scaffold1388:112683-112694	Di-	AT	ATATATATATAT	6	462	226	139	290	153	GAAAACCCTTCTGCCACATC	CCCCATAATTGTACTGCTGC	59.532	58.12
Scaffold1403:91403-91416	Di-	AT	ATATATATATATAT	7	464	226	142	324	184	GCCATAGGTCAAGGTCATACAC	CCTATGAGCCATTGGTTGAC	58.463	58.019
Scaffold1407:110009-110018	Di-	AT	ATATATATAT	5	460	226	102	284	184	CAGTATGCGGTTGATGTCAC	TACGCTGATTCCAGTCTCTGTG	57.537	60.453
Scaffold1424:140207-140230	Di-	AT	ATATATATATATATATATATATAT	12	474	226	164	347	185	GGAACAGCCTAGTCCCAATTCT	CCATGAAGCCTGGAAGAAG	60.839	58.373
Scaffold1425:27202-27213	Di-	AT	ATATATATATAT	6	462	226	143	338	197	GTGGGTCGTAGGACATGATT	CAACCCCACTAACTGAATGC	57.288	58.076
Scaffold1427:110943-110952	Di-	AT	ATATATATAT	5	460	226	179	329	152	GAACCAGCTTCCGTTCAAG	CTGGGCTAGTAAAGCTGCTAGT	58.428	57.242
Scaffold1436:12157-12168	Di-	AT	ATATATATATAT	6	462	226	179	373	196	AGGTCGATCACCAGACATTC	CGACAAGCTCAGTTTCTGTCAC	57.48	60.096
Scaffold1437:210049-210062	Di-	AT	ATATATATATATAT	7	464	226	139	289	152	CGGTTGTCGGAATACGTTC	ATAGCCCCTGCTTGAAGGATAC	58.987	60.807
Scaffold1439:3744-3755	Di-	AT	ATATATATATAT	6	462	226	164	335	173	GTCATGGGGAAATGCAGAC	GACTGGTAGACAAGTGCAGGTT	58.869	58.388
Scaffold1451:15266-15277	Di-	AT	ATATATATATAT	6	462	226	181	347	168	CTGCCATCATTCACCAACAG	GAGGAGGGTGATGACGATTT	60.112	58.943
Scaffold1452:98401-98410	Di-	AT	ATATATATAT	5	460	226	123	311	190	GACATCAAGCTACAGACAGCAC	CTTCCGTACCAACAGGTGAC	57.63	58.059
Scaffold1453:29919-29928	Di-	AT	ATATATATAT	5	460	226	160	342	184	GTACCAGTAAAACGAAGGGC	TCCTTCCTAGTCATACAGTCGG	56.39	58.344
Scaffold1470:44925-44934	Di-	AT	ATATATATAT	5	460	226	153	343	192	GAGGGAGGTGGTAAGAGTCAC	GTATTTGACTGGCCTCTCCTG	57.69	58.803
Scaffold1472:16521-16530	Di-	AT	ATATATATAT	5	460	226	118	293	177	GGCGTTCAATGACCGTATTC	GTGATTACTCAGGAGCCTTCTC	60.339	57.162
Scaffold1478:102477-102492	Di-	AT	ATATATATATATATAT	8	466	226	159	357	200	CCTCGGTACGGCATAGTAGTT	CTAGGCACACCAACAATCTC	58.301	55.753
Scaffold1487:57430-57439	Di-	AT	ATATATATAT	5	460	226	171	367	198	GAGGGCATATACGATCTTGC	AACCTGTCTTCAACCCCAAC	57.27	58.891
Scaffold1494:154372-154381	Di-	AT	ATATATATAT	5	460	226	155	313	160	GCTGGCGTAGTCCATAGAATGT	GCAGAAGTTGCAGAGGTTAC	60.531	55.18
Scaffold1498:101616-101625	Di-	AT	ATATATATAT	5	460	226	90	286	198	TACCTGCCTCTCAAATCACG	CAGGATTACCTAAAGCCTCCAG	58.874	59.282
Scaffold1502:56523-56536	Di-	AT	ATATATATATATAT	7	464	226	179	365	188	GGAGCGGTATTGTGGAAAG	GTGAGGTTTGGCTTGAGATG	58.159	58.287
Scaffold1514:141000-141009	Di-	AT	ATATATATAT	5	460	226	103	300	199	ACTAGGGCATTATCTCCCTCCT	CAGGTTCGATCCACACTACAG	59.493	58.229
Scaffold1528:110490-110503	Di-	AT	ATATATATATATAT	7	464	226	112	285	175	CGTATCGAGCACAACCAGAT	CATGGCTCCAACACTAACAGAC	58.751	59.662
Scaffold1538:65456-65467	Di-	AT	ATATATATATAT	6	462	226	127	313	188	GTCACTGGAACACAGGATCA	GCTGTTGGAAACAGTCACAGAC	56.908	59.816
Scaffold1543:86323-86332	Di-	AT	ATATATATAT	5	460	226	146	306	162	CTTTACCGGTGGTCCTTTCT	CACACATGAAAGTGGTGCTG	58.174	58.703
Scaffold1545:47147-47156	Di-	AT	ATATATATAT	5	460	226	161	324	165	ATGAAGTGCAAGGCTCACTC	CAGCTAATATGACGCAGAGCAC	58.028	60.067
Scaffold1548:25683-25692	Di-	AT	ATATATATAT	5	460	226	127	320	195	CTCGAGTAATTGCTCACGC	GATTCCTGGGACACTCTTCAAC	57.163	59.979
Scaffold1553:70527-70536	Di-	AT	ATATATATAT	5	460	226	125	308	185	TCACCTAACCAATGTCCAGC	GGTATTGGTAGAGGCAGATCG	58.57	58.684
Scaffold1554:50815-50824	Di-	AT	ATATATATAT	5	460	226	165	315	152	GTTTCTGTATTCCAGGTGGC	CCATGAACGCTTTCACAGGT	57.109	61.096
Scaffold1557:104801-104810	Di-	AT	ATATATATAT	5	460	226	111	297	188	CTGAAACTGGTGTTCAGCC	TACATCACGCCAGATACTGC	56.745	57.308
Scaffold1569:56182-56191	Di-	AT	ATATATATAT	5	460	226	99	285	188	GGAATGAGGCAAACACATGC	GTCTAGATTCAGGCTGTGCAAC	61.462	59.011
Scaffold1570:93416-93425	Di-	AT	ATATATATAT	5	460	226	112	290	180	GCACATAATGCGGCTGAAC	GTTGGTGCTTTGCCAGCTA	60.244	60.003
Scaffold1582:189895-189904	Di-	AT	ATATATATAT	5	460	226	145	332	189	GCTACATCTTGTGTCGCAGTAG	GGTGGGGTATTCCGTCTGTAT	57.747	59.954
Scaffold1596:52547-52556	Di-	AT	ATATATATAT	5	460	226	179	362	185	CTAAGGAAGCCCCATAGTGA	GTGAAACGTGAAGGCATCC	56.914	59.078
Scaffold1597:195862-195871	Di-	AT	ATATATATAT	5	460	226	126	281	157	GCCAATGCAAGACTGTGGTA	CCCCCTCCTCCAAAAATATC	59.722	59.6
Scaffold1599:87279-87288	Di-	AT	ATATATATAT	5	460	226	177	344	169	AGGGATCGTCCATGTATGC	GCTAAGCAAATGCTGAGACG	58.318	58.824
Scaffold1601:43880-43895	Di-	AT	ATATATATATATATAT	8	466	226	176	324	150	AGGTGTTTCGGTATAGGACAGG	TGCAGGATACCAAGATGCC	59.411	59.62
Scaffold1610:94965-94974	Di-	AT	ATATATATAT	5	460	226	130	320	192	ACACAGGTACCGAATGTTGC	GAGGGCATCCCCTAGACTAAC	58.498	59.071
Scaffold1640:85115-85138	Di-	AT	ATATATATATATATATATATATAT	12	474	226	167	365	200	CAGACAAAGCGTGCTGTAAC	GAGTTGCGACAAGTGGCTT	57.149	59.025
Scaffold1643:50850-50861	Di-	AT	ATATATATATAT	6	462	226	130	328	200	CGAGCAAAGCAGCTACCTATC	AGACGGACCGGTTATAAGACAG	59.284	59.543
Scaffold1649:63445-63456	Di-	AT	ATATATATATAT	6	462	226	173	370	199	TACTTGGTAGCAGGTCCGTT	GGTCAGGGGTTAAGAAATGG	57.36	58.359
Scaffold1655:40483-40492	Di-	AT	ATATATATAT	5	460	226	113	284	173	CATGCCAGGTGTATGTGTTG	GGGCCTATGGAAAACAATGC	58.409	61.554
Scaffold1659:184819-184828	Di-	AT	ATATATATAT	5	460	226	148	341	195	ACTGGGTCCGGATTTTTCTC	GCATCTCAGTTCATGTGGTG	60.306	57.573
Scaffold1669:31054-31065	Di-	AT	ATATATATATAT	6	462	226	113	311	200	GTGGTCCTTAAATCGGCTTC	CAACTTGCCAGTGGCTTATC	58.647	58.379
Scaffold1676:47104-47115	Di-	AT	ATATATATATAT	6	462	226	154	340	188	CGAGTTGCGGACTATTCTGT	CGTCACATATGTTCCTGCTG	57.98	57.703
Scaffold1691:83321-83330	Di-	AT	ATATATATAT	5	460	226	154	332	180	GCCGTATATTGGCTATTGGG	GTGACTGTACGCTACTGAATGC	59.304	57.595
Scaffold1706:98495-98536	Di-	AT	ATATATATATATATATATATATATATATATATATATATATAT	21	492	226	174	366	194	AGATATGAAGAGCCACGAGC	CATTGGTACAAGCCAGGTG	57.104	57.525
Scaffold1707:169296-169305	Di-	AT	ATATATATAT	5	460	226	102	292	192	TAGCGGCATCTACCAACAAG	GCATTTGCTTCACACACAGC	58.942	60.468
Scaffold1709:26915-26926	Di-	AT	ATATATATATAT	6	462	226	100	294	196	CTGCAAGGCGTGTAAAGAAC	GCAGTACGAAGGTTCTGTGTAG	58.58	56.734
Scaffold1710:60348-60357	Di-	AT	ATATATATAT	5	460	226	154	324	172	TTATCCGTCTGGTGGTTGTC	GCCAATAGCTTTTGTCCGAG	58.415	59.845
Scaffold1719:92108-92119	Di-	AT	ATATATATATAT	6	462	226	159	310	153	GATACACAGCTGTCGCCTTT	CGTCTGGCAGAGAAGACAAT	57.979	58.029
Scaffold1725:133939-133948	Di-	AT	ATATATATAT	5	460	226	140	298	160	GTTTCGAACCTTGAACTCGG	CTGTGGTTGAACACCAGTACC	59.711	57.974
Scaffold1730:4090-4099	Di-	AT	ATATATATAT	5	460	226	127	281	156	CCACACATGTTACTTTCCCC	CTGTTGCCTATGACCTGTGAC	57.768	58.229
Scaffold1730:39698-39707	Di-	AT	ATATATATAT	5	460	226	171	336	167	TAATGCCACTCAACTCGGTC	GGGATCCTGTGGTAGATCTGAA	58.724	60.328
Scaffold1741:106805-106816	Di-	AT	ATATATATATAT	6	462	226	159	343	186	CACGGACAGAAGAAATACCG	GCTATACCGGATCCAGAACTGT	58.228	59.509
Scaffold1765:98496-98505	Di-	AT	ATATATATAT	5	460	226	132	282	152	GCACATTATTTGCAGGAGCC	GTTCGAGGTACCGAGTTTGA	60.615	57.797
Scaffold1775:15797-15806	Di-	AT	ATATATATAT	5	460	226	173	327	156	AGGACCAGCAACTGATTGAC	CGTTTAGCGTGGTACGTGATAC	57.708	59.601
Scaffold1782:93724-93745	Di-	AT	ATATATATATATATATATATAT	11	472	226	174	359	187	CAAATATGCCCCTAGCACC	ACTAACGTAAGACCGCGTCAG	58.052	59.457
Scaffold1786:54198-54207	Di-	AT	ATATATATAT	5	460	226	113	311	200	CCTGACACTATGGTGGTGAC	CACGTGAACTGCTAGTGGAGAT	56.272	59.425
Scaffold1819:55923-55932	Di-	AT	ATATATATAT	5	460	226	138	292	156	GACAATGAGGTGTTCCCTAACC	GTCTGACTAACCAGAAAGGGAC	59.735	56.926
Scaffold1833:69690-69699	Di-	AT	ATATATATAT	5	460	226	169	317	150	CACTAGTTTCCACAAGAGGC	GGGAGAGGATGAGTTGTAGTTG	55.024	57.789
Scaffold1843:6314-6325	Di-	AT	ATATATATATAT	6	462	226	176	340	166	CCACATCTATGGAGAATGGC	CGTCCTCAGGGGATTTTACAAC	57.961	61.918
Scaffold1845:163195-163204	Di-	AT	ATATATATAT	5	460	226	118	283	167	ACAGAGGGGACTCCAATGAT	GTGGCAACGAGATAGGGAAT	58.385	59.009
Scaffold1855:18543-18554	Di-	AT	ATATATATATAT	6	462	226	158	355	199	GTCAGGGGTTTGCTGTTGTA	CCTTGAGAACACAAGCAGTGTC	58.623	59.953
Scaffold1859:50886-50895	Di-	AT	ATATATATAT	5	460	226	135	322	189	GTACCCTTGTCACGCTTAAACC	GTTCCATGCTCTCTGTGTCTGT	59.934	59.38
Scaffold1876:24699-24708	Di-	AT	ATATATATAT	5	460	226	95	290	197	GGGACTGATCTAAACTTGTGGC	ACAATCACCTGAGCAACCTC	60.004	57.708
Scaffold1879:90756-90765	Di-	AT	ATATATATAT	5	460	226	157	327	172	GTGGGATGGGGCTTTGTAT	CTACCGATGAGAAACCGTAGC	59.62	58.871
Scaffold1882:34117-34128	Di-	AT	ATATATATATAT	6	462	226	181	366	187	TAGTACAATGCATGCCCACG	CATCAGTTTCAGTACCCGCT	60.545	57.826
Scaffold1908:100958-100969	Di-	AT	ATATATATATAT	6	462	226	174	347	175	GCAGAATACACACATGTCACCC	ATCACTGGTCCCACGATATG	60.307	58.23
Scaffold1912:40926-40937	Di-	AT	ATATATATATAT	6	462	226	102	293	193	GCCAATGTCTGATGAGTGAGTC	GTATGTTTCTGTCCGCTACTGG	59.734	58.792
Scaffold1917:17005-17018	Di-	AT	ATATATATATATAT	7	464	226	181	360	181	CCGATAAGCCTTGGACACT	CAAATGGTCACCTCTCTACTCC	57.753	57.789
Scaffold1919:8472-8481	Di-	AT	ATATATATAT	5	460	226	133	302	171	CGTAAGGAACCCGAAAGAGA	TCTATTGGATGGGCTGAGTC	59.308	57.676
Scaffold1919:92479-92488	Di-	AT	ATATATATAT	5	460	226	143	292	151	AAGTTCGTGGACAACCTAGC	GCTCCGAGTCATTTAGCACT	56.923	57.169
Scaffold1923:58236-58249	Di-	AT	ATATATATATATAT	7	464	226	173	362	191	GGCTGTGCTCTGAATTGTCT	GAGGCAAGATGCAAGACCTA	58.028	58.048
Scaffold1946:60281-60290	Di-	AT	ATATATATAT	5	460	226	173	367	196	GATCTTCTCTCTCGAAGCCA	CTTAGACCTACTCAGCGCGTTA	57.257	58.878
Scaffold1947:63137-63146	Di-	AT	ATATATATAT	5	460	226	102	299	199	CAGTCCATCTGGGCAGTAGTAT	CATATATCCACCTAACCGGC	58.227	56.956
Scaffold1953:56939-56948	Di-	AT	ATATATATAT	5	460	226	129	300	173	GACGCTAAGCAGACCTAGAAGAC	CTTGGTTGAATCTACGTCCG	58.886	58.228
Scaffold1955:38513-38522	Di-	AT	ATATATATAT	5	460	226	97	294	199	CACATGAAGAGCGGTGATAC	GATAGGCCATGAAACGGAC	56.681	57.946
Scaffold1957:59261-59270	Di-	AT	ATATATATAT	5	460	226	135	290	157	CTCTCTCTTCCCACCCTTTATC	ATAGAGGTAGGGGGTTGATAGG	58.351	57.584
Scaffold1962:68508-68517	Di-	AT	ATATATATAT	5	460	226	171	358	189	AGTGATGAAAGGAGCGTCAC	GGTGTGTGAAAGGAAACTGG	57.869	58.03
Scaffold1969:61669-61678	Di-	AT	ATATATATAT	5	460	226	167	361	196	ATAACTCGGTCACATCTCGC	TGTCTCCTCTTTTGAGTGGC	57.765	58
Scaffold1992:32805-32814	Di-	AT	ATATATATAT	5	460	226	176	327	153	CAGGATGCTGACTGAGAAACTC	GACACGCACCTGAATCATTG	59.09	60.12
Scaffold2000:42317-42330	Di-	AT	ATATATATATATAT	7	464	226	145	324	181	GGAAACCTATTATCCCGTGG	CACTGGCATGATCACTGTTG	58.252	58.647
Scaffold2003:11728-11737	Di-	AT	ATATATATAT	5	460	226	171	366	197	CGCCGGACGAACTAAAGTA	GCAATGATGCCACCATGTAG	58.928	59.955
Scaffold2010:184238-184247	Di-	AT	ATATATATAT	5	460	226	122	319	199	CCTTGGTATTGTCACCATCG	AGAGAAAGGTGGGCTGTGTATC	58.847	59.643
Scaffold2017:74863-74872	Di-	AT	ATATATATAT	5	460	226	154	333	181	GTGTCATCCCTTCACAAAGC	ATAACGGGTATCTTCGGGAC	58.129	57.875
Scaffold2019:420-437	Di-	AT	ATATATATATATATATAT	9	468	226	95	290	197	GCGGAAGAAAACGCTTACC	AAGCAGGAGGGTCACAATG	59.837	58.656
Scaffold2020:6283-6292	Di-	AT	ATATATATAT	5	460	226	146	306	162	TATTACACGAACACCTCGCC	GTAGGACACGGCCTACAAGC	58.651	59.763
Scaffold2036:18954-18965	Di-	AT	ATATATATATAT	6	462	226	169	317	150	GAGGTCCTTATCCGACCATT	CCTCTTGTTAGTTGTCACACCC	57.918	58.625
Scaffold2052:14322-14335	Di-	AT	ATATATATATATAT	7	464	226	102	294	194	GAGACACAACAGCGTGACATAC	GCTTGGCATGGGGAGTAATA	58.3	59.923
Scaffold2058:15405-15414	Di-	AT	ATATATATAT	5	460	226	104	301	199	GGGATGTACTTAACGAAGGC	ATACCTGACATGGAACCTGG	56.321	57.292
Scaffold2058:110468-110477	Di-	AT	ATATATATAT	5	460	226	165	326	163	TATAGACTCTCCCTGTCTCCACC	ATATCTAAGCGCCGGTCAGT	58.75	58.839
Scaffold2067:37954-37967	Di-	AT	ATATATATATATAT	7	464	226	129	295	168	CAGAGAAAGACTCGAGAGGGT	GCAGACACCATGTCTACGTT	57.721	56.14
Scaffold2078:115316-115325	Di-	AT	ATATATATAT	5	460	226	105	295	192	CTCATCACTAGAACGCTTCACC	ACGAACACTGGAAGTAGGGAC	59.008	58.174
Scaffold2079:24901-24910	Di-	AT	ATATATATAT	5	460	226	134	315	183	CTACATGTGAGATCTTGCGACC	CTCTGATCAAGGAAATCGGC	59.763	59.773
Scaffold2079:32246-32255	Di-	AT	ATATATATAT	5	460	226	152	321	171	GTCCAAGACAGTACCTGCCA	AGCAGTGACTCTCACAGAAAGC	58.725	58.897
Scaffold2100:28694-28723	Di-	AT	ATATATATATATATATATATATATATATAT	15	480	226	120	302	184	ACCTGTAATGAGACTGGTGGAC	ATGACAACAGCTGGCAAGTC	58.038	58.884
Scaffold2105:71890-71899	Di-	AT	ATATATATAT	5	460	226	126	318	194	GTCAGATAGGCATCAGTTGCAC	GCGATGGTGTGTCGAATCTAGT	59.769	61.456
Scaffold2126:41768-41777	Di-	AT	ATATATATAT	5	460	226	146	328	184	GACGTCTGTACAACTCTGCTCT	GCCCTGCCAAACAGTCTTAT	56.321	59.198
Scaffold2126:55752-55761	Di-	AT	ATATATATAT	5	460	226	141	327	188	GAGCTTCCAATACACTGGTGAC	GACTATGGAGGGCTTCTGTTAC	58.723	57
Scaffold2133:88841-88854	Di-	AT	ATATATATATATAT	7	464	226	112	289	179	GAAGCCTTTGAAACGAGGAG	ATCACCTGAAACTTCCGTGG	59.052	59.966
Scaffold2137:125371-125380	Di-	AT	ATATATATAT	5	460	226	121	308	189	GCGTTGTACACGAATCTACC	GACATCAACATCCCATCCC	55.774	58.489
Scaffold2149:20077-20086	Di-	AT	ATATATATAT	5	460	226	166	337	173	CAAACATTCGCTGTGCTACC	GAACACAACCCTTCAGAGTGAC	59.347	58.697
Scaffold2164:46120-46129	Di-	AT	ATATATATAT	5	460	226	180	362	184	ATCGCAGGAGTTAGTGAGAGG	CTAGTTGTGTTGGACAAGGGTG	58.563	59.556
Scaffold2191:32478-32487	Di-	AT	ATATATATAT	5	460	226	149	314	167	GTACTATCGATCACAGACAGGG	GCGCAGAACAGACATTATGC	56.289	59.454
Scaffold2192:1227-1248	Di-	AT	ATATATATATATATATATATAT	11	472	226	177	325	150	ACCAACAAAGGCAGAGGTG	TGCTTAACCGACCTATCTGC	58.71	57.999
Scaffold2203:51962-51971	Di-	AT	ATATATATAT	5	460	226	151	305	156	TACACAGCTTATGGCGAGTG	CACGAGTGCAATGCTTCTCT	57.536	59.191
Scaffold2214:60118-60127	Di-	AT	ATATATATAT	5	460	226	165	362	199	GGAGATTCAGGGCAGTCTAA	CAGTCTGAACGGATTCCCTA	56.92	57.739
Scaffold2224:39788-39797	Di-	AT	ATATATATAT	5	460	226	136	325	191	GACCTGGCCGTTTAATGTC	GAGAGTGTGCAAGTTTCCCTC	58.005	58.932
Scaffold2240:71753-71762	Di-	AT	ATATATATAT	5	460	226	181	352	173	CGTGGTGAGTTATTTGCTCC	AAATGTTCTAGGGTCGGGTC	58.228	57.974
Scaffold2245:55017-55026	Di-	AT	ATATATATAT	5	460	226	152	307	157	GCCAAATACACTGGTTGCGT	ACTGCCCTACATGAACATCG	60.955	58.597
Scaffold2246:66866-66877	Di-	AT	ATATATATATAT	6	462	226	143	340	199	GGTGACATCACCCAAACTATCC	GTTGCTCGGAGATCCACATA	60.484	58.672
Scaffold2264:58216-58227	Di-	AT	ATATATATATAT	6	462	226	160	335	177	CTTAAGTGAGCAACCTAGGGC	ACCACCTTGGCTATTTGCTG	58.162	60.132
Scaffold2274:22937-22946	Di-	AT	ATATATATAT	5	460	226	139	329	192	CGCAATGATCTTCCGGTATG	GTGTGTACTCGGGCTTGATAG	61.382	57.373
Scaffold2291:48074-48083	Di-	AT	ATATATATAT	5	460	226	178	333	157	AGGCTGAGCCACCATTAAC	ACTTAGTCGGTTATCCCAGGTC	57.751	58.537
Scaffold2291:81325-81334	Di-	AT	ATATATATAT	5	460	226	118	301	185	GCGATACTTGCTTGCGATAC	GACTTACGGCACGTATCACTG	58.561	58.323
Scaffold2315:78528-78537	Di-	AT	ATATATATAT	5	460	226	126	324	200	GTTAACTCTCCCAGCTCCCAC	CGATGCTGGACGTGTATTTC	60.125	59.152
Scaffold2315:99482-99491	Di-	AT	ATATATATAT	5	460	226	125	322	199	CGGTACAAAAGGGGAGTAACTG	CGAGCGTCTTATGCTGTGTA	59.921	57.694
Scaffold2323:22963-22972	Di-	AT	ATATATATAT	5	460	226	139	299	162	GAGGCTGAGCAGCAGTTATT	GACAGCATCTTCACTTTCCC	57.324	57.288
Scaffold2326:38815-38824	Di-	AT	ATATATATAT	5	460	226	144	307	165	GCTTTCTCAAAGGCTGAGTC	GCTGCTGCTGACAGTACAAA	56.855	57.795
Scaffold2343:52455-52468	Di-	AT	ATATATATATATAT	7	464	226	168	351	185	GGGTGTTAAGTGATGTGAGGCT	CCATCTGAAGCAAAACGTCG	60.424	61.734
Scaffold2369:15583-15592	Di-	AT	ATATATATAT	5	460	226	139	334	197	GCTATAGGCCACCTTCACATC	GCGTGGTTCTACGGATAACTCT	58.686	59.68
Scaffold2371:13575-13584	Di-	AT	ATATATATAT	5	460	226	131	329	200	GGGATTTCCAGATCAGTGTGAG	CACACTGTCTAGTCATGCGGTT	60.883	60.237
Scaffold2381:26587-26596	Di-	AT	ATATATATAT	5	460	226	103	301	200	CATGTCACATAGGTTGCCG	ATGCGTATGTCCTCAACGAG	58.5	58.751
Scaffold2383:48521-48560	Di-	AT	ATATATATATATATATATATATATATATATATATATATAT	20	490	226	178	336	160	GTCTGCCTTTTACCAGCGTA	GCCGGAACTGTGGTTTTATG	58.054	60.365
Scaffold2387:60476-60485	Di-	AT	ATATATATAT	5	460	226	139	314	177	GGAGGAGGTATGTAACTGTTGCTG	GCTAAGGACCAGCTATGATG	61.26	55.075
Scaffold2406:76334-76345	Di-	AT	ATATATATATAT	6	462	226	170	321	153	CAGCGGAGAAGGTTGAATAG	CATAAATGGGGGTCACTGAG	57.578	57.865
Scaffold2408:2147-2156	Di-	AT	ATATATATAT	5	460	226	118	288	172	GCTGTTCCACCAGAAGTTGT	GAAGATCGACCACATGAACC	57.77	57.909
Scaffold2411:69167-69180	Di-	AT	ATATATATATATAT	7	464	226	151	325	176	AGTCGTGTTGAAGCTAAGCG	ACGACGCAGTAATGGTACAC	58.337	56.157
Scaffold2411:109686-109699	Di-	AT	ATATATATATATAT	7	464	226	144	324	182	GTATCCATGGGCAACACCTA	CCAGTGCTGATTTTGAAGGG	58.298	60.626
Scaffold2413:39957-39966	Di-	AT	ATATATATAT	5	460	226	169	365	198	GAACTCGAGCTTTTAGGGTGAC	CGCGGCTGTTGTACATAACT	59.415	58.873
Scaffold2423:103540-103549	Di-	AT	ATATATATAT	5	460	226	120	290	172	CCGATTGGAAAGACAGGAAG	ACCAACGTTCTTCACAGGAG	59.665	57.771
Scaffold2448:106024-106043	Di-	AT	ATATATATATATATATATAT	10	470	226	134	300	168	GTTGGTCTGAGGGTTGATTG	GCAGACGATGCCTTGTATTG	57.971	59.301
Scaffold2450:54890-54901	Di-	AT	ATATATATATAT	6	462	226	178	334	158	GCGGGTGCTTTGCTAGATA	CCAAGGCAGGTTTCCTAGA	59.03	57.88
Scaffold2465:89138-89147	Di-	AT	ATATATATAT	5	460	226	127	302	177	AAAGTGTGATGCCCAGTCAG	GAGTGATTGACCTCGACAGTCT	58.725	58.396
Scaffold2471:29444-29453	Di-	AT	ATATATATAT	5	460	226	129	283	156	CGCACTCATGCTTCTCTAGTC	GAAACCAGCTGCGTCTTTAG	57.868	57.785
Scaffold2488:84090-84099	Di-	AT	ATATATATAT	5	460	226	125	313	190	AGCTGGTAAGTCCTAGCACAGTC	CCAGCGTTTATTGCATCAGC	59.137	61.686
Scaffold2497:6333-6344	Di-	AT	ATATATATATAT	6	462	226	156	311	157	GCACGCATTCGTGAAATAGC	GAACCAGACTCCAAAATGGG	61.7	59.381
Scaffold2504:79220-79231	Di-	AT	ATATATATATAT	6	462	226	124	307	185	GACCATGTACTGCACAGTCTGA	GCGTTTGTAGACCAATAGCC	58.807	57.392
Scaffold2515:94365-94374	Di-	AT	ATATATATAT	5	460	226	160	330	172	GACGAAGCGAAGTGATATGC	CAAGAAGAACCAGTTGCCAG	58.478	58.496
Scaffold2529:49454-49467	Di-	AT	ATATATATATATAT	7	464	226	90	287	199	TTTGTCTACACATCCGAGGG	CCCTGAAGGCAGATGAAGAT	58.569	59.239
Scaffold2540:85371-85380	Di-	AT	ATATATATAT	5	460	226	171	333	164	GGTTTAAGGTGGTGAGTTGG	AAGGTCAGACGTTCCAGTGA	57.022	58.275
Scaffold2547:14742-14751	Di-	AT	ATATATATAT	5	460	226	113	289	178	TACGCCATTCGTTTCTCTCC	CGGTCAAATTGTAAGCCGAC	60.214	60.502
Scaffold2550:77150-77159	Di-	AT	ATATATATAT	5	460	226	101	282	183	CAGTGATGAAGCCTGCTACAGA	CGAGATAGTCGGCTCGTTTAG	60.592	59.144
Scaffold2557:10975-10984	Di-	AT	ATATATATAT	5	460	226	126	291	167	GTCCTTGTTAAGACGAAGCC	ACATTAGCCCCTTCCGATAC	56.538	58.019
Scaffold2558:65493-65502	Di-	AT	ATATATATAT	5	460	226	171	320	151	GAAGATCCTCCTTCCATACC	CTGGTATGCGTTTTGCTTCC	55.123	60.637
Scaffold2566:53080-53089	Di-	AT	ATATATATAT	5	460	226	159	325	168	GGCTCTAGCTGCTATATACTCTGG	GTGCTGAGAAAATGCCTTGC	58.039	60.925
Scaffold2567:74996-75005	Di-	AT	ATATATATAT	5	460	226	134	327	195	AAAGCACTGCTCTGTTGTCC	CTCTGGGCATATTGTGGGTA	58.087	58.449
Scaffold2579:46639-46650	Di-	AT	ATATATATATAT	6	462	226	137	335	200	AGTGAATGGAGAAGCTGGC	CAGATGTGGGATAGTCGACAG	57.954	58.173
Scaffold2598:69241-69254	Di-	AT	ATATATATATATAT	7	464	226	114	292	180	CCATGAAACAGACAACGGTC	CAGTAGGCTGTCGATGATCT	58.984	55.401
Scaffold2608:68704-68713	Di-	AT	ATATATATAT	5	460	226	166	362	198	CCTTAAGAGGCCATGATGTG	ACACGAACAAGGTGGTTGTC	58.173	58.464
Scaffold2646:56202-56211	Di-	AT	ATATATATAT	5	460	226	93	283	192	GTTTCGTCCTCAGCTGTGAT	ATGTACTGCTACGCTGATGTGC	57.869	60.363
Scaffold2649:174448-174457	Di-	AT	ATATATATAT	5	460	226	157	352	197	CAGCTGATTTCAAGACCGAG	GTAGTGGGGACGGACTTTTT	58.596	58.029
Scaffold2664:12382-12391	Di-	AT	ATATATATAT	5	460	226	173	335	164	AGAACTGACCGCCAGTCTTAG	CCTCCAGCATTTAGTGTTCC	58.613	57.268
Scaffold2667:58414-58425	Di-	AT	ATATATATATAT	6	462	226	147	297	152	CACGCTTGAAGAAGTTGTGC	CAGCTGGTTGTCCCTAATACCT	59.64	59.543
Scaffold2681:20699-20708	Di-	AT	ATATATATAT	5	460	226	135	323	190	CCACCTAATTCAGGATGCAG	CTCAGCTTTTGGAATCCCTG	58.173	59.807
Scaffold2689:28065-28074	Di-	AT	ATATATATAT	5	460	226	145	333	190	CTCTTCCTCAAGCAAGTGAACC	GTCATTCCCAGGTTTAGCAC	60.415	57.109
Scaffold2734:14547-14556	Di-	AT	ATATATATAT	5	460	226	141	307	168	GATGAAGTGTCGGAAAGTGG	GGCAAAGTCAAGGAAGAACC	58.129	58.766
Scaffold2769:27583-27600	Di-	AT	ATATATATATATATATAT	9	468	226	128	307	181	AAGTGACTGACGGATGGAAG	CGGGAGTATGATGACCGATA	57.71	58.396
Scaffold2783:134396-134443	Di-	AT	ATATATATATATATATATATATATATATATATATATATATATATATAT	24	498	226	181	350	171	GACTTTGCGTCAGCAACTGT	CGGCATAGATTAGACCAAGG	59.09	57.338
Scaffold2812:80189-80198	Di-	AT	ATATATATAT	5	460	226	140	296	158	GAAGTTAGCACTTCCACAACCC	GCGGTCACTATATTAGGGGA	60.04	56.685
Scaffold2845:69066-69075	Di-	AT	ATATATATAT	5	460	226	131	289	160	CTTACAACGTGCCCTTGTTC	CCTACACTTTGTCTGTGTTCCC	58.283	58.625
Scaffold2879:54434-54443	Di-	AT	ATATATATAT	5	460	226	95	283	190	CTAGGAAGAAAACAGCTGACGG	AGGACAAAAAGGGGGTCTG	60.416	58.975
Scaffold2885:79209-79220	Di-	AT	ATATATATATAT	6	462	226	130	324	196	CTGTGCCACTTTTGGGTCT	TAGCCTGGAACCAGGAAACT	58.71	58.789
Scaffold2890:68337-68346	Di-	AT	ATATATATAT	5	460	226	156	304	150	CCTTTTCTGCTCACCGACTAAG	CGAGTACTGCTGATCGTCG	60.416	58.096
Scaffold2896:98753-98766	Di-	AT	ATATATATATATAT	7	464	226	120	286	168	GACGTGTTATGTCTGTGCCA	GTTCTGTGAGCGTCACTTTGTC	58.111	59.96
Scaffold2912:1709-1728	Di-	AT	ATATATATATATATATATAT	10	470	226	168	344	178	GGCCGGCAAGTTAAAGTATC	GTGAAGTCGATCCTCACTGG	58.72	58.216
Scaffold2934:26892-26901	Di-	AT	ATATATATAT	5	460	226	166	360	196	GAACTGATTGACGGAGAACG	CACAACTCGGTTTGGTGCTA	58.287	59.758
Scaffold2947:74445-74454	Di-	AT	ATATATATAT	5	460	226	135	327	194	GATAGTAGGATAAGTGCGGCAG	GTCTCTACCACGCATTAACGTC	58.076	58.794
Scaffold2958:20151-20160	Di-	AT	ATATATATAT	5	460	226	132	286	156	CAGCTACTCCTGCCTTTGAA	GTTACCTGCTGGCATTGTAG	58.256	55.946
Scaffold2963:4948-4983	Di-	AT	ATATATATATATATATATATATATATATATATATAT	18	486	226	147	343	198	CCTTGGCTGCTGGAAATAC	GGGACGCAACTAACTCATACTG	58.312	58.792
Scaffold2967:24382-24391	Di-	AT	ATATATATAT	5	460	226	95	289	196	AGTCCTTGACAACGATCCTC	CAGGTCTGCCTCAGAACCTAAT	56.7	59.773
Scaffold2969:23146-23155	Di-	AT	ATATATATAT	5	460	226	138	310	174	GGCATTGACTTTCTGCTCC	GATCGCAAACCTCCATCAC	58.374	59.028
Scaffold2988:45996-46005	Di-	AT	ATATATATAT	5	460	226	113	288	177	GATGCTCAACAGTGGGAACT	GATAGTGGGGGACTACAATGG	57.708	58.253
Scaffold3004:110044-110053	Di-	AT	ATATATATAT	5	460	226	138	336	200	GGTACCCGGCTCTAAAGAAA	GTTGAACTGTTCTTGGCCGT	58.328	60.156
Scaffold3013:165849-165858	Di-	AT	ATATATATAT	5	460	226	115	299	186	AACACGACTTGGGTTGACAG	CTTATAGACCAATGGTGGCG	58.621	58.12
Scaffold3014:17177-17206	Di-	AT	ATATATATATATATATATATATATATATAT	15	480	226	155	310	157	CACGAAGTCTCGTTTTCCAG	CGTGGATGTGATATGGTCTTCC	58.496	61.515
Scaffold3016:21684-21693	Di-	AT	ATATATATAT	5	460	226	172	348	178	TAATCTTACCTGCTGCGCTC	GTTCGTATCCTACTCCCAGGAC	58.294	58.991
Scaffold3016:45573-45582	Di-	AT	ATATATATAT	5	460	226	172	348	178	TAATCTTACCTGCTGCGCTC	GGTCGTGTCATACTTCCAGG	58.294	58
Scaffold3016:69771-69782	Di-	AT	ATATATATATAT	6	462	226	145	342	199	CCTGAAGGCTAACGTCTCAGTA	GTGCCCTATCTCAGGACACAT	58.675	59.032
Scaffold3038:38689-38698	Di-	AT	ATATATATAT	5	460	226	133	310	179	GCAGTATATAGCGCCGATGT	CCGACCTTATAACATGCGAG	57.924	58.267
Scaffold3045:118157-118166	Di-	AT	ATATATATAT	5	460	226	171	368	199	GGCATGTTGGAGCTAAGTCA	GTACCCAAGCCACGTTAGTAGAG	58.877	59.271
Scaffold3051:21906-21915	Di-	AT	ATATATATAT	5	460	226	125	316	193	TCAGTCTGAGAAGGAGAAGACG	CTCGGTAGGGCTCTGTTAAAGT	58.818	58.98
Scaffold3067:31101-31112	Di-	AT	ATATATATATAT	6	462	226	144	337	195	CAAACTACATACCGGATGGC	GTGCTCACATGGAAACCTGT	57.971	58.568
Scaffold3068:74174-74183	Di-	AT	ATATATATAT	5	460	226	167	352	187	GTGACTCCACGTACATCAACTG	GACTGTCAAGGACGACAAGGT	58.145	59.215
Scaffold3076:81531-81542	Di-	AT	ATATATATATAT	6	462	226	122	290	170	TCCCTGAGAAAACTTACCCC	GGAGAACTTCGCCTTCAGTAG	58.094	58.214
Scaffold3076:95871-95882	Di-	AT	ATATATATATAT	6	462	226	110	308	200	GTCCCTATATCGATTGCGGT	TCTATCAGTCCGGTGGAAAG	58.884	57.739
Scaffold3089:51138-51147	Di-	AT	ATATATATAT	5	460	226	152	303	153	ACCCCATGACAAGGTATGGT	GGCTCCTTAAAAGAGGAGTGG	58.992	59.357
Scaffold3096:50213-50222	Di-	AT	ATATATATAT	5	460	226	115	313	200	TAGGGTATCGAACTTGCTGC	CCTAGAGGAGGTCTGCTTTCTT	57.999	58.312
Scaffold3148:21063-21072	Di-	AT	ATATATATAT	5	460	226	103	296	195	AAGAATGCTGCGGTGACTAC	GTTTCACTGACCTATTCCCC	57.979	55.991
Scaffold3151:7423-7440	Di-	AT	ATATATATATATATATAT	9	468	226	178	376	200	ACTGTCATTCACGAGTACGCC	GACTGGACCATCTTAAGGGTTG	60.194	59.864
Scaffold3164:44241-44252	Di-	AT	ATATATATATAT	6	462	226	158	320	164	GCAATATCTAAACTCGGGGC	CGCTAGCTTAGGTAGGTATGGA	58.673	57.791
Scaffold3204:41857-41868	Di-	AT	ATATATATATAT	6	462	226	155	317	164	GAATTGGTCTTGCGTGTAGC	CCACGAGCCTGTGAAAGTAT	58.38	57.826
Scaffold3214:46545-46554	Di-	AT	ATATATATAT	5	460	226	107	281	176	ACCCCTGCTCCGTAATATGT	GTGATAGTGCAGTGTGGGAAAG	58.411	59.662
Scaffold3225:70324-70341	Di-	AT	ATATATATATATATATAT	9	468	226	166	325	161	GTGTGTGGCAATTCTGGAAG	GAAAGCACTGACCAAACCAC	59.139	58.187
Scaffold3230:90145-90154	Di-	AT	ATATATATAT	5	460	226	125	321	198	TTCAGACTTCAGCAGGTTGG	GCCAGTGGGTGACTTTGAAT	59.007	59.973
Scaffold3238:53488-53497	Di-	AT	ATATATATAT	5	460	226	171	364	195	GATGGTGCCGATCATATCAC	GGCCTGTTAACAATCTGTGC	58.75	58.229
Scaffold3243:62670-62679	Di-	AT	ATATATATAT	5	460	226	180	372	194	CCCGTGCTACCTTTGACATA	AACTCCAACTGACTACTCCACG	58.649	58.387
Scaffold3249:44205-44216	Di-	AT	ATATATATATAT	6	462	226	120	284	166	GTTTGGCCCTCCTTTAAGTC	CAGTTAAGGAACATGGGCAC	57.786	58.076
Scaffold3262:61847-61856	Di-	AT	ATATATATAT	5	460	226	170	321	153	GGCCTACCACAAATGAAGTG	GGGAGTTGTTGTGGTGAAAG	58.076	58.03
Scaffold3276:6888-6901	Di-	AT	ATATATATATATAT	7	464	226	164	320	158	GGACTGTAGGTCAGGCGTTAT	CTAAAGCGTGTTCCGGGTA	58.214	58.783
Scaffold3279:147775-147784	Di-	AT	ATATATATAT	5	460	226	173	371	200	CTCACCTCAGCCTAGAAAAGG	AGAAGCATGCAGTGTAAGGC	58.214	58.132
Scaffold3283:41207-41218	Di-	AT	ATATATATATAT	6	462	226	116	288	174	CATTGTCAAGTACGTCACCG	GAAGTGCGAGCAATTCAGGT	57.604	60.406
Scaffold3304:64010-64019	Di-	AT	ATATATATAT	5	460	226	154	328	176	GCCTACTCCAGATCGATGATTC	CCAGTCCCCTTAACACTTGA	60.067	57.644
Scaffold3316:5067-5076	Di-	AT	ATATATATAT	5	460	226	179	335	158	AGAGGCACCTGGCCTAAAAT	GTGCACCCTTGTACTGAAACAC	60.096	59.567
Scaffold3372:87246-87255	Di-	AT	ATATATATAT	5	460	226	122	318	198	GGCTGGAACACATAAGCAGAC	CGGTCATAGCCAAAAGACAG	59.755	58.379
Scaffold3384:56496-56505	Di-	AT	ATATATATAT	5	460	226	123	301	180	GCATCCGCTCCTAAGAAGTT	GGTCACTTCCATCTCAAAGG	58.555	57.131
Scaffold3409:36454-36463	Di-	AT	ATATATATAT	5	460	226	143	291	150	CCCCTCGCTATGATAGTAAGTC	CGTACGCGTGCCTAATGATA	57.073	59.748
Scaffold3410:67348-67357	Di-	AT	ATATATATAT	5	460	226	103	299	198	GTCAGGCAGACCTGTATCCTT	GTCGCTTGCTTCTTTGGAGT	58.269	59.621
Scaffold3422:28102-28111	Di-	AT	ATATATATAT	5	460	226	155	353	200	CTGCACAGGGGTTTGACTT	TCTCAACTCTATGTGACCCCTC	58.71	58.255
Scaffold3436:52528-52539	Di-	AT	ATATATATATAT	6	462	226	143	305	164	CGTCGAACAAAGCGACTTCT	CTGCACTGAAGATGGACACA	60.571	58.341
Scaffold3441:43972-43981	Di-	AT	ATATATATAT	5	460	226	141	305	166	GTGATACCCGGTAGTGACAATG	AATACACAACCGGACTCCC	59.242	57.275
Scaffold3462:38160-38169	Di-	AT	ATATATATAT	5	460	226	141	339	200	CTTTATTAGTCAGGGTGGGAGG	CCGGTTTTGAACTGGGATAG	59.021	59.424
Scaffold3470:9395-9404	Di-	AT	ATATATATAT	5	460	226	163	361	200	GGAGACCCCACAGTTTGAA	ACAGTCTGCTCTACTGGACTCA	58.467	56.775
Scaffold3470:9426-9439	Di-	AT	ATATATATATATAT	7	464	226	132	330	200	GGAGACCCCACAGTTTGAA	ACAGTCTGCTCTACTGGACTCA	58.467	56.775
Scaffold3475:65114-65123	Di-	AT	ATATATATAT	5	460	226	170	332	164	GTCCTAAAGTCGCAGCTCTGT	ACTCCAAACGACCATACGTC	58.76	57.512
Scaffold3487:73991-74000	Di-	AT	ATATATATAT	5	460	226	125	313	190	GGAGTCCTCTCTTTCGGCTAT	CGCATGGCTATGGTTACTTG	58.957	59.206
Scaffold3494:67591-67600	Di-	AT	ATATATATAT	5	460	226	177	364	189	CAGCCCAGGAGGCATATTA	CAGGGGAGAATGTAGGTAGTGA	58.683	58.2
Scaffold3508:77928-77941	Di-	AT	ATATATATATATAT	7	464	226	130	325	197	GCACGAGAACACGAACTTACC	CAGTACGTCAAACCCGTGA	59.795	58.097
Scaffold3516:17962-17971	Di-	AT	ATATATATAT	5	460	226	88	280	194	GTGTAATAGCCATCTGTCTCCG	TAACTTCATCCACCAGAGGG	58.745	57.582
Scaffold3535:52046-52055	Di-	AT	ATATATATAT	5	460	226	122	302	182	GTTAGAAATTCAGGCGTCCG	ACGCCGATAATTGTAGGGAG	59.708	59.067
Scaffold3571:12209-12220	Di-	AT	ATATATATATAT	6	462	226	99	291	194	GCACTTTCTGTTGGCGGTA	AGTGTATTTCGTGCAGAGGC	59.856	57.979
Scaffold3574:35384-35393	Di-	AT	ATATATATAT	5	460	226	119	317	200	GTGAAAAGGAACGACCACTC	GGTGACAGGGTACAATAGTCCA	57.194	58.84
Scaffold3600:40914-40925	Di-	AT	ATATATATATAT	6	462	226	124	295	173	GACTATGCTGATCTGTTGACCC	CTGTTGTGAGACGAGGAGTTCT	58.673	58.599
Scaffold3613:47178-47187	Di-	AT	ATATATATAT	5	460	226	176	352	178	GATTGGTATTCAGAGGGTCCTG	CACAGTCTCACAGTTATGGGC	59.827	58.229
Scaffold3621:38195-38204	Di-	AT	ATATATATAT	5	460	226	151	311	162	GTCCAATTGGCAACACTGAC	CATGACTAAGGTATGTCCCTCG	58.987	58.602
Scaffold3621:47321-47332	Di-	AT	ATATATATATAT	6	462	226	165	360	197	CCGGTTCCATTTGACACTTC	GCACCAGTCCATACTGGCTAT	60.353	59.094
Scaffold3635:29479-29492	Di-	AT	ATATATATATATAT	7	464	226	127	286	161	GTAGGTTTCGGACATTGCC	CACCACATATGAGGGGTCA	58.005	57.632
Scaffold3642:21237-21246	Di-	AT	ATATATATAT	5	460	226	181	379	200	CTGCAAGGTATTGGACGTTG	CATTCGTACATACGCCGTTC	59.195	59.066
Scaffold3647:65498-65507	Di-	AT	ATATATATAT	5	460	226	158	349	193	AGTCTGAAAGGGGTGGTAGGTA	CTATTACATGGACGCCCCTA	59.032	57.607
Scaffold3651:121326-121335	Di-	AT	ATATATATAT	5	460	226	153	338	187	ATGTCAGTAGGTCCTTAGCTCG	GTGATGGTTCAGTGAGGAGG	57.662	58.052
Scaffold3660:93860-93869	Di-	AT	ATATATATAT	5	460	226	176	368	194	TAACTAGTGGACGGTTACCTCG	CGCTAGCGCGTAACAATAC	58.338	57.277
Scaffold3666:78570-78579	Di-	AT	ATATATATAT	5	460	226	178	331	155	AGTACGTGTTTCACGGGCTA	GTGACCGTCGAGTTTTGCTA	58.31	58.926
Scaffold3669:699-708	Di-	AT	ATATATATAT	5	460	226	120	282	164	GGCTGGTAACACAGACGTTC	CAACTACACGATCCAACTCACC	58.215	59.52
Scaffold3674:189740-189749	Di-	AT	ATATATATAT	5	460	226	172	342	172	AGGTACAGACGCCGCTACTAAT	GCACCTTCTCCTTTCTCGTT	59.373	58.525
Scaffold3679:54907-54918	Di-	AT	ATATATATATAT	6	462	226	163	355	194	GTACGGGTCTTTCCAACTCA	GTCATACATAAGGCAGGCCA	57.641	58.6
Scaffold3711:63159-63168	Di-	AT	ATATATATAT	5	460	226	147	339	194	AGGGCTGTGGAAAGTAAAGC	ACTGGACATGCTGGAAATGC	58.462	61.078
Scaffold3713:62723-62732	Di-	AT	ATATATATAT	5	460	226	136	303	169	CTTGAAGCTGCTCGACAATC	AAGTCAGCATAGCAGAGTCG	58.751	55.824
Scaffold3733:22183-22192	Di-	AT	ATATATATAT	5	460	226	99	297	200	CACCGCTATCCACTGTTTCA	CACATGTGTGGTAAACAGCC	59.716	57.437
Scaffold3758:14568-14579	Di-	AT	ATATATATATAT	6	462	226	151	349	200	CGTACCTTTCACTTCGCATC	TCTCATGTCGTGCTGATGG	58.379	59.313
Scaffold3769:31097-31106	Di-	AT	ATATATATAT	5	460	226	145	314	171	GACACACGGATGCAATGAG	GTCAGTAAAGGGTTACGCCAAG	58.576	60.055
Scaffold3775:106946-106955	Di-	AT	ATATATATAT	5	460	226	145	302	159	GACATTGTAGTCGGGCTCTG	TTCTCTCTAGCCAGTGAAGGAC	58.315	57.817
Scaffold3786:41456-41465	Di-	AT	ATATATATAT	5	460	226	131	309	180	TGAAGATCAGGATGGTAGGG	CAGGGGGACTATTTGTGATG	57.52	57.865
Scaffold3800:118056-118065	Di-	AT	ATATATATAT	5	460	226	139	313	176	CCTGCGACACTTTTACTCGT	AGAGTTGCTTTGACCGACCT	58.036	58.943
Scaffold3803:116033-116042	Di-	AT	ATATATATAT	5	460	226	180	331	153	CCTTGGAGAACTCAGAGGATG	GCCCGGCAGACTTACTTAG	58.877	57.591
Scaffold3819:65671-65680	Di-	AT	ATATATATAT	5	460	226	137	297	162	CCAGTCCTCCAGAGTTCTGTTA	CTGCTATTGTGTAGCTTGGC	58.454	56.266
Scaffold3853:35371-35380	Di-	AT	ATATATATAT	5	460	226	88	282	196	CTGGCGGTGTTAAAGAATCC	GGTAACGACAACCTGACTGAAG	59.569	58.769
Scaffold3861:83157-83168	Di-	AT	ATATATATATAT	6	462	226	132	292	162	CTAGGCTGTGTAGCTCAGTTTG	GGGGACCAGTGCATTACATA	57.039	58.298
Scaffold3873:3158-3171	Di-	AT	ATATATATATATAT	7	464	226	100	296	198	GCAATGCAATAGCCATCAGG	ACAGACACTGGAATTACGGC	61.53	57.669
Scaffold3881:102170-102179	Di-	AT	ATATATATAT	5	460	226	155	304	151	CATATCCAGCACCACGTCA	CAACCACACATGGGACTACTG	59.045	58.917
Scaffold3894:10309-10318	Di-	AT	ATATATATAT	5	460	226	115	282	169	ATAGAGTACGGTTGGGCACTTC	GTGTGTAGGAAGGGTTACAGGA	59.548	58.109
Scaffold3898:74099-74108	Di-	AT	ATATATATAT	5	460	226	113	311	200	GGCAACCCACTTACTTATAGCG	CTCAGGTTCGAGTCCTCATCT	60.043	58.48
Scaffold3901:53730-53739	Di-	AT	ATATATATAT	5	460	226	130	326	198	CAGTCAGTATGGGCTTAGCA	CACCTCTTTTCTACTGGAGACG	56.555	58.135
Scaffold3909:46903-46920	Di-	AT	ATATATATATATATATAT	9	468	226	127	320	195	GTCTCCTGACCTTCCTTTGAAC	GCGGTATTCCCCTGTCTTAT	59.23	58.019
Scaffold3913:35119-35128	Di-	AT	ATATATATAT	5	460	226	162	352	192	GAACCTCCGTCTGTGAAGAA	GAGTGTGGCGTGGTTACAA	57.84	58.096
Scaffold3941:89011-89022	Di-	AT	ATATATATATAT	6	462	226	173	367	196	TCCGCGACATAAGTGAAGAC	GAGAGGCGTTCTGTGTAAAGG	58.877	58.994
Scaffold3942:16837-16846	Di-	AT	ATATATATAT	5	460	226	122	295	175	GTAATTCTCTTGGACACGCC	TCCGTTCCTATCACCTATGC	57.265	57.639
Scaffold3943:1211-1222	Di-	AT	ATATATATATAT	6	462	226	153	331	180	CAGTGATGATAGTAGCAGCAGG	GGCACACTTCTTGCCAATAC	57.691	58.229
Scaffold3951:55562-55573	Di-	AT	ATATATATATAT	6	462	226	139	292	155	CATCGTTGTAGCTGGATAGTGG	GGTACTCGTTCAACCCAACA	59.654	58.469
Scaffold3963:240205-240214	Di-	AT	ATATATATAT	5	460	226	139	337	200	CAGACCTGGGGCTAATCTTT	CTCTACTCACCTGGTGTCAATG	58.266	57.323
Scaffold3963:240217-240226	Di-	AT	ATATATATAT	5	460	226	127	325	200	CAGACCTGGGGCTAATCTTT	CTCTACTCACCTGGTGTCAATG	58.266	57.323
Scaffold3967:29145-29154	Di-	AT	ATATATATAT	5	460	226	131	325	196	GATGTGTGGGGATGAAGGT	CCCGTCATACATACAGTACTCC	58.111	56.147
Scaffold3980:43520-43529	Di-	AT	ATATATATAT	5	460	226	160	331	173	GATATTTAGCGTGGTGCCAG	CAACTACTGCTTCCTCTGTTGC	58.268	59.193
Scaffold3985:59505-59514	Di-	AT	ATATATATAT	5	460	226	146	325	181	GGCATCAACGTAGTTCTGAC	GAGACAGGCTACGCACCTTAC	55.743	59.021
Scaffold4020:152243-152254	Di-	AT	ATATATATATAT	6	462	226	99	282	185	AGGAAGTTTACATCCCCGAC	TGAAGCCCTGGAACTTACTC	57.974	56.987
Scaffold4033:50003-50012	Di-	AT	ATATATATAT	5	460	226	163	333	172	AGAAGTCCAGCTGTTATCCCC	GTGACGTGTTGTAGCTAGACTGG	59.59	58.995
Scaffold4041:8291-8300	Di-	AT	ATATATATAT	5	460	226	106	298	194	GTCACTGAAACTTCTCTCCGC	TCAGGTGGCACACATAGGTT	59.079	59.01
Scaffold4042:4818-4827	Di-	AT	ATATATATAT	5	460	226	114	294	182	GACAAAACGGACCATGTGAC	ACACATGACCCAAAGCAGTC	58.83	58.568
Scaffold4074:35699-35708	Di-	AT	ATATATATAT	5	460	226	153	313	162	GCCTACGCTTTTGCTTACTG	ACAACTGCAAGAGGACGAGA	57.89	58.594
Scaffold4092:16946-16963	Di-	AT	ATATATATATATATATAT	9	468	226	176	373	199	GCCCTATATCGCTCATCAGA	AGTAACGGGGTCATTAGCCT	57.885	57.695
Scaffold4099:42239-42248	Di-	AT	ATATATATAT	5	460	226	124	291	169	GTTGCCGACTATTTCAGAGG	GGTCATATGCCGCACTGTAT	57.422	58.478
Scaffold4105:66991-67000	Di-	AT	ATATATATAT	5	460	226	160	325	167	GAAAGCTTCAAGCAGACACC	CTAAGAGTTTTTGCCCCCTG	57.669	58.831
Scaffold4132:22261-22270	Di-	AT	ATATATATAT	5	460	226	126	299	175	GTTTGAGCTATCCCCAAAGC	CTCAGAGTGTGAGTTGGTGAGTC	58.789	59.013
Scaffold4133:103116-103125	Di-	AT	ATATATATAT	5	460	226	174	325	153	CATTATACAGGGTACCTGACCG	ACCTATGACGGCGCTTTAGT	58.402	58.885
Scaffold4143:64729-64738	Di-	AT	ATATATATAT	5	460	226	115	297	184	GATGTTCCACGAAACACCAC	GATTAACCAGTCGTTCACGG	58.83	58.076
Scaffold4167:56357-56366	Di-	AT	ATATATATAT	5	460	226	113	297	186	GCCTGTTTGTTGCTAGCTTGAG	GACAATGGTGTGACAATGGC	61.44	59.819
Scaffold4170:27656-27665	Di-	AT	ATATATATAT	5	460	226	161	313	154	GCGTCAGCACTTGGTTATG	AGGGTGTGTGGTTACATGACTC	57.85	58.846
Scaffold4199:44638-44647	Di-	AT	ATATATATAT	5	460	226	139	287	150	CTTGGTACAGTTGCCTTGTCTG	GGTCTCGTAGTTTGCTTTGC	59.835	57.632
Scaffold4208:9915-9926	Di-	AT	ATATATATATAT	6	462	226	126	300	176	GCAACCTTGATTAGGTGCC	GGGAGACAACTCTGGTTGAA	58.159	57.679
Scaffold4212:28738-28747	Di-	AT	ATATATATAT	5	460	226	180	371	193	AGAGCGAGGGAAGAATAAGG	ACCTGCTAGGAAGTGTTAGGGT	57.641	58.361
Scaffold4216:48742-48751	Di-	AT	ATATATATAT	5	460	226	157	306	151	GTGCAGATTTTGTCCGGGTA	GTGACGTGTCGGTTCAGAAT	60.894	58.568
Scaffold4226:65155-65164	Di-	AT	ATATATATAT	5	460	226	98	296	200	ATGGGAGACAGCTCCATCT	AAGGACGGCCTACCTAATGA	57.128	58.671
Scaffold4231:107563-107584	Di-	AT	ATATATATATATATATATATAT	11	472	226	161	350	191	GTAGCAATGTTCTCTTCCGGTG	ACAACTGACAAAGTGAGGGG	61.033	57.611
Scaffold4233:73501-73510	Di-	AT	ATATATATAT	5	460	226	116	309	195	GTCTTTAGGCTTTCAGTGTGCC	GAACCTTAATGGCACTTGCG	60.303	60.637
Scaffold4237:53737-53746	Di-	AT	ATATATATAT	5	460	226	130	323	195	GCTAAAGGGACATGTGGTTC	CGCGTAAGTGATGAAGGTG	57.109	57.852
Scaffold4238:36927-36936	Di-	AT	ATATATATAT	5	460	226	143	292	151	ATGTGTTCATGCCCTATCCC	CACAAACATGCAGCAAGAGC	59.635	60.606
Scaffold4242:46244-46253	Di-	AT	ATATATATAT	5	460	226	122	302	182	GGCAACTCAGGACATCTTACC	TAGTGCAGATACACACCAAGGC	58.66	60.197
Scaffold4250:16838-16847	Di-	AT	ATATATATAT	5	460	226	143	341	200	CAGTCAAGTGATTTGCCAGG	CTCTCGGGCGATATGATAAG	59.288	57.427
Scaffold4278:43669-43680	Di-	AT	ATATATATATAT	6	462	226	175	345	172	CTTTGCTCCATACGTCCAAC	GTGTGAACCAATGGAAGACC	58.228	57.809
Scaffold4318:85607-85616	Di-	AT	ATATATATAT	5	460	226	149	339	192	GCATACATGTTGGACTGCC	GATCTGCCCAGACAAGAAGA	57.453	57.94
Scaffold4331:64030-64041	Di-	AT	ATATATATATAT	6	462	226	108	302	196	CTCTTGGGTGAAGGATTGTAGG	AGGTGTGAAATGCAGTCTCC	59.991	57.708
Scaffold4348:90955-90964	Di-	AT	ATATATATAT	5	460	226	163	357	196	CAGCTGGCTCTATCATCCATAC	GTGCAAACTTCATGAGACGG	58.839	59.293
Scaffold4350:16503-16512	Di-	AT	ATATATATAT	5	460	226	153	332	181	GGTCCGCTGATGTGTAAGAC	GTGTCTTGCCTCACTACAACTAGG	58.158	59.407
Scaffold4353:31036-31049	Di-	AT	ATATATATATATAT	7	464	226	121	309	190	CCCACCTGGAAACTGAAAC	GTGGACCAAATGTCTTGGG	57.956	58.759
Scaffold4395:30261-30270	Di-	AT	ATATATATAT	5	460	226	177	346	171	CTGCAGCAACGGTTCTCTTA	GAGGCTCTTGAAGCCTTTTC	59.22	58.267
Scaffold4411:114552-114561	Di-	AT	ATATATATAT	5	460	226	138	326	190	GCAGTTTCGTATTGCATCGG	ACTCGACAACAGAGCGATTC	61.554	58.028
Scaffold4414:72472-72481	Di-	AT	ATATATATAT	5	460	226	158	306	150	GGCAACGTGAAGATCTCTGT	GCAAACGGATTGAGCTGAC	57.869	59.389
Scaffold4420:166511-166520	Di-	AT	ATATATATAT	5	460	226	169	354	187	GTCCACCCATGTATTCCGT	ATACGTGTGTGGGCAAGTG	58.056	57.961
Scaffold4429:58183-58192	Di-	AT	ATATATATAT	5	460	226	165	339	176	CCCTGTAGGATTTGGCTACTC	GACACAAGTACAGGTGTGGTCA	57.827	58.547
Scaffold4455:29347-29360	Di-	AT	ATATATATATATAT	7	464	226	165	326	163	AGGGCTTTAGCCAGACAAGT	ACAACATCCCCCATCTAACC	58.082	58.569
Scaffold4469:16170-16179	Di-	AT	ATATATATAT	5	460	226	138	325	189	AGATCTAGCAGGGAATGTGGTC	GGTGTCTTGATTCCGTCGT	59.604	58.497
Scaffold4558:138137-138150	Di-	AT	ATATATATATATAT	7	464	226	152	314	164	CTCTCTTACCGTGTCAAGTTGC	GAGTACGAGTGTCTACGATCCTG	59.053	58.03
Scaffold4558:166273-166282	Di-	AT	ATATATATAT	5	460	226	132	301	171	AGTGTCTCCTGTCCCAACTT	GTGTAACAAGGGGCTTAACGTC	56.175	59.934
Scaffold4560:61922-61931	Di-	AT	ATATATATAT	5	460	226	121	288	169	GCCATCCCTGTAAAACCTTC	CACATGTAGCTCAGATACCACC	58.504	57.233
Scaffold4567:65528-65537	Di-	AT	ATATATATAT	5	460	226	132	307	177	CACACATACACCAAACTCCC	CCTAGCTATTTCCCCAAACC	56.25	57.696
Scaffold4576:26932-26977	Di-	AT	ATATATATATATATATATATATATATATATATATATATATATATAT	23	496	226	171	321	152	GGCGTGACATATCTTCTGTACC	GTTCACACTCCGAAACGACT	58.605	57.77
Scaffold4590:74939-74948	Di-	AT	ATATATATAT	5	460	226	128	283	157	GTTCATCAGTGTTTCCCGGT	GTGAACGATTTACCGAGCC	59.827	58.159
Scaffold4591:85606-85615	Di-	AT	ATATATATAT	5	460	226	156	313	159	GTAGAGTGTGATGTGGGACAGA	GGATCTGTCTCGGGTGAAG	57.639	58.142
Scaffold4597:96772-96785	Di-	AT	ATATATATATATAT	7	464	226	101	295	196	CCCACCACGTTCATCTCATA	TGTAACACGGTGCCATACTG	59.369	58.057
Scaffold4605:100189-100198	Di-	AT	ATATATATAT	5	460	226	120	282	164	CATACCACCGCAATCTCTTC	CACATTTCTGACGTGTGAGC	58.173	57.808
Scaffold4613:88630-88639	Di-	AT	ATATATATAT	5	460	226	161	332	173	CCACATAACAGACAAGGGTG	ACCTTTTACTGCCGAGTTCC	56.426	58.319
Scaffold4614:66127-66136	Di-	AT	ATATATATAT	5	460	226	170	320	152	ATCTCTGACACCAGCGAATG	GTCTTATGTAGACCCGACAGAGC	58.83	59.318
Scaffold4631:38507-38516	Di-	AT	ATATATATAT	5	460	226	150	326	178	CTTCTTTATATCCCCGCTGC	CCCTTCAATATGGTGGTGTC	58.809	57.708
Scaffold4632:39221-39230	Di-	AT	ATATATATAT	5	460	226	122	292	172	CCAGCACGTACCCAAGAAGTAT	GAACAGGTGTAATGAGGAGACG	60.424	58.721
Scaffold4657:32123-32142	Di-	AT	ATATATATATATATATATAT	10	470	226	112	309	199	CTACAGCTTTGTTCCCCGT	GAGACTGAAATGGAGTAAGGGC	57.812	59.24
Scaffold4663:28528-28537	Di-	AT	ATATATATAT	5	460	226	163	361	200	CCTCTTGTGGCAAAGACATC	TGGACAGGTTCAGTCTAGCA	58.287	56.935
Scaffold4666:25921-25930	Di-	AT	ATATATATAT	5	460	226	152	333	183	GCGATATCCTCCAAAAACCC	CGTCTCCATCGCTATCTTTC	60.642	57.515
Scaffold4683:37514-37527	Di-	AT	ATATATATATATAT	7	464	226	109	287	180	ATAAAGCCCCTGCTCTAGTGAC	GCAACTTGATTGGTGGAACC	58.94	60.362
Scaffold4688:57544-57553	Di-	AT	ATATATATAT	5	460	226	116	287	173	AGTCTTTGGTGCAAGCGAC	TACTGTCTCCCAAATTCCGC	59.025	60.074
Scaffold4696:38952-38969	Di-	AT	ATATATATATATATATAT	9	468	226	136	290	156	GGGTGATATGTATGTGTGGG	GTCACACTTCGAGACCCTTTC	55.941	58.782
Scaffold4699:15864-15873	Di-	AT	ATATATATAT	5	460	226	163	311	150	GCTGGATAGTTGTTTGGTCG	GTCTAGTTCCACAAGGTTCCG	58.228	58.707
Scaffold4749:111517-111526	Di-	AT	ATATATATAT	5	460	226	121	287	168	TGGTTATTCAGGGAGTGTGG	CACGTACATGGGTTAGCAAG	58.414	56.754
Scaffold4758:40467-40476	Di-	AT	ATATATATAT	5	460	226	107	290	185	GGGTCAGACCACCTCATAAAG	CCTCGTCAGTTGGTGAAAGT	58.511	57.771
Scaffold4767:54738-54747	Di-	AT	ATATATATAT	5	460	226	161	357	198	CCAGTGCAACCATCCATAAC	GATTGACCTAGAAAGTGCCG	58.85	57.422
Scaffold4785:46206-46215	Di-	AT	ATATATATAT	5	460	226	136	287	153	AGGCCTTAACTGTACTGGTGC	ATCATAAGAGGCGAGCTCTAGG	58.408	59.159
Scaffold4806:69462-69479	Di-	AT	ATATATATATATATATAT	9	468	226	105	300	197	TGGGTGGTCACTTGCTTTAC	TAAGTGACCCTTCATGTCAGGC	58.623	61.426
Scaffold4821:10602-10611	Di-	AT	ATATATATAT	5	460	226	165	321	158	GTGCAGAAAGGGGAGTTTTC	CACTGACTGGTGTTAACTGACG	58.766	58.353
Scaffold4825:59594-59607	Di-	AT	ATATATATATATAT	7	464	226	103	299	198	CGGGAATACGGTTTCCTTAC	CTATTGTAGGCAAACGTCCC	58.442	57.246
Scaffold4832:11329-11338	Di-	AT	ATATATATAT	5	460	226	106	293	189	GCACCTGGACTTTAGGAGACA	CAGGTGCGAGGTCTTGATT	59.343	58.815
Scaffold4843:35378-35387	Di-	AT	ATATATATAT	5	460	226	136	317	183	CTCCAGCTAAACGAGCTTATCC	GGCAACACTCACTTGAGCA	59.544	58.495
Scaffold4863:40078-40121	Di-	AT	ATATATATATATATATATATATATATATATATATATATATATAT	22	494	226	177	375	200	GTCATCAGCACAGGCAGTAG	ACTCAAACGCTACAGCATCC	56.963	57.979
Scaffold4864:51200-51211	Di-	AT	ATATATATATAT	6	462	226	173	324	153	ACTCTCGCCTCCTATGAGAAAC	CCAGGTAACCCGAGTACAGATA	59.014	58.15
Scaffold4869:31494-31503	Di-	AT	ATATATATAT	5	460	226	176	368	194	GCAAGCTTCGAGCTGTAAAGAC	ACTTACAAGCCAACAGCCAG	60.689	58.036
Scaffold4877:984-993	Di-	AT	ATATATATAT	5	460	226	121	281	162	CTTATCTATCGGCAGAACGG	CAGGCGATCTAGTCACACTGA	57.487	59.049
Scaffold4880:2735-2752	Di-	AT	ATATATATATATATATAT	9	468	226	181	346	167	TGGATCAGGTACAGGTCAGT	CTTGATGCTCATGTCTGCTG	55.405	58.081
Scaffold4913:50714-50725	Di-	AT	ATATATATATAT	6	462	226	114	312	200	ACTAAGCAGTTCAGGCGTTG	CGACGGACTGTCTAAATGCT	58.187	57.98
Scaffold4928:78384-78393	Di-	AT	ATATATATAT	5	460	226	106	283	179	TCCTGGAACAGAGAGACTATGG	CTATTGAGCTCCAGTAGTGGGT	58.403	57.518
Scaffold4938:59147-59174	Di-	AT	ATATATATATATATATATATATATATAT	14	478	226	140	334	196	AATCGGTACCATGTAGTGGC	CTGCTATCCTGGTCTGTCTCTC	57.419	58.16
Scaffold4942:73219-73228	Di-	AT	ATATATATAT	5	460	226	134	294	162	GGTCAGTATACGTTTCCGTAGG	CTGCGGAGTGTCGTATTTCT	57.715	57.98
Scaffold4961:57701-57712	Di-	AT	ATATATATATAT	6	462	226	127	300	175	CAACATCTCCTATACCCCTAGC	GAATCTATGGCGAAGGCAAG	56.932	59.807
Scaffold4971:42796-42805	Di-	AT	ATATATATAT	5	460	226	96	287	193	CCTTGAACGTCTGTAGGGACTA	GGCGGGGGTTCTTACTCTAATA	58.394	60.657
Scaffold4972:68979-68988	Di-	AT	ATATATATAT	5	460	226	180	356	178	AGGCAGAAACGTATGAGAGG	CAGCTCTGTATTGTCTCACTGC	57.018	57.787
Scaffold4989:118496-118507	Di-	AT	ATATATATATAT	6	462	226	181	377	198	GCAGACGCTATCCCTCATTA	GCAAGACTATGGAGATGTCG	57.943	55.842
Scaffold4993:54335-54344	Di-	AT	ATATATATAT	5	460	226	164	325	163	CAGCCACACTGGTATGATGA	GCGTACTCGGGTTTTCTTATCC	58.05	61.16
Scaffold5007:56920-56929	Di-	AT	ATATATATAT	5	460	226	121	297	178	TAATTTCTGGCAGGGAGGTG	TCCTACAGATCCGACCCATA	60.066	57.962
Scaffold5016:109114-109135	Di-	AT	ATATATATATATATATATATAT	11	432	226	125	317	194	GCTGACTGCAACACTGTCAC	AGTCAGCCACCGATAGAATCTC	57.952	59.741
Scaffold5029:158015-158024	Di-	AT	ATATATATAT	5	460	226	140	314	176	GTACCTGTGGTGGAATTCTTGG	ACCACTGTACCAGCTATGTTCC	60.641	58.135
Scaffold5045:4278-4291	Di-	AT	ATATATATATATAT	7	464	226	123	290	169	TTAGAGGCGCTTGTAACCTC	TAGGAACACTCTGATCGTCCTG	57.275	59.353
Scaffold5069:47386-47395	Di-	AT	ATATATATAT	5	460	226	147	335	190	GCCTATACTGGTAAAGGACCCTC	TATGCAGAGATGCACCTGGTAG	59.436	60.292
Scaffold5081:73368-73421	Di-	AT	ATATATATATATATATATATATATATATATATATATATATATATATATATATAT	27	504	226	163	351	190	GACGGTGTGCTGCTCTTATG	GAAGTCGCTTAATGCCGTC	59.47	58.464
Scaffold5116:25895-25906	Di-	AT	ATATATATATAT	6	462	226	155	319	166	CCAAAAGGAGCACAGACAAC	GAGGCAAGAGATTGCAAGAC	58.342	57.607
Scaffold5132:55763-55772	Di-	AT	ATATATATAT	5	460	226	144	292	150	GTATTGGAGAGGGTGTGAGAGTC	AGGATGAAGCAACCTTACCTGG	59.128	61.707
Scaffold5143:35644-35653	Di-	AT	ATATATATAT	5	460	226	105	303	200	CGAGAACATTTTGACGTCCG	CCAACCCTCTCTTCCTCTTT	61.598	57.434
Scaffold5149:24904-24913	Di-	AT	ATATATATAT	5	460	226	173	323	152	CAAGCACGACCTATTATGGC	GGCCACTGAAGAACGTTTAG	58.268	57.483
Scaffold5162:159064-159075	Di-	AT	ATATATATATAT	6	462	226	149	305	158	CAATCTTCCGGTTTGGAGAC	CTCCTCACAGTCAGGCATGATA	59.526	60.277
Scaffold5173:50177-50192	Di-	AT	ATATATATATATATAT	8	466	226	155	306	153	ATTGACCCCTGAACTACTCGAC	TCAGAACATTACCCTCGGAC	59.507	57.58
Scaffold5177:21428-21437	Di-	AT	ATATATATAT	5	460	226	160	328	170	GAGTCATCCTCTGATAGCCCA	GTACCGCTGTCTCTTGATTGTC	59.253	58.867
Scaffold5193:11261-11270	Di-	AT	ATATATATAT	5	460	226	116	312	198	ATTCCATCAGAGTGGGGAAC	CCTTAACTCATTCTGCTCACCG	58.792	61.151
Scaffold5259:32368-32379	Di-	AT	ATATATATATAT	6	462	226	177	329	154	TAACTGCCTACGTAAGAGGGTG	GTTCACTTCCCACGTCACTT	58.475	57.609
Scaffold5270:64624-64633	Di-	AT	ATATATATAT	5	460	226	152	348	198	GTACTTGCTGGGACAGCATAAG	CAGGAACAGAAGTTCTTCGC	58.93	57.671
Scaffold5282:54660-54671	Di-	AT	ATATATATATAT	6	462	226	98	285	189	TAACGCTATTCCGTGTGACC	CTGCACAACAAAGGGAGAAC	58.651	58.342
Scaffold5283:42410-42419	Di-	AT	ATATATATAT	5	460	226	175	373	200	GGTGTCGTCTGCTTTACACA	CATCCTTACGCCATACAAGG	57.303	58.12
Scaffold5284:45064-45073	Di-	AT	ATATATATAT	5	460	226	121	294	175	ACTGTATCAGGACTGCGTGTC	CGTAGTCCCTTACTTGCTATGG	57.814	57.991
Scaffold5289:57872-57885	Di-	AT	ATATATATATATAT	7	464	226	162	319	159	CCAGCTGGTTGTCCTTTATACC	CACGCTTGAAGAAGTTGTGC	59.892	59.64
Scaffold5302:36547-36558	Di-	AT	ATATATATATAT	6	462	226	180	376	198	GCCTTTTGACCGAGATACAG	GCCACGTGCAGAGATCTATATG	57.422	59.758
Scaffold5351:54320-54329	Di-	AT	ATATATATAT	5	460	226	171	369	200	TATAATCATACGAGGGGCCG	CAGACAGTGTTTGCCTAACG	59.773	56.992
Scaffold5384:8747-8756	Di-	AT	ATATATATAT	5	460	226	180	378	200	CAACTAGAACAACCCGGTGTC	CAAACGCTTCCTGTAGAACG	59.506	58.579
Scaffold5389:95982-95991	Di-	AT	ATATATATAT	5	460	226	175	349	176	CGCTAATGCAGCAGAGGATA	CCGGAATATCCGCGTAAGT	59.186	59.93
Scaffold5394:35037-35046	Di-	AT	ATATATATAT	5	460	226	121	293	174	CAGCATTCCTCTGAGCTAGGTT	TCCCTTTGAGAGACACATCG	60.04	58.8
Scaffold5413:14610-14621	Di-	AT	ATATATATATAT	6	462	226	159	335	178	GGGCATTGTGTTTACTGGTC	CTGTTTTTCTGGTCTCTGACCC	57.922	60.146
Scaffold5426:61841-61850	Di-	AT	ATATATATAT	5	460	226	139	328	191	GGCCGGACAACATAACTGTA	GAATGGCAGGCAGCATAGT	58.502	58.841
Scaffold5431:80493-80502	Di-	AT	ATATATATAT	5	460	226	159	317	160	GTGTCCTCCATCAGATGCTT	GAGTTGGGCTCACGTTTTAG	57.644	57.483
Scaffold5435:37644-37657	Di-	AT	ATATATATATATAT	7	464	226	104	300	198	CTCCTTGAGGTCATGGTGAA	GTCATCAGCAAGGACGTTTC	58.641	58.287
Scaffold5458:101171-101182	Di-	AT	ATATATATATAT	6	462	226	136	306	172	CTATATTGTAACCGGACGCC	ACTTCTTGACAGTGGCGGTA	57.165	58.37
Scaffold5473:113972-113985	Di-	AT	ATATATATATATAT	7	439	226	89	287	200	GGCAGACGGTTAGTTAGTAGAGG	GTGCAACAAGTAGTGGCAGTGT	58.558	60.281
Scaffold5486:6606-6615	Di-	AT	ATATATATAT	5	460	226	162	317	157	TTACAACAGGCTGTGAACCC	GTCGAGCAGTTTCCCTTATCTG	58.623	60.262
Scaffold5488:58971-58980	Di-	AT	ATATATATAT	5	460	226	124	291	169	AGTTTTGCTGACACCTGTGC	GTTCTGTGCCAACTCGGTTA	58.935	58.775
Scaffold5542:69298-69313	Di-	AT	ATATATATATATATAT	8	466	226	115	294	181	CAACCCGTAACAACAACTCC	CTTCACGGTCACATCCAGTT	57.98	58.566
Scaffold5577:56750-56763	Di-	AT	ATATATATATATAT	7	464	226	146	339	195	CAGCTCTGATGGAGTGTTGA	CGCACCAAACTGTGGACAT	57.437	60.587
Scaffold5578:93028-93037	Di-	AT	ATATATATAT	5	460	226	117	297	182	GTGGTCCAATGTCTCAAACC	GAGATCCTGGGAAATGTAGGAG	57.809	59.057
Scaffold5585:70483-70492	Di-	AT	ATATATATAT	5	460	226	161	342	183	GCCACTTCTACACTTTATCGGG	TACGGACATCTGGCACAGTA	60.021	57.703
Scaffold5592:13076-13085	Di-	AT	ATATATATAT	5	460	226	121	297	178	CACTCTTAGCAGCTGAATGC	GCTGAGTGGTGAAGGTCACT	56.418	57.844
Scaffold5602:57221-57230	Di-	AT	ATATATATAT	5	460	226	168	365	199	CTCTCGTCCCCATTGTTTC	ACTGGCCATGGATATCACC	58.056	58.157
Scaffold5606:25626-25655	Di-	AT	ATATATATATATATATATATATATATATAT	15	480	226	143	338	197	TACATGATAGTCACCCCATCCC	CCTGGCTACGTTGGTAAGTTTC	60.826	60.055
Scaffold5622:115159-115168	Di-	AT	ATATATATAT	5	460	226	165	362	199	CCTATACGAGTTATGGCCAGTG	CACTGATTCTAGGTGCATGTCG	58.676	60.71
Scaffold5640:22234-22243	Di-	AT	ATATATATAT	5	460	226	179	343	166	CCCTGTACAGATGGATGTCAG	CTCAACAGTATCATCCCTTCCC	58.015	59.827
Scaffold5647:47754-47765	Di-	AT	ATATATATATAT	6	462	226	139	299	162	CAACAGATAGTGGCACTGTAGC	GGAAGATGACACTAGGTGACGAC	57.598	60.052
Scaffold5650:84269-84278	Di-	AT	ATATATATAT	5	460	226	138	316	180	GTCACGTCCTTCCATTCCTTAC	CTCTAGTTTGGCTAGAGAGCGG	59.87	59.82
Scaffold5653:43030-43041	Di-	AT	ATATATATATAT	6	462	226	128	285	159	GGCAAGGAAGAGAAATGAGG	CGTTTTCCTACGCACACACT	58.861	58.851
Scaffold5654:65708-65717	Di-	AT	ATATATATAT	5	460	226	123	301	180	CAACCATGGGTAGGCCTTTA	GAACAAACAGACGGGTTCAG	59.817	58.187
Scaffold5658:68699-68708	Di-	AT	ATATATATAT	5	460	226	159	308	151	TACCCGTGTCCACCTGTAACTA	GTTCGTCAGCTTGAAGTAGC	59.42	55.347
Scaffold5686:34435-34452	Di-	AT	ATATATATATATATATAT	9	468	226	169	333	166	GCCACCGTCTATCAAAACC	GCCTAGCATCAACGAGCTT	58.005	58.215
Scaffold5692:56362-56371	Di-	AT	ATATATATAT	5	460	226	149	299	152	TAGAGCTATAGCAGCCTACTCG	GACGTCATGAGTCCATGTCA	56.061	57.932
Scaffold5705:32137-32146	Di-	AT	ATATATATAT	5	460	226	116	313	199	ATCCCTGTGACGTTGTTTCC	CTCTCTCGATTTGGTATCGG	59.827	57.364
Scaffold5707:6273-6292	Di-	AT	ATATATATATATATATATAT	10	470	226	97	295	200	GACTGTGTTACAGTTGCTGACG	TAGAGCAATGACCACTACGGG	58.506	60.139
Scaffold5745:33504-33513	Di-	AT	ATATATATAT	5	460	226	125	291	168	GCAGGATCGCTAAGTTGAAG	GCCTTAGCCCTTTCTCAATC	57.727	58.019
Scaffold5755:33681-33690	Di-	AT	ATATATATAT	5	460	226	116	284	170	CCTCCCCACTCATCTGTTATC	CTAAAGGGTTGTTTCCTCTGGG	58.46	61.181
Scaffold5755:53051-53062	Di-	AT	ATATATATATAT	6	462	226	178	363	187	TAATGTCCAACGAGCCACAC	AGTCTCCCCAGACATGATGA	59.572	57.991
Scaffold5775:23395-23404	Di-	AT	ATATATATAT	5	460	226	177	375	200	ACCCACCCATCACTTAAACC	AACCGTCTGTTGGTCACGTA	58.62	59.06
Scaffold5780:73264-73273	Di-	AT	ATATATATAT	5	460	226	115	295	182	GAACGATCGATAACGTGGGT	CAGACAGTCCAGATTGTCCAGT	59.82	59.226
Scaffold5793:67071-67080	Di-	AT	ATATATATAT	5	460	226	161	324	165	GCACCGACTGCTTCTATCAA	AACGAGTCTGTTCGCTCTTG	59.028	58.243
Scaffold5806:38368-38379	Di-	AT	ATATATATATAT	6	462	226	178	359	183	ATCCGTTGAACATAGGCAGG	GGCAAAACTATTCCCCTAGC	59.955	57.835
Scaffold5808:39691-39702	Di-	AT	ATATATATATAT	6	462	226	144	335	193	GGACCAGTATGACAATCGTG	CAGTTCGGCAGATTGAGTTC	56.343	58.443
Scaffold5819:41021-41034	Di-	AT	ATATATATATATAT	7	464	226	145	324	181	GAGGACAGCAAGTGTTTTAGGC	CCACCTCAAGCATCAAGTCT	60.303	57.87
Scaffold5831:13382-13391	Di-	AT	ATATATATAT	5	460	226	176	347	173	ACACTGGAAGTCGACCCAT	GTGACACAGATGCCTTAACC	57.902	55.573
Scaffold5836:88358-88367	Di-	AT	ATATATATAT	5	460	226	110	307	199	AGAAATCCACACCGTCGAG	CGCGGTTAGACGTAGATTGT	58.656	57.933
Scaffold5838:71510-71525	Di-	AT	ATATATATATATATAT	8	466	226	175	326	153	GTTGCCAGCGATCTAGTAACAG	CTTTAAGGCTGGTGTTGGG	59.068	58.215
Scaffold5840:41222-41231	Di-	AT	ATATATATAT	5	460	226	86	280	196	CCTCCCTTAGACTGCAAAAGAG	GCACAAACACACTTGTCCTG	59.538	57.705
Scaffold5840:42694-42703	Di-	AT	ATATATATAT	5	460	226	179	340	163	TATATGGCCCCATCTCAGTG	CTGTCACTGTCCAAACCAAG	58.396	56.668
Scaffold5848:83795-83806	Di-	AT	ATATATATATAT	6	462	226	173	356	185	GTGACTAATGAGCAACTGAGCC	CTATTTCGGCAAAGGAGTCG	59.011	59.839
Scaffold5862:27960-27971	Di-	AT	ATATATATATAT	6	462	226	139	326	189	GCTTCCACATTTGTCGTGTC	CGATGCTGGACGTGTATTTC	59.143	59.152
Scaffold5886:43868-43877	Di-	AT	ATATATATAT	5	460	226	170	363	195	GAACAAGTGCCTGCACGTAA	GTGAGAGGTGGTGTTGCATT	59.911	58.568
Scaffold5985:37174-37183	Di-	AT	ATATATATAT	5	460	226	180	378	200	TATACCTGTGGCCTGTCCC	TCATCAACCAACTCCCTCC	58.373	58.41
Scaffold6003:73936-73945	Di-	AT	ATATATATAT	5	460	226	160	342	184	GGCAGGCAACAAGAAGAAC	CTTACTTCACGTCAGGGAAAGG	58.429	60.157
Scaffold6036:8449-8458	Di-	AT	ATATATATAT	5	460	226	140	307	169	CGGGAGAATTTCCGACTATG	GAAGAGGGTTTTCTTCAGGG	59.523	57.827
Scaffold6038:93999-94010	Di-	AT	ATATATATATAT	6	462	226	105	294	191	CAGATGGCATAAACACACGC	GCATGGAACTGCATTAGGAC	60.142	58.173
Scaffold6044:71636-71647	Di-	AT	ATATATATATAT	6	462	226	181	379	200	AAGAAGCCACATAAGACCCC	GGAAAGCGGTACCTTTGACT	58.121	58.319
Scaffold6061:4122-4135	Di-	AT	ATATATATATATAT	7	464	226	148	346	200	GGGCAAGAAATCACAGGAG	GGGACATACGTTATCAAGGAGC	58.216	59.862
Scaffold6101:145989-146000	Di-	AT	ATATATATATAT	6	462	226	126	319	195	GCAGGCACAAAAGCTATTCC	GTGTAAGAAAGGAGGCGGTT	59.851	58.319
Scaffold6112:60216-60227	Di-	AT	ATATATATATAT	6	462	226	180	350	172	CCGTGGCTTGTTAATTCCTC	CAAGCGACCAACCTCACTAT	59.569	57.826
Scaffold6120:11697-11706	Di-	AT	ATATATATAT	5	460	226	133	293	162	GGGACACATCGAACGATAAC	CTGCCCATACCACATTTAGG	57.863	57.972
Scaffold6130:5789-5802	Di-	AT	ATATATATATATAT	7	464	226	121	300	181	GGAGGCGATGGTACTTATGAC	GCAGACGGGTACAAAGTGTT	58.543	57.729
Scaffold6144:63351-63360	Di-	AT	ATATATATAT	5	460	226	172	339	169	ATGACACGTCCCAAGATGAG	GGGGGAAACAATTCCTACAG	58.511	58.359
Scaffold6144:65282-65291	Di-	AT	ATATATATAT	5	460	226	172	353	183	ATGACACGTCCCAAGATGAG	TCTCCTTGGACGGAGTTGTA	58.511	58.286
Scaffold6147:52746-52755	Di-	AT	ATATATATAT	5	460	226	154	352	200	GCTGATGCCTGTGAAAGTAG	CCACCGGGTTCTTATGTTC	56.089	57.85
Scaffold6151:46277-46286	Di-	AT	ATATATATAT	5	460	226	153	307	156	CAGTTTGCTCGAGTCTGGTT	GCTGATCAAAAGAGCGTCC	58.087	58.531
Scaffold6170:73228-73237	Di-	AT	ATATATATAT	5	460	226	124	315	193	AAGCGGGCATATAAGGAGAC	GGCAAAGTTTTACAGCTGCC	58.303	59.889
Scaffold6196:116298-116313	Di-	AT	ATATATATATATATAT	8	466	226	176	342	168	GCAGTGCACCTTTAGATGAG	GCATGGCTTCTCTCCAAGTA	56.089	58.048
Scaffold6198:4989-5006	Di-	AT	ATATATATATATATATAT	9	468	226	147	305	160	CTAAATCTATGAGCCTCGGTCC	GTCTACCTCGACAGCCATTT	59.246	56.855
Scaffold6240:41447-41456	Di-	AT	ATATATATAT	5	460	226	143	326	185	CACCATTAGTCCTGGAACGA	GATTTCCGACTCGATATGGC	58.569	59.491
Scaffold6264:26730-26739	Di-	AT	ATATATATAT	5	460	226	145	296	153	GTAGGGTAGTTCTCCCCGTTAT	AGAGGGGACACCTGTTGTTAG	57.635	58.174
Scaffold6266:52681-52690	Di-	AT	ATATATATAT	5	460	226	156	305	151	AGCCTGTCTGATCGAGTCAATG	CCACTTTCGCAGAGGATGTA	61.743	58.874
Scaffold6277:27429-27438	Di-	AT	ATATATATAT	5	460	226	128	306	180	GGCGGTAATTATCAGGCAAC	CATTTGTCCACTCGGACTGT	59.438	58.566
Scaffold6284:78334-78353	Di-	AT	ATATATATATATATATATAT	10	470	226	165	356	193	GAAGTCATGTGGTGGAGTCAC	AACGTCGTCGTTACTATGCG	57.963	58.873
Scaffold6300:64002-64013	Di-	AT	ATATATATATAT	6	462	226	104	283	181	GCGCAAGGTGAAAATCACTC	AAGACCCACGTCGTCTTTG	60.786	58.71
Scaffold6349:47594-47603	Di-	AT	ATATATATAT	5	460	226	169	345	178	GGGAGGCTAAATTGTGGAAC	CTACCTGGACCTTCTGCAACT	58.504	58.468
Scaffold6359:32021-32032	Di-	AT	ATATATATATAT	6	462	226	164	312	150	TCTGCATATCCGGACACACT	ATAGATCGGGTTGACTGGACC	59.116	60.205
Scaffold6368:18748-18757	Di-	AT	ATATATATAT	5	460	226	124	283	161	GTGCCATCTGTCTCTAGTCAAC	AGTGGTACTTACACTGAGCTGC	56.505	56.33
Scaffold6373:17584-17593	Di-	AT	ATATATATAT	5	460	226	141	289	150	GTGAAGAACTTGTGGTCACG	GTGACAACGTGAAATGGCTG	56.662	60.16
Scaffold6439:78962-78971	Di-	AT	ATATATATAT	5	460	226	161	358	199	GGTATCAGATCAGCATGTGG	GAAGTGTATGCCGGAAAGC	56.437	58.312
Scaffold6493:33216-33225	Di-	AT	ATATATATAT	5	460	226	105	301	198	CGCGATGAGAGGAGTTTTC	TATTTGGCTGTCCTGTCCG	58.53	59.658
Scaffold6505:27860-27869	Di-	AT	ATATATATAT	5	460	226	113	289	178	AGTGTACGGATGCATGGTG	CCCACGAACACTATACCGAA	57.898	58.501
Scaffold6505:33081-33090	Di-	AT	ATATATATAT	5	460	226	131	317	188	GTTCGTGATCACAGTGAAGCTC	CTTCCCTTCATTTCAGACGC	59.921	59.813
Scaffold6555:15326-15335	Di-	AT	ATATATATAT	5	460	226	168	316	150	CGGGTGCTCTAGTTATCGTATG	TTAGAGAGATTTTCCCCGCC	58.811	60.522
Scaffold6571:5589-5598	Di-	AT	ATATATATAT	5	460	226	141	333	194	GCCTTTGGCTAATTCGCACT	AGTCCAGTAAAGGTACTTGCCC	61.612	58.717
Scaffold6576:20199-20208	Di-	AT	ATATATATAT	5	460	226	126	301	177	GATGTTATAGTGGGCCTAGTGG	TGTGACACCTCTGGGAAATC	57.661	58.482
Scaffold6658:33218-33227	Di-	AT	ATATATATAT	5	460	226	86	284	200	TACTCAGGTATGGCTAGAACCG	CTATGGCACTGTTCCCTGAA	58.427	58.722
Scaffold6681:52478-52487	Di-	AT	ATATATATAT	5	460	226	152	350	200	GCTGCTTGTAATTGAGACGG	CAGGCCACACAAAGGTCAT	58.529	59.535
Scaffold6684:55777-55786	Di-	AT	ATATATATAT	5	460	226	181	333	154	CACGCGCACTGAGATACTTA	GGTGGCTTATCTGGACTCAATC	57.694	59.968
Scaffold6686:15113-15124	Di-	AT	ATATATATATAT	6	462	226	166	329	165	GTGGTCAAGCTGCCTTTATG	GCAGGAACGGAACAAATCAG	58.379	60.636
Scaffold6690:35753-35764	Di-	AT	ATATATATATAT	6	462	226	109	299	192	GACGTTTGTAGAAACCACCG	GTCGCGTCTATCACGTACTTCT	58.132	58.563
Scaffold6695:106077-106106	Di-	AT	ATATATATATATATATATATATATATATAT	15	480	226	106	303	199	GTGGAAACTTGGCACTTGAC	CTCCTGACATGTGTGTTCCC	58.187	58.94
Scaffold6711:24559-24570	Di-	AT	ATATATATATAT	6	462	226	111	298	189	AAGGTTCTTGGTCTTCCGTC	GTCGGCGTCTTCACATAGAT	58.228	57.765
Scaffold6717:19818-19831	Di-	AT	ATATATATATATAT	7	464	226	146	332	188	CCCTAGACATGTCGTTTGCT	ACCGGTATTCTTAGTTGGGC	57.826	58.072
Scaffold6719:46317-46332	Di-	AT	ATATATATATATATAT	8	466	226	116	302	188	GTTTAACAAGAACCGCCTGC	GAGTACCTCTGACGTTCAACCA	59.752	59.257
Scaffold6733:29251-29268	Di-	AT	ATATATATATATATATAT	9	468	226	145	301	158	GTAACACCAGCGTGCAAAGT	GCGTTAGCTACATGAAGAGC	58.854	55.472
Scaffold6750:45415-45428	Di-	AT	ATATATATATATAT	7	464	226	179	377	200	CATGTATGTGGCCAGCTCAA	CAGCTGGCATGACACTGTAG	60.687	58.007
Scaffold6807:28075-28084	Di-	AT	ATATATATAT	5	460	226	131	296	167	CGGCTATCCTTGATCACATC	GCCACCACGTGTTGACATA	58.117	58.937
Scaffold6879:44322-44337	Di-	AT	ATATATATATATATAT	8	466	226	138	312	176	CACTGTATCACCTACAGCAAGC	GCTACGGTGGCACAAGTAAT	57.598	57.783
Scaffold6881:48500-48511	Di-	AT	ATATATATATAT	6	462	226	152	349	199	CCAGGATTTCAAGGGTTCAG	GGATGTGTAAATGTCTCGGG	59.521	57.864
Scaffold6915:27798-27807	Di-	AT	ATATATATAT	5	460	226	176	372	198	CCCATTGCGTAGTAAAGCGT	GAAAGAGTCGTCCTCGTTGA	60.152	58
Scaffold6961:38261-38272	Di-	AT	ATATATATATAT	6	462	226	151	330	181	AACCATTAGCTCGCTTACCC	GTAGCAACAGAACAGAGCCAGT	58.353	58.678
Scaffold6962:59038-59047	Di-	AT	ATATATATAT	5	460	226	168	329	163	ACACTACTGCAGGCCACATAC	CCAGACAATTGAACCTCGTC	57.771	58.129
Scaffold6963:8505-8514	Di-	AT	ATATATATAT	5	460	226	96	291	197	AGAAGTAAGGTAGGGGCTACTG	CGTTTCAGTGACCCTAGGAA	55.978	57.799
Scaffold6968:10244-10255	Di-	AT	ATATATATATAT	6	462	226	97	295	200	GATAGGCTAGTCCAAGACCTCTG	GCCTGATGTCCTCTGATAACTC	58.572	57.879
Scaffold6987:29704-29713	Di-	AT	ATATATATAT	5	460	226	156	351	197	CGAGCCGTTAGAAGATGTTG	CTCCCTCAAAGGGTATGTGAC	58.528	58.511
Scaffold6992:75557-75570	Di-	AT	ATATATATATATAT	7	464	226	108	288	182	AAGGCTTTCGTCTCTCCACT	ACTAGCAAACCGAATGGCTC	58.133	59.34
Scaffold6992:91927-91938	Di-	AT	ATATATATATAT	6	462	226	152	321	171	CTAGGACAGAAATCCCTGGAAC	CGCTAGCAGTTGCAGAAAG	59.101	57.552
Scaffold6993:71822-71833	Di-	AT	ATATATATATAT	6	462	226	167	345	180	GTCGTGGTGTACAAGGACAACT	GTGGTCTGCGGTTTAACTTC	59.041	57.328
Scaffold7004:32023-32038	Di-	AT	ATATATATATATATAT	8	466	226	175	353	180	TAGCAACATGCAGGGACTG	CTTCGGCATGTGTGTATCTG	58.366	57.703
Scaffold7006:122396-122405	Di-	AT	ATATATATAT	5	460	226	177	352	177	CACAATGTCCCCCTACACAT	AGGACATTTGTGTCCCAGTG	58.129	58.407
Scaffold7049:96786-96801	Di-	AT	ATATATATATATATAT	8	466	226	108	300	194	CTTAGGGTACATGTAGTACACCCC	GTGGGTGGGGTAAGTCAAAT	58	58.62
Scaffold7074:50891-50900	Di-	AT	ATATATATAT	5	460	226	153	351	200	CTGCTCTGCTACACATTACCTG	TAAACATCACCTTACCCGGC	57.749	59.823
Scaffold7086:9907-9922	Di-	AT	ATATATATATATATAT	8	466	226	141	326	187	ACTTGCCTGGTTTGGAGAC	CGCACCCACTGACTAATGAT	57.693	58.597
Scaffold7098:34465-34474	Di-	AT	ATATATATAT	5	460	226	92	283	193	CATGATACCAGAGCCTGTAAGC	GCGCTGACTGTTATATGAGG	58.885	56.032
Scaffold7099:29341-29350	Di-	AT	ATATATATAT	5	460	226	127	310	185	GTACACACTAACAGGGACAGACG	GTACGGCTAAGGAGATTGGC	58.713	58.814
Scaffold7104:132204-132215	Di-	AT	ATATATATATAT	6	462	226	173	350	179	GTAGCGTGTTCATCATGGCT	CGGGTACATTACCGCTTTAC	58.753	57.225
Scaffold7113:30736-30747	Di-	AT	ATATATATATAT	6	462	226	115	284	171	CACTATGCTAGGTAGATAGGGGAG	TGGCTCCAACAGGTTAACAG	57.655	58.773
Scaffold7138:45135-45144	Di-	AT	ATATATATAT	5	460	226	178	343	167	CAGTTCTCTGCACACGACATAC	GGATATCTCTGGGGCCTTTAG	58.453	59.059
Scaffold7152:69198-69207	Di-	AT	ATATATATAT	5	460	226	135	327	194	GAGGCGGTAGGATAATGCTT	GACAAATAGCTTGCTAGCCCAC	58.303	60.284
Scaffold7186:35584-35595	Di-	AT	ATATATATATAT	6	462	226	103	288	187	CGCGAGACGAGGTAAAGAT	AAGGGATGTGTCTCTGTAGCC	58.062	58.269
Scaffold7216:46130-46141	Di-	AT	ATATATATATAT	6	462	226	143	341	200	ATGACCGTTGCCTCTTGTAG	CGGGTAGACCTATGGAACTGT	57.826	58.069
Scaffold7223:21251-21262	Di-	AT	ATATATATATAT	6	462	226	181	333	154	AACCCCGGACCTCTTACAT	CCGTACAATAACTGCAGACG	58.31	56.912
Scaffold7236:78617-78626	Di-	AT	ATATATATAT	5	460	226	180	374	196	CATAGCAAGCATACAGCAGC	CAGAGGCGTTATAGCATGAGTC	57.314	59.024
Scaffold7237:56525-56536	Di-	AT	ATATATATATAT	6	462	226	161	357	198	TGACTGCTTTGTCAGTGTCC	CCCAGATAAATACGGCCCTT	57.33	60.164
Scaffold7292:99038-99047	Di-	AT	ATATATATAT	5	460	226	148	345	199	TACTTCAGTCACGGACCTCTAGC	GGCGCCTTATCACTTTAGC	59.957	57.617
Scaffold7300:24343-24352	Di-	AT	ATATATATAT	5	460	226	181	347	168	CTGTTATGCCTTTTGCTCCC	GTTAGCATGTCCAGGTGTTAGC	59.708	58.794
Scaffold7313:52374-52387	Di-	AT	ATATATATATATAT	7	464	226	151	299	150	CATTCCCCATAGAGAACCTCC	CTGACCTTTTTGTGACCTCG	59.775	58.342
Scaffold7321:60651-60660	Di-	AT	ATATATATAT	5	460	226	139	311	174	CCCCTTCCACTGACTAATGA	ACTTGCCTGGTTTGGAGAC	57.582	57.693
Scaffold7325:13765-13774	Di-	AT	ATATATATAT	5	460	226	158	345	189	AGGTGAAGGTGGACATGTTG	CTGAGTTACCTTCATCCAGCTC	58.407	58.082
Scaffold7333:44901-44910	Di-	AT	ATATATATAT	5	460	226	172	328	158	GACATCACTCTCACACCACAAC	GCCGTAGTCGTATGTGCAA	58.039	58.302
Scaffold7377:35548-35559	Di-	AT	ATATATATATAT	6	462	226	147	303	158	CCTACCCTGGGAAATTCCTTAC	TACCGGACGCTATCGCTTTA	60.069	60.73
Scaffold7379:30641-30654	Di-	AT	ATATATATATATAT	7	464	226	140	300	162	CTATGTCGCCATCACCTCTAGT	GCTGCTCCTCGATCTTGTT	58.37	58.114
Scaffold7398:54568-54579	Di-	AT	ATATATATATAT	6	462	226	179	370	193	TTGGGGTCTATATACGGGGT	ATCAACTGCTGAGAAGCGAG	58.136	58.343
Scaffold7424:2795-2804	Di-	AT	ATATATATAT	5	460	226	157	343	188	GGTTGTCATCGAGCAGTCAT	CAACAGTGTACACGGGATGT	58.673	56.833
Scaffold7437:24734-24745	Di-	AT	ATATATATATAT	6	462	226	166	363	199	TGGATCTGAGAAGGTCTACG	CTGAAATGAAGAGCACCCAG	55.376	58.442
Scaffold7475:24876-24885	Di-	AT	ATATATATAT	5	460	226	152	350	200	GTTCAAGAATGCCTCACACC	CAGAGCGTTTAGCCACACA	58.129	58.585
Scaffold7513:48575-48584	Di-	AT	ATATATATAT	5	460	226	163	352	191	GTAACGGTCTTTTACTCCGGC	GCTAAGGCGTATATGGTAAGGC	60.014	59.219
Scaffold7541:52381-52390	Di-	AT	ATATATATAT	5	460	226	140	304	166	CGCTTAGTGTCAATTCCAGC	CCCACAATCCTGGATAAGTC	58.529	56.889
Scaffold7548:29256-29265	Di-	AT	ATATATATAT	5	460	226	155	352	199	GGAAGAACAAGGGGATATGAGC	GACATCCTTCACTGCTGCTT	61.152	58.028
Scaffold7550:68263-68272	Di-	AT	ATATATATAT	5	460	226	178	330	154	GACGGTTGTACCCTGAACTGT	GTATGGCTGTGACATAGTTGGC	58.98	59.527
Scaffold7571:21499-21510	Di-	AT	ATATATATATAT	6	462	226	128	324	198	GGTTGCTAAAGTGAAGCCAG	CAGACCTAGAAGACTGTACGACG	57.635	58.226
Scaffold7575:9001-9010	Di-	AT	ATATATATAT	5	460	226	179	331	154	CCTGATCCTATGAGCCATAACG	ATACTCCTTGCGGAGTGATG	60.83	57.766
Scaffold7583:31429-31438	Di-	AT	ATATATATAT	5	460	226	153	310	159	ATTCAGGTACTGTGTGGCTGTC	GGTGTGAAACCTCAACACG	59.14	57.455
Scaffold7602:10967-10976	Di-	AT	ATATATATAT	5	460	226	135	328	195	CAAATAGCTTGCTGGTCCAC	TATGAGGCGGTAGGACAATG	58.379	58.599
Scaffold7612:54982-54991	Di-	AT	ATATATATAT	5	460	226	140	338	200	CAACCACTTGTCCAAAGACG	CCGTAAAGGACTCACATTCCTC	59.183	59.998
Scaffold7649:28527-28536	Di-	AT	ATATATATAT	5	460	226	127	286	161	GGCATTCACGTAATGAGACC	ATGTATGCCATCAGACCGAC	58.019	58.389
Scaffold7655:4947-4956	Di-	AT	ATATATATAT	5	460	226	138	307	171	CTGCAGTCAAACTCAAGGCT	CAAGTCCTTATTATCGGGGG	58.243	58.392
Scaffold7655:41091-41100	Di-	AT	ATATATATAT	5	460	226	165	361	198	CGTACCTATACACAAGTGCCTG	CCGGGTCTCCATGTAGAAATAC	57.423	59.725
Scaffold7659:57938-57947	Di-	AT	ATATATATAT	5	460	226	121	294	175	GTCTCCCTTGAGTGAGTGAGAT	GGCATATCCTCGTGTTTTCC	57.423	59.391
Scaffold7681:21468-21477	Di-	AT	ATATATATAT	5	460	226	141	319	180	GCAGGGCAATAGTTGCTAAGAC	GGTTCGCAGACAATGAGGTA	60.284	58.724
Scaffold7691:53180-53191	Di-	AT	ATATATATATAT	6	462	226	162	318	158	AGATTTCACCGTGTCTCCAC	CCTACTGAGTGTCTGTGCAATG	57.545	58.452
Scaffold7706:13972-13981	Di-	AT	ATATATATAT	5	460	226	124	316	194	GGTTTTGCTCTGTTCGGTTC	TCTGGGGTTAGTGACGACAT	59.717	58
Scaffold7715:17970-17999	Di-	AT	ATATATATATATATATATATATATATATAT	15	480	226	137	323	188	CCCGAGTATTGGTTTCCTTC	ACTTCCCAAGGTCATTCAGC	58.503	59.141
Scaffold7731:16376-16385	Di-	AT	ATATATATAT	5	460	226	158	309	153	CAACCACTGGACTATATCCTCG	GATGATCTCTGCACAGGGTA	58.602	56.127
Scaffold7743:19017-19026	Di-	AT	ATATATATAT	5	460	226	131	315	186	AAGCACATCTGGGACAACTC	GACAGAAATGTTGGAGCAGG	57.708	58.287
Scaffold7788:30669-30682	Di-	AT	ATATATATATATAT	7	464	226	176	351	177	GGGTTTCAAGTCACATGCC	GTGTGTTTGTGGAAGCACTG	58.921	57.705
Scaffold7797:3094-3103	Di-	AT	ATATATATAT	5	460	226	145	341	198	GTCCTGCGTACAACACTCAAG	TATTACAGCGGAACGGACAG	58.439	58.796
Scaffold7804:15833-15842	Di-	AT	ATATATATAT	5	460	226	169	358	191	GTACACGTGCACAAGGATTG	GGGTAGACCGATGGTCAAAA	57.602	59.79
Scaffold7838:68931-68940	Di-	AT	ATATATATAT	5	460	226	141	337	198	GAACCGAAGGATGTACCCA	CGGTAACACATCTCAAAGCC	58.345	58.228
Scaffold7842:48706-48717	Di-	AT	ATATATATATAT	6	462	226	117	301	186	CTTACGTCCAGTTTGTGCCT	CACTCATAAGGGTAGATGGGAC	57.884	57.55
Scaffold7860:24026-24035	Di-	AT	ATATATATAT	5	460	226	134	291	159	CTAGGACTTCTAGGAAAGGGAGG	TGTGTGTGTATCAGTACCCG	58.972	55.277
Scaffold7860:58345-58354	Di-	AT	ATATATATAT	5	460	226	137	295	160	GGAAAGGGAAGTTCTAACGG	GTAGTGTGTGTGTATCAGTGCCC	57.787	59.463
Scaffold7901:56216-56225	Di-	AT	ATATATATAT	5	460	226	139	336	199	CCAGCTGGCATACAACAAGT	ATGGGCTTATCGGGAGTTAC	58.802	58.019
Scaffold7907:1223-1236	Di-	AT	ATATATATATATAT	7	464	226	178	376	200	GTCATGCAGAGAGGAGAGATGT	ATGGGGACTAGATGATGGTC	58.496	56.225
Scaffold7927:26753-26764	Di-	AT	ATATATATATAT	6	462	226	158	356	200	GCATCCACCTCAGACCTATT	CCACTCCCCCTGTAAACAA	56.626	58.4
Scaffold7928:9808-9823	Di-	AT	ATATATATATATATAT	8	466	226	133	299	168	CTTGAGTGGAATTGAGTGGG	CATCTGATTCAAGCTGGTGC	58.13	59.399
Scaffold7939:30921-30930	Di-	AT	ATATATATAT	5	460	226	146	330	186	CTGTTGAAGATGGAGCTCGT	GCTTCCATGACAGTTTGAGC	58.029	58.444
Scaffold7948:36960-36969	Di-	AT	ATATATATAT	5	460	226	176	358	184	GTATGCTCTTCCCTGACTTCCT	CAGCAGCTGCAGCAGTCTATTA	58.877	60.86
Scaffold7971:107392-107401	Di-	AT	ATATATATAT	5	460	226	169	327	160	AACCCCAGTACTACACTGTCAC	AGTCTTCACAGCTGGATTGG	55.702	57.87
Scaffold7973:47620-47629	Di-	AT	ATATATATAT	5	460	226	162	338	178	CCAAACTCCTCCTCACTGATCT	GGATACTGCTTGTAAGTCACCC	59.739	57.749
Scaffold7973:49497-49506	Di-	AT	ATATATATAT	5	460	226	134	287	155	AACCTGACTACCGAAAACCC	GGGAGAGGTTGTGATGACACT	58.029	59.015
Scaffold7997:27496-27507	Di-	AT	ATATATATATAT	6	462	226	172	363	193	GGTTACCGACATAGAACTCGAC	GTACCGTTTGTGTTACCCGACT	57.749	60.205
Scaffold8026:5099-5108	Di-	AT	ATATATATAT	5	460	226	149	309	162	TAGTGATGTTCCCTGATGCC	CCAGGGGCGTTTATAAGAGA	58.516	59.178
Scaffold8093:51761-51770	Di-	AT	ATATATATAT	5	460	226	174	324	152	CAAGGAAGGAGGCAATATCC	ACATTACCGGGAGATGCAG	58.597	58.53
Scaffold8096:74225-74240	Di-	AT	ATATATATATATATAT	8	466	226	105	290	187	CAGTGGGTTGAGTGGAAATACC	AGTCTCCTTGCAAACACTGC	60.641	58.087
Scaffold8120:19189-19204	Di-	AT	ATATATATATATATAT	8	466	226	143	305	164	GTCGAAGAACACTCACGTTG	CAGAATCAGATATCACCCCG	56.833	57.962
Scaffold8189:107444-107453	Di-	AT	ATATATATAT	5	460	226	151	337	188	GGTAGCGATAAACAGGTGTCTG	CTCATAAGTGTCAGCATCCGTC	58.792	59.763
Scaffold8194:24426-24435	Di-	AT	ATATATATAT	5	460	226	143	292	151	ACATGCGTGAAATAGTCGGC	AACACCTATCTCCCAGAGCAC	61.063	58.269
Scaffold8223:50850-50859	Di-	AT	ATATATATAT	5	460	226	135	322	189	ACTCAACTCCCGGCTGATTA	GTTGAAGTGAAGATCCGGC	59.694	58.216
Scaffold8241:912-923	Di-	AT	ATATATATATAT	6	462	226	99	286	189	CCACATTCTTATTAGCGCCC	CTTAATTAACGGACCGAGCG	59.569	59.736
Scaffold8281:27874-27933	Di-	AT	ATATATATATATATATATATATATATATATATATATATATATATATATATATATATATAT	30	510	226	173	362	191	CTTGTACCAAGCACATTCCC	TAGGAGGTTGCTCAGACCAT	58.076	57.323
Scaffold8330:48820-48829	Di-	AT	ATATATATAT	5	460	226	148	345	199	GCCTGTGTGTGGTCTGAAGTTA	GACTCACCTGTTGTTTTCCC	60.215	57.032
Scaffold8331:10904-10913	Di-	AT	ATATATATAT	5	460	226	175	359	186	GACACGTCATCTGTGCTAAAGG	CCTGACAAACGATGAACTGG	59.803	59.135
Scaffold8333:1088-1097	Di-	AT	ATATATATAT	5	460	226	155	352	199	GAAGTGGCATCGCTTCATTC	CTACACGTCCCCTAGTTCTCAT	60.754	57.373
Scaffold8360:38299-38316	Di-	AT	ATATATATATATATATAT	9	468	226	180	369	191	TAAGGACTTTCCCCTCAACC	CTTGACGTCATGGCCTTAGT	58.094	57.826
Scaffold8370:46285-46294	Di-	AT	ATATATATAT	5	460	226	141	324	185	GTAGTTTTCCGAGAGTGTCAGG	GTACACTCTATTCCGGTATGCCC	57.991	60.951
Scaffold8371:67186-67201	Di-	AT	ATATATATATATATAT	8	466	226	126	296	172	GTAACGTGGACCGAGCTTATTC	AAGAGCATAGCCCTTCCATC	60.028	58.36
Scaffold8375:54843-54860	Di-	AT	ATATATATATATATATAT	9	468	226	137	316	181	CTTGTTCCAGCAGGATAGTGAC	AGTGTCTAGTGCCAGTAGGGG	58.865	58.348
Scaffold8388:60835-60844	Di-	AT	ATATATATAT	5	460	226	161	355	196	AAGCAAGAGTACGGAAGCGT	GACGACCTTAGTTATCTGCCAC	59.149	57.892
Scaffold8406:77327-77336	Di-	AT	ATATATATAT	5	460	226	140	317	179	GGGCAGCGTGTATGTATTTC	GCGTTCTTCCTACATTAGCC	58.12	56.625
Scaffold8407:14845-14854	Di-	AT	ATATATATAT	5	460	226	135	333	200	CCATGCAGTGTTGTGGTGTA	CTCTCAACAATGAATGCCCC	59.002	60.461
Scaffold8445:47485-47494	Di-	AT	ATATATATAT	5	460	226	138	306	170	GCCAGTCTCTCATGGTAACAAC	GTTCCCACCAATTCACTGTC	58.723	57.809
Scaffold8453:36840-36849	Di-	AT	ATATATATAT	5	460	226	102	291	191	CCAGATAATGGACCGATCAC	CAGAGATTTCAGCGTGGAAC	57.804	58.443
Scaffold8470:55621-55630	Di-	AT	ATATATATAT	5	460	226	173	362	191	GTCACAATGACTTGAAGCCC	AAGTGAGACCATCTGTTGCC	58.129	57.708
Scaffold8484:43433-43442	Di-	AT	ATATATATAT	5	460	226	95	281	188	ACTGAAGGCTGAAGTTGACG	ATAACATCGGATGAGTCGCC	58.087	59.923
Scaffold8494:44605-44618	Di-	AT	ATATATATATATAT	7	464	226	137	318	183	GCAGCTTTAGGGAACCTTG	CTTCCGCAGTACCGTTTCTA	57.562	58.054
Scaffold8512:48903-48912	Di-	AT	ATATATATAT	5	460	226	106	297	193	GTGTCTTGCCTTTTGAGGG	CACCTTCTGAGTATGTGCGTAG	58.272	57.6
Scaffold8518:47046-47057	Di-	AT	ATATATATATAT	6	462	226	127	289	164	CTTAGCTCCACGTACACTGCT	CATGCTGGTGAGCTGACATA	57.341	58.381
Scaffold8522:4705-4714	Di-	AT	ATATATATAT	5	460	226	169	367	200	CTGAGTCTCGCTTTGAGACA	GCTGAAAGCATAATCTCCCC	56.799	58.742
Scaffold8534:86707-86722	Di-	AT	ATATATATATATATAT	8	466	226	167	334	169	GACGGCGGTATATGTAGTTCTC	CATAGTGCGCTAAAGGTGGT	57.799	57.933
Scaffold8566:55754-55763	Di-	AT	ATATATATAT	5	460	226	88	280	194	CTGCCACTGGTCAGTATGTT	CCCTGATTATGGCTGATACC	56.149	56.968
Scaffold8694:4895-4904	Di-	AT	ATATATATAT	5	460	226	179	335	158	TAGATTGTCACCCGTTGAGC	CAGGAAGTATGGCAAAGGG	58.724	58.159
Scaffold8703:18574-18583	Di-	AT	ATATATATAT	5	460	226	126	294	170	CTCTATCTCCGAGTTGTTAGGC	GTCTGCCCTGTTTGTCAGATAC	57.291	58.723
Scaffold8720:41265-41274	Di-	AT	ATATATATAT	5	460	226	135	319	186	GCTGCGAAATTGTGTCTAGC	CTATGGTACAGACGCCTTTCTG	58.679	58.927
Scaffold8721:7669-7678	Di-	AT	ATATATATAT	5	460	226	151	337	188	TTCTCTGTAAAGACAGGCGG	GTGTGAGGCCAGATCTCTTAGTC	58.105	59.406
Scaffold8723:43464-43541	Di-	AT	ATATATATATATATATATATATATATATATATATATATATATATATATATATATATATATATATATATATATATATAT	39	528	226	165	359	196	CCACGCAATTGGACGTAGTA	GTCGACACAGCACACAGGT	59.609	58.17
Scaffold8731:5765-5780	Di-	AT	ATATATATATATATAT	8	466	226	155	316	163	TGTCCTTAAGCAAGCTCCTG	TAGGCTATTCCTTGGTGACTCG	58.256	60.623
Scaffold8748:5291-5300	Di-	AT	ATATATATAT	5	460	226	137	330	195	CCTCTTGGGGAGCTTAAACA	CACTTGACAGTGTACGTGGA	59.308	55.502
Scaffold8801:16389-16398	Di-	AT	ATATATATAT	5	460	226	105	298	195	CCACAACGACAAACAAGCAG	CTTTCAGGGAATCATCCGTC	60.338	59.483
Scaffold8821:41485-41496	Di-	AT	ATATATATATAT	6	462	226	143	328	187	CACATCTTGTCTGGTGAGGT	TAGAGAGAGCATGAAGCCTGAC	55.954	58.842
Scaffold8844:49983-49992	Di-	AT	ATATATATAT	5	460	226	179	369	192	CGATCACTTCAACCTTGTGG	CGCCTGTTAACAATCTGTGC	59.135	59.347
Scaffold8865:43120-43129	Di-	AT	ATATATATAT	5	460	226	138	300	164	GGGCTTCCATAGTATGTTGTCC	ACATTTGCCCCAAGAGAGTC	59.731	59.141
Scaffold8885:46392-46401	Di-	AT	ATATATATAT	5	460	226	111	294	185	GTAGATTCCTAGCAACTGCCG	GTCACTTGAAATCTGCGGAC	59.01	58.287
Scaffold8912:26317-26330	Di-	AT	ATATATATATATAT	7	464	226	92	290	200	GCCTTAGCTCTCTCCTGCTATT	TGACCCGATTATAGCGACAG	58.479	58.747
Scaffold8922:21815-21834	Di-	AT	ATATATATATATATATATAT	10	470	226	170	345	177	CGGTCATGATGTCTTTCCTC	CCTGTGACCTACTTTTGCAC	58.071	55.834
Scaffold8927:28504-28513	Di-	AT	ATATATATAT	5	460	226	152	329	179	GGGTCTCTTGTCCTCTGTCTTT	TACGGTATGCCTGAATGCAC	58.857	59.572
Scaffold8977:45263-45272	Di-	AT	ATATATATAT	5	460	226	116	299	185	ACCTAAACAGTATGGGGAGGAC	ACCTCCACTCAGAAGGTACGA	58.4	58.806
Scaffold8981:14985-15000	Di-	AT	ATATATATATATATAT	8	466	226	161	358	199	GGGAACCCCTTAACTCATCA	GAAGCTGTAGGTGTCCATGT	58.836	55.127
Scaffold8982:3066-3075	Di-	AT	ATATATATAT	5	460	226	112	302	192	GATCATGCGACCTCTTCCTA	CCAGTTGGGTCTGCAGTTAT	57.834	57.671
Scaffold9027:64201-64210	Di-	AT	ATATATATAT	5	460	226	107	302	197	GACACACCCAATGTTCACAC	TACAGATCCTCTGCAATCCC	57.119	57.676
Scaffold9076:63676-63685	Di-	AT	ATATATATAT	5	460	226	167	342	177	CATCATCTACCCAACATGCG	CTAGAAAATGACCAGACGACCC	59.948	59.998
Scaffold9112:25702-25713	Di-	AT	ATATATATATAT	6	462	226	180	377	199	GAAAGTGCCAGCTTAAGGCA	CGAATCGACGAGAGAAAAGC	60.523	60.096
Scaffold9113:32048-32057	Di-	AT	ATATATATAT	5	460	226	109	306	199	TACACCTCAGCGTCTGTGTTAC	GTTGGACGGTATGTGTGTGA	57.969	57.777
Scaffold9162:43575-43584	Di-	AT	ATATATATAT	5	460	226	161	346	187	CCAAGGGTTTAGGGAGTTACAG	GTCTGTAAGAATGGCGAAGC	59.063	57.573
Scaffold9182:34794-34807	Di-	AT	ATATATATATATAT	7	464	226	122	285	165	AATGGTTGGTATGAGGGGAG	CCACAATACTTACCCTGTCTGG	58.715	58.51
Scaffold9190:22345-22354	Di-	AT	ATATATATAT	5	460	226	147	311	166	GCCTTAGGTGGTCAAGGTATG	GACTGGAGAGTATTGCTGATGC	58.591	58.964
Scaffold9208:29385-29394	Di-	AT	ATATATATAT	5	460	226	108	305	199	CGTGTACTTGCTCTCAAACG	AGCAAGCCGAGTCTGTAGAA	57.153	57.854
Scaffold9242:28357-28366	Di-	AT	ATATATATAT	5	460	226	113	286	175	GGGCGACAATGATTCTGTC	CCTATATGGCCTTGCATTCC	59.028	59.392
Scaffold9300:44370-44379	Di-	AT	ATATATATAT	5	460	226	168	357	191	GCTGCTGAGCTCTGCTAAGTT	GGTTATATGTAGCTGCCCTCTG	59.187	57.939
Scaffold9311:114882-114891	Di-	AT	ATATATATAT	5	460	226	136	288	154	GTCTGGAAATGACGGAGTTG	GCTTGTGAGCGTGGTCTAAA	58.129	59.076
Scaffold9334:36548-36557	Di-	AT	ATATATATAT	5	460	226	166	355	191	GCCTTCATTCCCCTAAAACC	TCTTCTCTGCATCACGTAGG	59.777	56.553
Scaffold9349:34583-34592	Di-	AT	ATATATATAT	5	460	226	152	301	151	TCTCTAGTATTGCGGACCAC	CTGAGTCGTCGGATCAAGTAAG	55.408	59.004
Scaffold9356:32438-32447	Di-	AT	ATATATATAT	5	460	226	177	340	165	CGACTCCAGCAAGTGTTCAT	GTGCACCTTAGTGCTTGTGTTG	58.882	60.782
Scaffold9363:41602-41613	Di-	AT	ATATATATATAT	6	462	226	128	315	189	TTGCACTTCTGTCCTTCTCC	GCACTTTGAGTACTCTCCTCCA	58	58.601
Scaffold9383:41597-41606	Di-	AT	ATATATATAT	5	460	226	163	340	179	CGGCTAGGCTGAAGATTACACT	ATCTGTGTTCTGTCTTGCCC	59.934	57.708
Scaffold9402:30905-30916	Di-	AT	ATATATATATAT	6	462	226	171	326	157	TAATGCCACTCAACTCGGTC	TGAGGACACTAGATTTCCCG	58.724	57.739
Scaffold9413:18402-18411	Di-	AT	ATATATATAT	5	460	226	136	296	162	GGTGCGCCTACTTAGTTTGA	CAAGGTCACGTTAACACGGT	58.054	58.55
Scaffold9428:7953-7962	Di-	AT	ATATATATAT	5	460	226	142	296	156	CAGGTGCTAGACCTACCATCAA	CTAGCCACAGGCCCTAAAAT	59.262	58.353
Scaffold9438:68767-68776	Di-	AT	ATATATATAT	5	460	226	169	331	164	CGTGAGCACCACAATAACAC	CTAAGGAGGCACAAAGGACC	57.602	58.789
Scaffold9525:33320-33343	Di-	AT	ATATATATATATATATATATATAT	12	474	226	172	370	200	CAGCAACAACAACATCTGCC	GACTCAGCAGTTCCTAGCCTT	60.31	57.83
Scaffold9528:21341-21350	Di-	AT	ATATATATAT	5	460	226	157	314	159	GATAGACTGGCACCCTACGATA	CTTGGATATGGTCCTGAGACAC	58.239	58.525
Scaffold9533:12289-12298	Di-	AT	ATATATATAT	5	460	226	161	358	199	CTTCCGCGACAGATTTCTAC	GCTGCTCAGGTGAAAGAACA	57.575	59.165
Scaffold9554:5687-5696	Di-	AT	ATATATATAT	5	460	226	176	340	166	AATACCCCCATACACGCAC	GTACTTCCGGTTTACTGCAGAC	58.159	57.946
Scaffold9567:37904-37913	Di-	AT	ATATATATAT	5	460	226	133	298	167	GTCGATCGCTGAAAACTGGT	CTGCTCGACTTGATGAGCTT	60.263	58.343
Scaffold9575:65603-65614	Di-	AT	ATATATATATAT	6	462	226	177	328	153	ATGTCATCGTGGTGTCTCTAGG	CATGTTAACAGAGTCTGGTCGG	59.09	59.656
Scaffold9617:31418-31427	Di-	AT	ATATATATAT	5	460	226	173	328	157	ATAACTTCCTCCCGGTTCAC	GGTCACAAAGGGACAAGACTTC	57.974	60.016
Scaffold9653:47258-47267	Di-	AT	ATATATATAT	5	460	226	180	332	154	ACAAACTGCCGAACAGTCC	GACTTATGAAACGTGTGCCC	58.712	58.076
Scaffold9657:36580-36589	Di-	AT	ATATATATAT	5	460	226	166	335	171	ACTTGCAGTAACAAGGCGTG	AAGGGTTGTCACGTTGTCAC	59	58.464
Scaffold9664:66737-66746	Di-	AT	ATATATATAT	5	460	226	99	296	199	GGGATAGACGTCTTACTGCTTC	CGTGCCATTACGAGTTTGTG	57.144	60.172
Scaffold9706:9790-9799	Di-	AT	ATATATATAT	5	460	226	167	330	165	GGCTCATAAAGACGAGACATGC	GGAGCCCCTTTCATTTACAG	61.147	58.646
Scaffold9761:55463-55474	Di-	AT	ATATATATATAT	6	462	226	181	358	179	GTATGCCCGATAAAGCAAGC	CGTCCAGTCATTCTTACTGC	59.71	55.922
Scaffold9779:32929-32940	Di-	AT	ATATATATATAT	6	462	226	118	306	190	TGCTCCTGAATTACACCTCC	GAGGTATGGTGACAGGATGGTT	57.737	60.117
Scaffold9818:49172-49185	Di-	AT	ATATATATATATAT	7	464	226	139	309	172	GCCAAAAGACTCGTAACTGG	GCAAGTACATGTTGCTCTGG	57.483	56.918
Scaffold9834:57997-58006	Di-	AT	ATATATATAT	5	460	226	130	300	172	GCTACAGTTCAGGGACCATCT	AGGCTCACAGCTGTCTTAGGTAG	58.269	59.266
Scaffold9846:38545-38554	Di-	AT	ATATATATAT	5	460	226	133	328	197	GCCCTCTAGCACCAGTTTAAG	GCATTCAGCAACATCGAAGC	58.162	61.877
Scaffold9964:5231-5246	Di-	AT	ATATATATATATATAT	8	466	226	97	289	194	GTTCTCTCCATGCCATCCTA	GCGCATAGTCTTGTTCTGGA	57.676	59.028
Scaffold9979:34515-34524	Di-	AT	ATATATATAT	5	460	226	174	326	154	CAAGCAGCAACACAGTCTCTC	CTGGGTCAGCTCTTTTGTGT	58.819	57.93
Scaffold9990:49863-49872	Di-	AT	ATATATATAT	5	460	226	156	315	161	CACCATGATCTTTAGCCCTG	ACGCTCGTGGTGTCTATTTC	58.173	57.824
Scaffold9991:29317-29326	Di-	AT	ATATATATAT	5	460	226	137	287	152	CTTCTTCTCAGCGGATACCA	GCACTTACACCCACAAACCT	58.048	57.574
Scaffold10021:22935-22944	Di-	AT	ATATATATAT	5	460	226	119	281	164	CAGTGCGAGTCATACATTCG	CTATTCCGACGGTTATCCTGAG	57.866	59.98
Scaffold10047:21102-21111	Di-	AT	ATATATATAT	5	460	226	163	344	183	GCTGGTTTGTCACAGTTGCT	CTACTTTGATCTACGCCTGGTC	58.935	58.035
Scaffold10101:19273-19282	Di-	AT	ATATATATAT	5	460	226	112	281	171	GCAGGCAGAAGCTTTGTAGTAG	GCAATAAGGATTGTCACGGC	58.5	60.478
Scaffold10180:73789-73798	Di-	AT	ATATATATAT	5	460	226	127	321	196	GATGGCTGCATGTGTAGTGT	AGAGGAAAAAGGGACAGGG	57.095	58.16
Scaffold10191:22103-22116	Di-	AT	ATATATATATATAT	7	464	226	170	330	162	CGACTTACCCATCTGTACCAGT	ATATTCACTCAGAGCGGCAC	58.135	57.921
Scaffold10195:17536-17545	Di-	AT	ATATATATAT	5	460	226	169	356	189	CACAAGGTCATCCTAACAGTGC	GCAGATCCAGATGGAAGCAT	59.662	60.189
Scaffold10205:41454-41467	Di-	AT	ATATATATATATAT	7	464	226	163	354	193	GCTGGGTCAGTTAAAGGTCAC	GATAGCGCAGAAATTCACCC	58.709	59.674
Scaffold10207:11061-11070	Di-	AT	ATATATATAT	5	460	226	124	319	197	GTTGCCTGTAACCCCTATCC	AGTGCACTAGGTTGAATCGC	58.386	57.979
Scaffold10237:28402-28411	Di-	AT	ATATATATAT	5	460	226	173	359	188	TGGGATAAGGGGATATACGG	GCAGTCTACCAAAGAAAGGTGC	58.598	60.303
Scaffold10275:21226-21235	Di-	AT	ATATATATAT	5	460	226	134	326	194	GTGATACCTGGAGGTAGATCCC	CTGGCAGTGGTTCTTGTTTC	58.807	58.342
Scaffold10289:123129-123138	Di-	AT	ATATATATAT	5	460	226	172	333	163	GGCAACAACGTCCTGTAGAT	CAGTTACCACCATGATGACC	57.669	56.171
Scaffold10303:31154-31163	Di-	AT	ATATATATAT	5	460	226	179	372	195	TCTGTAACGCAGTTGGGTG	GTAGAAGATGATGCAGGGAGAC	58.261	57.879
Scaffold10307:39167-39176	Di-	AT	ATATATATAT	5	460	226	127	321	196	GGCAGATAGGAACAATCGC	GAAACACCACTTGGGTGAAG	58.257	58.03
Scaffold10332:22767-22776	Di-	AT	ATATATATAT	5	460	226	104	293	191	GTTGGTTTCTGAACACGGG	GACTTCATCTTTGACCACGC	58.969	58.287
Scaffold10350:51084-51093	Di-	AT	ATATATATAT	5	460	226	103	281	180	GTACTGCGCCATGTATGGACT	ACTCTTACGCAACCAGACTGAG	60.037	58.676
Scaffold10462:44883-44892	Di-	AT	ATATATATAT	5	460	226	135	283	150	ACAACGAGCATTAGAGAGGC	GAGTACACTTCTGCCAGTTTGC	57.169	59.056
Scaffold10463:65636-65645	Di-	AT	ATATATATAT	5	460	226	130	308	180	CAGGAAAAGCAGGTGGATAG	ATAGGTCCCCTTAGCAAACC	57.425	57.177
Scaffold10484:42286-42297	Di-	AT	ATATATATATAT	6	462	226	125	323	200	GAAGCGTATCGATGGTTGAC	CAGTCTCTGCTGACTTACGGA	58.173	58.257
Scaffold10485:38711-38720	Di-	AT	ATATATATAT	5	460	226	141	315	176	GTAAGGGTTTTCCACTGGC	GGACATTTCCATCACTGCAC	57.096	58.936
Scaffold10505:35457-35466	Di-	AT	ATATATATAT	5	460	226	148	343	197	GCTCACTGCTAAACTGTTGC	GGACTGGATGTACAAGATGGGT	56.321	60.117
Scaffold10524:13906-13915	Di-	AT	ATATATATAT	5	460	226	147	313	168	GGGGTATAGTACTGTTAGGAGGG	AGTACAGAGTGTCTGCAGGGAG	57.249	58.625
Scaffold10549:44932-44949	Di-	AT	ATATATATATATATATAT	9	468	226	178	327	151	GCAATTGCTCAGCTCCTATC	AGACACAACATCGGGCATAG	57.666	58.597
Scaffold10586:31901-31910	Di-	AT	ATATATATAT	5	460	226	138	319	183	GTGTTGACAGTTGTGAGCCA	GTCTGTACGCTGTAATGGTGC	58.233	58.324
Scaffold10685:29050-29061	Di-	AT	ATATATATATAT	6	462	226	167	316	151	CAGAGCTGTGCATAGCCAAT	CACGGTGCATGACAGGATTA	59.054	60.539
Scaffold10765:37911-37922	Di-	AT	ATATATATATAT	6	462	226	162	317	157	GGGAGTATATGCCTAGGATTGG	CGCACCATAAACGTATCAGC	58.866	59.21
Scaffold10769:4875-4884	Di-	AT	ATATATATAT	5	460	226	84	281	199	GGAAATAGCCAGACACAGCTC	CTTCAGTTGCTCTCCCCATATC	58.95	60.096
Scaffold10830:44228-44239	Di-	AT	ATATATATATAT	6	462	226	130	293	165	ATATCGAGATCAGTGGTGCG	GACATCCGTGTGCACTACAAC	58.699	59.079
Scaffold10868:41516-41525	Di-	AT	ATATATATAT	5	460	226	176	362	188	CGAAAACAACCCCCTACAC	GGGTAATCTGCCATAAGTGTCC	57.909	59.731
Scaffold10892:41393-41402	Di-	AT	ATATATATAT	5	460	226	155	310	157	CCTTCTTCAGCGACTGTTGT	CCTCGGGAATACTACTCACATC	58.087	57.695
Scaffold10920:19969-19982	Di-	AT	ATATATATATATAT	7	464	226	96	290	196	AAAGCTTCTATGGGTGGGTC	GTCCTTGGGCCCTAAAACT	58.121	58.108
Scaffold10955:34591-34604	Di-	AT	ATATATATATATAT	7	464	226	181	370	191	CCACATACCCTAAGCACTGG	GGAAGGGGGCTTTAACTTGT	58.105	59.46
Scaffold10994:4272-4285	Di-	AT	ATATATATATATAT	7	464	226	162	321	161	CAACACACCAAGCACCAAC	CTAATTTCTCACCACCAGGGTC	58.524	59.864
Scaffold10994:36159-36168	Di-	AT	ATATATATAT	5	460	226	148	300	154	CAGCCGGATAGTACACCAAAGT	GAGAATGAAGCCCAACACTC	60.424	57.288
Scaffold11018:5701-5712	Di-	AT	ATATATATATAT	6	462	226	179	361	184	ATAGACCGAGAAGCACAGCTAC	GACGAAAGTGGATATGGAGG	57.803	57.047
Scaffold11031:9410-9419	Di-	AT	ATATATATAT	5	460	226	139	297	160	CACTAGTCTGCCAACGGAAT	GCGTAGATGATACCATGCG	57.826	57.684
Scaffold11065:5062-5071	Di-	AT	ATATATATAT	5	460	226	97	295	200	CTGTTCCGCATTTCAGTACG	TTGCTGGACAGGTAGGATTC	59.342	57.737
Scaffold11073:19871-19880	Di-	AT	ATATATATAT	5	460	226	178	341	165	CTCAGCACTGGTTTTTCGGT	CTAGGCGAATCACCTCTTGAC	60.291	58.947
Scaffold11074:14842-14851	Di-	AT	ATATATATAT	5	460	226	179	328	151	GATAAGCGCGGGGTTAATCT	CTTTCCCATTGTTCCCTTGG	60.428	61.585
Scaffold11104:81374-81383	Di-	AT	ATATATATAT	5	460	226	98	294	198	GAGGAAGTGGTGTCTTCAAGC	ACGATGTTAGCTGACCGATG	58.932	58.751
Scaffold11205:53334-53347	Di-	AT	ATATATATATATAT	7	464	226	116	292	178	TACCAGGCCCAGTATAAACGAC	GTTGGCTCGAGGTTTCACT	60.257	57.854
Scaffold11226:15161-15170	Di-	AT	ATATATATAT	5	460	226	118	295	179	GTACATGTCAGATGGGTCCAG	AATGACCAGTCTACCAGTGACC	57.854	58.038
Scaffold11228:30275-30284	Di-	AT	ATATATATAT	5	460	226	175	372	199	GATTACAGTGGTGGCCCAT	TAGTCCGCCACAGCTGTTTA	58.216	59.488
Scaffold11237:5651-5660	Di-	AT	ATATATATAT	5	460	226	180	332	154	CAATGCCTATCGTTCAAGGG	GTCTCGTTGCAATGGGTCTA	60.46	58.724
Scaffold11254:15113-15122	Di-	AT	ATATATATAT	5	460	226	139	322	185	TATCGCCTAAACCCACACAC	GTACGACACTTTGTCTTGCG	58.502	56.987
Scaffold11260:21936-21947	Di-	AT	ATATATATATAT	6	462	226	150	299	151	ACTGTGATGCCATTGAGAGG	CCCAAAACAGTCAACAGGTG	58.671	59.03
Scaffold11283:33300-33309	Di-	AT	ATATATATAT	5	460	226	134	332	200	GAACCGGCCGTTAAATACAC	CACCCAAATACTTTGCAGGG	59.343	60.357
Scaffold11295:21738-21753	Di-	AT	ATATATATATATATAT	8	466	226	177	335	160	CTGCCTTGAGAACATCTGTACC	GTGCCTACACAGTGCTTTCT	58.865	55.557
Scaffold11304:38435-38456	Di-	AT	ATATATATATATATATATATAT	11	472	226	173	370	199	CACTACGATGAGTGGTGAGTTG	CGAGCCTTCACGTAAAATCC	58.299	59.708
Scaffold11310:48111-48120	Di-	AT	ATATATATAT	5	460	226	177	350	175	GTCGTGAACTTCCGGTACAT	ATACAGCGCAGGTGTCAATC	57.512	58.753
Scaffold11321:27147-27162	Di-	AT	ATATATATATATATAT	8	466	226	165	326	163	CGTCTAACCCGATCCAGAA	GGTGGAGAAGTTTACGAACG	58.655	57.331
Scaffold11323:42340-42349	Di-	AT	ATATATATAT	5	460	226	83	280	199	TGCCTGACAATAGGAAGCC	GGGAGCACTAAATGCAACTG	58.811	58.379
Scaffold11323:43744-43755	Di-	AT	ATATATATATAT	6	462	226	94	283	191	GGGCCTTCTATTGTCAAGGT	GGAGGCATAATGCTACCCA	58.121	58.534
Scaffold11346:49065-49074	Di-	AT	ATATATATAT	5	460	226	137	296	161	ACACGTACGACTCGAGAACTG	TGTCAGAGTTGAGGCTTCTC	58.032	55.582
Scaffold11361:5973-5982	Di-	AT	ATATATATAT	5	460	226	105	295	192	GGGATGTACTTAACGAAGGC	GACATAGTACCTGGGGGTACAG	56.321	57.49
Scaffold11376:42876-42885	Di-	AT	ATATATATAT	5	460	226	163	358	197	ATCCCAGAACACGAAGAAGG	GGACAACGTTTCAGATCGAC	59.137	58.129
Scaffold11384:766-777	Di-	AT	ATATATATATAT	6	462	226	109	284	177	TAATGACAGCTTGGTGGTCC	GGATAGATTCTGACATGCTCCC	58.57	59.931
Scaffold11434:22242-22251	Di-	AT	ATATATATAT	5	460	226	172	345	175	CCGGATCTAGGTAAGTTCGT	GTACCGGTAATAAGCGAGCA	55.929	57.953
Scaffold11456:5614-5641	Di-	AT	ATATATATATATATATATATATATATAT	14	478	226	173	326	155	GGCAACTACTGGAAACAGCA	TACACCCCCATCACAATGTC	58.926	59.063
Scaffold11508:16378-16391	Di-	AT	ATATATATATATAT	7	464	226	130	286	158	TATTCCAGACAACCCTGGTG	ACCAGTACATTTCAGCCGGTAG	58.414	60.424
Scaffold11550:29189-29202	Di-	AT	ATATATATATATAT	7	464	226	149	344	197	CTCACTGCCAAACTGTTGC	GGACTGGATGTACAAGATGGGT	57.961	60.117
Scaffold11551:31283-31292	Di-	AT	ATATATATAT	5	460	226	170	366	198	GACAGCATTCCACCAACATC	GACCCCATCAAAGACTGACTAC	58.936	57.639
Scaffold11567:10101-10118	Di-	AT	ATATATATATATATATAT	9	468	226	172	362	192	GGTGTCTTGTATTCCTCTGTCG	CACCACTCGGACTGAAAGACTA	58.721	59.396
Scaffold11593:9781-9792	Di-	AT	ATATATATATAT	6	462	226	102	282	182	GGCTGGTGTAAACTGTCTCTCA	GTTTTCCCCACTCCATGTG	59.401	58.759
Scaffold11605:21857-21914	Di-	AT	ATATATATATATATATATATATATATATATATATATATATATATATATATATATATAT	29	508	226	171	340	171	TAATGCCACTCAACTCGGTC	ACCCCACAAGTATGGTCTCA	58.724	57.84
Scaffold11608:35375-35384	Di-	AT	ATATATATAT	5	460	226	173	325	154	CGAGTGTTAGACGTCAGGC	GTATACAAAACGGCACCCTC	56.949	57.092
Scaffold11704:27736-27745	Di-	AT	ATATATATAT	5	460	226	141	295	156	CATTGTAGGGAGTTTCCAGG	AAAGGCAGTGATACAAGCCC	57.117	59.198
Scaffold11705:64290-64299	Di-	AT	ATATATATAT	5	460	226	128	283	157	GGCTCCAGTTTTGGAGTTC	TATGTCCCCGGGTGAAACTACT	57.275	61.813
Scaffold11713:40409-40426	Di-	AT	ATATATATATATATATAT	9	468	226	151	299	150	TGAAGCTGACTTTCACAGGC	TCAGTAAGAAGCGAGATCGG	59.165	58.201
Scaffold11733:13767-13776	Di-	AT	ATATATATAT	5	460	226	158	351	195	CTTCACTGGGAGAACATCAGAC	GACCACAAGTCCTTCCCTCTA	58.794	58.241
Scaffold11735:51324-51333	Di-	AT	ATATATATAT	5	460	226	163	354	193	CAGACCTTCAAGCATTCACC	GCTGGTAAAACGTCTCGATG	58.287	58.379
Scaffold11741:41869-41886	Di-	AT	ATATATATATATATATAT	9	468	226	179	333	156	GGTCGCTATACTGACCAAACC	GCGAAGGACCATGTGTTTGT	58.592	60.966
Scaffold11773:27882-27891	Di-	AT	ATATATATAT	5	460	226	118	280	164	GATTCTGGCCTTAAAACCCC	GTGACAAAGTTTCGCACCC	59.777	59.128
Scaffold11786:29016-29027	Di-	AT	ATATATATATAT	6	462	226	135	321	188	TGCCAGACATAGGGAGCTAA	TCTTCTGACGTACGTGTCTAGC	58.476	57.325
Scaffold11797:13163-13172	Di-	AT	ATATATATAT	5	460	226	127	318	193	AACACCCAGATCACAGGAGA	GTACAGTATGTGTAGCCGATCC	58.052	56.292
Scaffold11806:3459-3470	Di-	AT	ATATATATATAT	6	462	226	146	309	165	AGGGCTCATTTATCCTACGC	CGTAAGTGGAATCAGCAAGG	58.303	58.379
Scaffold11806:32569-32588	Di-	AT	ATATATATATATATATATAT	10	470	226	150	298	150	AGCCATGGACAGTTTACGC	CTCACAGTCACGAGTCGCTT	58.739	59.205
Scaffold11824:4410-4421	Di-	AT	ATATATATATAT	6	462	226	127	290	165	GTGTGGTTTTTCAAGTCGGC	GTATAGCCTGACCAGGTATGGAG	60.538	59.059
Scaffold11854:74064-74073	Di-	AT	ATATATATAT	5	460	226	152	333	183	TGCTCTGTTCCAGTAGGTCT	GGGAGTGGTCTTCTGTCTGTAG	55.003	57.916
Scaffold11921:20937-20946	Di-	AT	ATATATATAT	5	460	226	180	341	163	CTGGAAGGATTTGTCACACC	GGGGGAAGAAAGTTCACAAC	57.971	58.472
Scaffold11929:144212-144225	Di-	AT	ATATATATATATAT	7	464	226	158	340	184	GTGTTCATCAGCAAGGACAG	GGTAACAACCCATCCTTTCG	56.759	59.288
Scaffold11967:19613-19622	Di-	AT	ATATATATAT	5	460	226	139	293	156	CGATGCATTGTATCACGGAC	CTGTCCTGTCCGTTCACTTACT	59.955	58.387
Scaffold12032:12779-12788	Di-	AT	ATATATATAT	5	460	226	130	311	183	CCTGATCTGGAGATTAAGGC	CGACATTCACCATTGAGGAG	56.405	59.086
Scaffold12053:42765-42776	Di-	AT	ATATATATATAT	6	462	226	170	364	196	GAAGGAACTGCTGAGTCTTGG	GCTTGCGACATGGTACTTG	59.076	57.85
Scaffold12087:33716-33725	Di-	AT	ATATATATAT	5	460	226	142	328	188	GAGGTAATTTCTGACCACCC	GAAGAACGATCAGGGGTTTC	55.991	58.569
Scaffold12109:19504-19513	Di-	AT	ATATATATAT	5	460	226	180	351	173	GTATACGGCCAAGGGGTACTA	GATGTGTTCTTTGGTCGGTC	58.039	57.97
Scaffold12131:10090-10101	Di-	AT	ATATATATATAT	6	462	226	143	296	155	GAAACCAGTCTTTGACAGGCTC	GAGCACCGTCAGTAATCCTCTA	60.289	58.487
Scaffold12153:19825-19834	Di-	AT	ATATATATAT	5	460	226	136	318	184	CTGTTCTACCATCCACAACCTG	GGGTACATGGATCAAGCAAG	59.515	58.019
Scaffold12197:39959-39968	Di-	AT	ATATATATAT	5	460	226	154	316	164	AAAGACCCCGATACAACCTC	GTATGACCAGTTTTCACGGTGC	57.974	61.704
Scaffold12206:34015-34028	Di-	AT	ATATATATATATAT	7	464	226	170	340	172	GCCCATAACAAGTATGCCC	GAAGGGAAGGGTAATGGAGAC	57.9	58.909
Scaffold12217:11148-11157	Di-	AT	ATATATATAT	5	460	226	181	350	171	CAGTACAATATCTAGCGCGG	GCTTACGTCATAGCTTACCGAC	56.215	58.126
Scaffold12217:18234-18243	Di-	AT	ATATATATAT	5	460	226	150	347	199	CTTGTATCTCGACTCAGATGGC	GGAGTTAGACCCGTTCAAGAAG	58.961	59.278
Scaffold12235:21351-21360	Di-	AT	ATATATATAT	5	460	226	128	319	193	CCAGGATATTTGAGGATCGG	CACGCCATAGCAATAGACGA	59.339	59.856
Scaffold12340:14562-14575	Di-	AT	ATATATATATATAT	7	464	226	154	323	171	TATATACGGTGGAATCCGGC	AGCCAAGACATGTGAACCTC	59.643	57.708
Scaffold12430:66279-66290	Di-	AT	ATATATATATAT	6	462	226	140	320	182	GACCTAGGAGACTGTACGACGAT	CCAGGTGAATCAGATCAGCA	58.822	59.787
Scaffold12448:14534-14549	Di-	AT	ATATATATATATATAT	8	466	226	163	361	200	GCCTCGACTTTGGCAGAAT	CCGTCACCATAGACAAATCC	60.355	57.864
Scaffold12479:187-196	Di-	AT	ATATATATAT	5	421	187	101	296	197	GTGCTATGAGCGTGTCTTTG	ATTACCTCCCTTGCTTTGCG	57.082	61.473
Scaffold12487:17690-17705	Di-	AT	ATATATATATATATAT	8	466	226	146	330	186	GCTGTAAAGAGGGTCTGAGATG	CCAGACCATACCACGGATTA	58.082	58.298
Scaffold12504:17344-17355	Di-	AT	ATATATATATAT	6	462	226	175	372	199	TTCATCCGAGGAACTGGAC	GCCCTGTTTGGACACATTTC	58.573	60.362
Scaffold12507:50891-50900	Di-	AT	ATATATATAT	5	460	226	116	299	185	ACGGACAAACGGTGGTCTA	CGTCCCTTGCTCTTCAACATAC	58.995	61.033
Scaffold12540:18551-18560	Di-	AT	ATATATATAT	5	460	226	90	286	198	GCTGCCCTGTCTTGTTTACT	CTAGGAAGGCGGACACACT	57.078	57.886
Scaffold12553:15542-15553	Di-	AT	ATATATATATAT	6	462	226	108	298	192	GCTCACGATGTAGGAACAGGTA	ACATGGTTGCTTCTGTGTCC	59.266	58.568
Scaffold12574:26128-26141	Di-	AT	ATATATATATATAT	7	464	226	170	363	195	CCCAGAAGAATACAAGCAGC	GCTTTCGACAAAGCCCTATC	57.575	58.93
Scaffold12580:19110-19121	Di-	AT	ATATATATATAT	6	462	226	159	342	185	GTGTATTTCCGCCTACGTGT	CGGAACCAGACATGTTGAAG	57.632	59.135
Scaffold12596:28203-28212	Di-	AT	ATATATATAT	5	460	226	165	315	152	GAAGACTTAGAGTAGATGCGGG	CACCATTGGCACCATAGACT	57.291	58.443
Scaffold12690:44568-44579	Di-	AT	ATATATATATAT	6	462	226	175	337	164	AGGCCCTTCTCTATTGCCTA	GTGAGGACTCGTTAAACACCAG	58.046	58.769
Scaffold12772:2917-2926	Di-	AT	ATATATATAT	5	460	226	145	335	192	GTCTCCTCATAGTAGGAAGGGC	TATCTGCACGCAGTGATCTG	58.376	58.544
Scaffold12779:50534-50543	Di-	AT	ATATATATAT	5	460	226	141	312	173	GCCTAAGGGTCAATTCTGCT	CACTGTGGCTGTTTTGTGAG	58.411	57.874
Scaffold12799:27792-27801	Di-	AT	ATATATATAT	5	460	226	161	320	161	ACTCAGGGTTGACTAGAGGTGA	GTTAAATAGACTAGGAGGGGGC	57.916	57.42
Scaffold12807:67458-67469	Di-	AT	ATATATATATAT	6	462	226	149	297	150	ACTAAACTGATACTGGCGGGTC	CGCCTCTAGTTGATTGAGGTTC	59.548	60.262
Scaffold12813:37243-37252	Di-	AT	ATATATATAT	5	460	226	93	282	191	CAGTACAACTGACTGGTCTTGC	GAGAGGGACAAATATAGCTCGC	57.539	59.381
Scaffold12844:28794-28803	Di-	AT	ATATATATAT	5	460	226	180	331	153	CAGTATTCACCACGGAAAGG	ACGCTGACAAGGAAGAGAGA	58.077	57.74
Scaffold12848:76517-76536	Di-	AT	ATATATATATATATATATAT	10	470	226	152	305	155	CGTTTTCTCCAAGTTGACCC	GGAGTGCTGTAACTCTTGGA	59.569	55.449
Scaffold12853:33402-33411	Di-	AT	ATATATATAT	5	460	226	98	289	193	AACACTTCACAGGGACTGAGAC	CACGTGTAGTATGTTGTCAGGG	58.298	58.092
Scaffold12862:16308-16317	Di-	AT	ATATATATAT	5	460	226	171	322	153	GCCTCTTGCAGGAGATCACTAT	CCGAGACAATTTCTACGGACTC	59.876	60.13
Scaffold12863:39041-39050	Di-	AT	ATATATATAT	5	460	226	116	300	186	AGGCCCATTCAGCTTGCTAT	GGGAATTGTGACCTATAGACCC	61.11	58.714
Scaffold12891:55804-55813	Di-	AT	ATATATATAT	5	460	226	134	323	191	GGTAACAGAGCGAAAAGACG	GTCCGTTGCGTTTGTACTG	57.635	57.75
Scaffold12927:17007-17016	Di-	AT	ATATATATAT	5	460	226	174	345	173	GTTTCGGTGTTGTAACTGGG	GCTCCAAAGAAACGGTGAC	57.98	58.273
Scaffold12928:50674-50687	Di-	AT	ATATATATATATAT	7	464	226	122	319	199	CACCAAGGTTCCAAACTGAG	GTATTATGAGCCAGGAACAGCC	58.187	59.993
Scaffold12929:21514-21529	Di-	AT	ATATATATATATATAT	8	466	226	118	302	186	CCTTAGTCCAGACCACAATCTG	GTGGCATCTACAGAGAGGCTTA	58.719	58.629
Scaffold12949:57613-57622	Di-	AT	ATATATATAT	5	460	226	86	284	200	CTGAGACCTCATCTTACTCGCA	GGCAGTACAGGGACAGTCTAAT	59.639	57.37
Scaffold12957:21535-21544	Di-	AT	ATATATATAT	5	460	226	109	292	185	CGCCAGACAAAACTACCATACC	GGACATAAACCACGACCGTA	60.769	58.352
Scaffold12984:9049-9058	Di-	AT	ATATATATAT	5	460	226	171	358	189	CTAGATTATACGTCGACCACGG	CAGCTGACGGTTAGGAACAT	58.676	57.826
Scaffold13066:4246-4257	Di-	AT	ATATATATATAT	6	462	226	149	337	190	GTAGGAGGAACTGAACGTCAAC	GGTTACCACCACTGTTGCACTA	57.844	59.958
Scaffold13067:26333-26342	Di-	AT	ATATATATAT	5	460	226	145	299	156	GTATGTGTACAACCGCTTAGCC	TCTTGTTGGTATGTCCGTCC	58.725	58.415
Scaffold13142:42859-42872	Di-	AT	ATATATATATATAT	7	464	226	160	358	200	CCGAAGCTTATACCATGCAG	ACGAACGATGCACGTGTTAG	58.413	59.788
Scaffold13143:6459-6474	Di-	AT	ATATATATATATATAT	8	466	226	139	316	179	TACCTCCGCATAGAAGAGTGAC	CGCATGCGTGAAGGTAAAC	58.487	60.272
Scaffold13246:14733-14742	Di-	AT	ATATATATAT	5	460	226	115	289	176	ACATGTAGTCTTTGCCCTGG	GTTGCAGTCATCTATGGGCT	57.671	57.765
Scaffold13276:25051-25060	Di-	AT	ATATATATAT	5	460	226	137	333	198	CCTCCCCAAAGGTATATGTC	GAGGGATGTCTCTTCCAGTTG	55.947	58.73
Scaffold13309:36121-36134	Di-	AT	ATATATATATATAT	7	464	226	178	376	200	TGACCTAGTCAAGGGCAGTAAC	GTCTGGTCTGGGCTCATAAA	58.395	57.737
Scaffold13364:10718-10727	Di-	AT	ATATATATAT	5	460	226	178	375	199	AGGACCTAGGAGCCAATATGAC	GTTGTACTTCCTTGTCCGTAGC	58.626	57.946
Scaffold13426:23143-23152	Di-	AT	ATATATATAT	5	460	226	168	364	198	GATCAATGCTTGAGGGCTTC	GGGTAAGAGGTCTAGAAGTAGCAG	59.78	57.101
Scaffold13473:1225-1234	Di-	AT	ATATATATAT	5	460	226	172	339	169	CCTTGTCTCCATCTCCTGTGTA	GTTGGTATCAACTGGCATCG	59.208	59.002
Scaffold13501:23133-23144	Di-	AT	ATATATATATAT	6	462	226	166	346	182	GCAGTGTGGCTGAGTATAAAGC	AGCATGCAGTACGTGAGTTG	59.071	57.5
Scaffold13583:12663-12672	Di-	AT	ATATATATAT	5	460	226	125	311	188	GGTCCCCCAGTATCTGACAAT	CTGAAGGGGAAGTGACTAAGC	60.067	58.069
Scaffold13589:40670-40681	Di-	AT	ATATATATATAT	6	462	226	180	355	177	GGCAGGGTCCTCTTCATAAT	CATACCAGCTGAACGGTAGTC	58.067	57.373
Scaffold13606:12786-12807	Di-	AT	ATATATATATATATATATATAT	11	472	226	142	332	192	CTTCACTTGCCTGGTTTGAG	CCCACCCACTGACTAATGAT	58.496	57.292
Scaffold13645:36375-36398	Di-	AT	ATATATATATATATATATATATAT	12	474	226	178	357	181	AGAGGATTAAAGGGGCCTG	CCATCTACACAGAGGGAGTTCT	58.201	57.399
Scaffold13654:15123-15132	Di-	AT	ATATATATAT	5	460	226	156	352	198	CGTACATACACACTCCGGTTG	CTGAGGTAAGTGCAATACGGTC	58.986	58.792
Scaffold13668:6319-6328	Di-	AT	ATATATATAT	5	460	226	175	359	186	CTGGCTTGTTACAGGAGTCAGT	TCCAGACGGGTGTACAATTC	58.532	58.415
Scaffold13724:17983-17992	Di-	AT	ATATATATAT	5	460	226	132	321	191	CCCCTTTCGTAATGAGGACT	GCCATAGAGGGCTTTGTTCTAC	58.121	59.29
Scaffold13755:42077-42086	Di-	AT	ATATATATAT	5	460	226	176	371	197	GTTCCCCTACCCCTAATAGTCA	GGAGTGGGTGGGGTAAATAA	58.407	58.62
Scaffold13819:12728-12737	Di-	AT	ATATATATAT	5	460	226	152	310	160	AAGCGTCTCGCAGTTGTTAC	TAGGTAGATGTCCACCACGTTC	58.187	58.983
Scaffold13848:17318-17329	Di-	AT	ATATATATATAT	6	462	226	178	376	200	GTACTGGAAGTGAGGTGTGGTC	CTGGGCTCAAACTCATGTCT	58.574	57.87
Scaffold13945:53290-53299	Di-	AT	ATATATATAT	5	460	226	180	332	154	CATGGCTGCAAACTTAGACC	TACACCACAGTGACAGGACTTC	58.379	57.702
Scaffold14025:13617-13626	Di-	AT	ATATATATAT	5	460	226	181	370	191	CCATACCAGTGCATCCAGTC	CTGTCCAAACCATGTGACG	58.96	58.464
Scaffold14033:32897-32906	Di-	AT	ATATATATAT	5	460	226	136	319	185	ACAAGTCACATGGTGCACAG	GTCACCATGCATAGGAGCTT	58.093	57.765
Scaffold14062:57121-57130	Di-	AT	ATATATATAT	5	460	226	159	316	159	CTACGCAGACCAAGAAGACTGT	CCAGATGAATCAGATCGGC	58.676	59.132
Scaffold14076:4791-4806	Di-	AT	ATATATATATATATAT	8	466	226	174	338	166	GTTAAAGATCCCCTCTTCCTCC	GAGACACAGAGTAGAGCAACAGC	59.45	58.427
Scaffold14089:36778-36787	Di-	AT	ATATATATAT	5	460	226	140	327	189	CACGAGTGACAAGCTGTCTTAG	GCAGTCCTGAGGTGTTAGACTC	57.846	58.065
Scaffold14098:30054-30063	Di-	AT	ATATATATAT	5	460	226	154	320	168	AGTTACTGTAGGGTCCATGAGG	AGCCTCTCATACTGGCTTCAG	57.227	58.709
Scaffold14104:13221-13230	Di-	AT	ATATATATAT	5	460	226	88	282	196	GCGTATGAGGTCATTTCAGC	GTTTCTATCCAGCGGCAAG	58.326	58.463
Scaffold14109:28632-28641	Di-	AT	ATATATATAT	5	460	226	140	317	179	CGGGTCAAACTGGGAGTAT	ACTTAGTCAGATGCCACTACCC	57.438	57.37
Scaffold14146:586-595	Di-	AT	ATATATATAT	5	460	226	133	310	179	GCCAGTAGGTCAAGGTTACAGTC	GATGTTCATGAAGTCACGGG	59.225	58.933
Scaffold14185:22188-22197	Di-	AT	ATATATATAT	5	460	226	111	291	182	GTGTAGGAAGCTTTCATGGC	GTTACTTCTGGACCAGTGTGCT	57.419	58.388
Scaffold14193:31633-31646	Di-	AT	ATATATATATATAT	7	464	226	141	338	199	CCTAGATTCGGTATGAGCCA	CCCTGGAGTGAGATAAGGAAC	57.793	57.719
Scaffold14238:10949-10960	Di-	AT	ATATATATATAT	6	462	226	129	318	191	TCTGCTGAAAGAGTTCGTGC	GCTAGTTATGGTGCCGTTGT	59.318	57.783
Scaffold14253:35867-35876	Di-	AT	ATATATATAT	5	460	226	151	323	174	AGGAAGTATGCCCGACTGATAC	ATTCTCTCCAGCGAGATGC	59.509	58.055
Scaffold14257:778-789	Di-	AT	ATATATATATAT	6	462	226	145	293	150	TATCCCGTCCGTATCTTGG	CCGCAGTAGGTTTAATGCAC	58.382	58.32
Scaffold14282:20628-20637	Di-	AT	ATATATATAT	5	460	226	99	295	198	CAACCTGCTGAATGAAGTGC	GTGCTGGCTGTGTCCATAAT	59.445	58.599
Scaffold14305:23916-23927	Di-	AT	ATATATATATAT	6	462	226	172	368	198	GTTGGACTCGGCACTTTTAC	GCGTGCTAAATATCGACCTC	57.328	57.482
Scaffold14426:9976-9985	Di-	AT	ATATATATAT	5	460	226	153	305	154	GTTCTGCTTCCAGTTGATCC	TGATTCTACCCATGTCCCAG	57.288	58.359
Scaffold14438:37224-37247	Di-	AT	ATATATATATATATATATATATAT	12	474	226	142	338	198	CCTTCCAAAAGCATGTCACG	GGGAAGAACTATAGGGGAGAAG	61.598	57.448
Scaffold14470:28114-28123	Di-	AT	ATATATATAT	5	460	226	144	314	172	CCACAGAGTGGTAGTGTTCTCCT	GTCTTTCTGTTTATGCCCCC	59.716	58.504
Scaffold14487:15904-15915	Di-	AT	ATATATATATAT	6	462	226	177	333	158	GTCAACTTGTCATGCACTGG	CGTTATAGCATACTTGCGCC	57.64	58.496
Scaffold14492:14037-14046	Di-	AT	ATATATATAT	5	460	226	89	282	195	CTCTGTCATGCCTACACAACAC	CTACACAAACACCTCCGTTC	58.299	55.666
Scaffold14516:9885-9894	Di-	AT	ATATATATAT	5	460	226	160	353	195	AGACAGTGGCGGTAATATGG	CACAGACACACTCCAGTAAAGC	57.575	57.539
Scaffold14547:24315-24324	Di-	AT	ATATATATAT	5	460	226	171	321	152	CTGAGCTGAGATGGCACTTATC	CGTTACACCTGCAGCTTGAT	59.104	58.952
Scaffold14552:17655-17664	Di-	AT	ATATATATAT	5	460	226	124	315	193	GGAGGCAAGTGTTGACTGTATC	TACCCCACGAGGGATATGAT	58.723	59.08
Scaffold14606:10357-10372	Di-	AT	ATATATATATATATAT	8	466	226	113	311	200	GTTCTTCTTCTGACACCCCTTC	CACTGGCCTGGGTAAGTTT	59.23	57.657
Scaffold14618:6794-6803	Di-	AT	ATATATATAT	5	460	226	171	345	176	AAGTAGCATGCCTCCTGATG	GCTCAGCAGGTAAAGTTGTAGAGG	57.922	60.802
Scaffold14645:36287-36296	Di-	AT	ATATATATAT	5	460	226	170	337	169	GGGCCATCTGTTTTGCTAC	GATGAGCAAGTCGGTGAAGA	58.159	58.96
Scaffold14660:33227-33236	Di-	AT	ATATATATAT	5	460	226	146	322	178	GACACAGGTAATATGCAGCG	CCGAAAAGGCGTACACATAG	56.839	58.32
Scaffold14691:32705-32714	Di-	AT	ATATATATAT	5	460	226	123	315	194	GTCAGTGGCTGATCCTGTTATG	CTGGCTCCTGATCTTACAGAGT	59.621	57.697
Scaffold14698:364-373	Di-	AT	ATATATATAT	5	460	226	163	352	191	GCCCAGGAACTCTAGTGTATGA	GTGACGTGTGATGGAACTGA	58.344	57.998
Scaffold14727:23932-23985	Di-	AT	ATATATATATATATATATATATATATATATATATATATATATATATATATATAT	27	504	226	178	333	157	ATGCTGTCCCAGGTCAAGT	TAATGCCACTCAACTCGGTC	58.067	58.724
Scaffold14746:27378-27387	Di-	AT	ATATATATAT	5	460	226	111	282	173	GGTAGATGTCGTCCGCTTACAT	CGTCATAGACGGCAGTGATAGT	60.401	59.29
Scaffold14891:59246-59255	Di-	AT	ATATATATAT	5	460	226	130	313	185	GTATTGATATCAGCGGTGCC	GCCTCCTAAACAAATGGCAG	58.065	59.708
Scaffold14936:9441-9452	Di-	AT	ATATATATATAT	6	462	226	176	374	200	CACATCAGCTGTCCTTGCTT	ATGGCAACGAGTGAGAGAAC	59.037	57.869
Scaffold15000:18692-18701	Di-	AT	ATATATATAT	5	460	226	93	281	190	ATCCGGTCTTATCCGTTCTC	TTCCGGTATCTTGACCTGG	58.067	58.501
Scaffold15031:28712-28725	Di-	AT	ATATATATATATAT	7	464	226	120	287	169	GTAGGTGCGCTCCTTGTTT	ATCGCTGGAATAGCACGTC	57.965	58.841
Scaffold15097:31241-31250	Di-	AT	ATATATATAT	5	460	226	162	336	176	CCACTCATGCATTCTTCTGG	ACGCTGCAGCACTAAGTTTC	59.241	58.337
Scaffold15107:3435-3444	Di-	AT	ATATATATAT	5	460	226	140	305	167	AAGATAGGTACAGCGTACCAGG	GCCAAGGGTGTTGGTACAT	57.489	58.273
Scaffold15111:29827-29838	Di-	AT	ATATATATATAT	6	462	226	133	284	153	GTAACATAAAGATGGGGGAGGG	GCGTCACTGATACAACACCT	60.761	56.14
Scaffold15116:55059-55070	Di-	AT	ATATATATATAT	6	462	226	114	304	192	GAATGTGCAAGCTGTTAGGC	GTTCATTGCACAACGGCTAC	58.53	59.203
Scaffold15174:26702-26713	Di-	AT	ATATATATATAT	6	462	226	155	317	164	GTTTGATGGTCCTGAACTGG	ATTGGTACCACAACCCTGG	57.971	58.115
Scaffold15191:38532-38541	Di-	AT	ATATATATAT	5	460	226	150	303	155	AACAAGAGGGCTGTAATGGC	CATCGGGTCAAGTCTAAGTCAC	59.198	58.721
Scaffold15207:87589-87602	Di-	AT	ATATATATATATAT	7	464	226	150	299	151	GGTCCAGCTCGGTAAATTGT	ACTCGCTTCGCTCGTTGATA	59.056	61.071
Scaffold15216:14014-14025	Di-	AT	ATATATATATAT	6	462	226	134	306	174	TCGGATGGTGTATGTCCTTG	CCAACTTGTCGCAACTGTGT	59.369	59.794
Scaffold15218:16294-16303	Di-	AT	ATATATATAT	5	460	226	118	285	169	GAAGCATTCCGTGTACGTGT	AAGATGCGTCTGTTCTCTGG	58.652	58.029
Scaffold15233:38187-38196	Di-	AT	ATATATATAT	5	460	226	133	298	167	CAGGTCATTCAAGTACTGAGGC	CTATCTTGCTACACTTGCCC	58.865	55.159
Scaffold15288:2499-2508	Di-	AT	ATATATATAT	5	460	226	146	310	166	ATACCACAAAGAAGCCAGGG	CTTCCACTCACAGCGTTACAC	59.052	58.439
Scaffold15307:18906-18915	Di-	AT	ATATATATAT	5	460	226	170	366	198	CATTATCTCCGGCAGGAAC	CAGTCTACTCAAGTACGGCAGC	58.103	59.217
Scaffold15312:34608-34619	Di-	AT	ATATATATATAT	6	462	226	130	325	197	CGATCCTACGAAGATTCACG	CCCTTTAGTTTAGTCCGGGTC	58.325	59.011
Scaffold15354:50421-50430	Di-	AT	ATATATATAT	5	460	226	120	280	162	CGTTCTTACGGTGCCAGTAT	TGACCAAAACTAGGTCTGCC	57.785	57.797
Scaffold15389:81461-81470	Di-	AT	ATATATATAT	5	460	226	177	352	177	AGTAGGGTGCTCTAGGGGTAAC	CCCCAGATCTTCCTTCTTGT	57.882	58.173
Scaffold15405:3018-3027	Di-	AT	ATATATATAT	5	460	226	139	337	200	GTACAGCCACAGAGCCAATG	ACTTCACGTGAGGACTGGTT	59.318	57.182
Scaffold15418:1347-1358	Di-	AT	ATATATATATAT	6	462	226	164	315	153	ACCGAATACAGAACACGCAG	GACGCACCTGAATGCTATTG	58.802	59.301
Scaffold15433:25293-25302	Di-	AT	ATATATATAT	5	460	226	88	283	197	GATGCGTGGTTCTCGTAATC	AGTAGCAGTAGTGGTGGTGTGA	58.173	57.413
Scaffold15485:76945-76956	Di-	AT	ATATATATATAT	6	462	226	124	321	199	GTTCCAGATGGCAGGAACA	GGTCATTCTGTTGGTAACCG	59.621	57.923
Scaffold15517:1754-1763	Di-	AT	ATATATATAT	5	460	226	129	281	154	TATGACCACTGCCTCCCTGTAT	GTTCATGTGAGGAGGCCAT	60.763	58.441
Scaffold15558:34156-34165	Di-	AT	ATATATATAT	5	460	226	178	346	170	GGGCAGAATTTCCCTCCTAT	GTCTGTCAGCAACAATGCTC	59.379	56.924
Scaffold15569:23161-23170	Di-	AT	ATATATATAT	5	460	226	106	302	198	CCCACAGAGTTCTAGCTGATTG	GCTCACGTCTGTTTCACCTG	59.004	59.467
Scaffold15789:11293-11302	Di-	AT	ATATATATAT	5	460	226	162	324	164	TGAAACACACACGACTGCAC	GGTGCAGCCACTTCAAATAC	59.321	58.229
Scaffold15800:5717-5736	Di-	AT	ATATATATATATATATATAT	10	470	226	153	307	156	CGACATCTAAAACCTGACCG	AGATTCGGAGATGCACGAC	58.228	58.764
Scaffold15810:8296-8305	Di-	AT	ATATATATAT	5	460	226	140	330	192	GGCTGTACCATACGTTGAAGAC	GTCTATTTCCCATGCTGCC	58.654	58.102
Scaffold15833:6796-6805	Di-	AT	ATATATATAT	5	460	226	138	313	177	AACTCCAAACCAGAGGAACC	GACCGGCAGGAACAATTATC	58.078	59.391
Scaffold15847:13000-13013	Di-	AT	ATATATATATATAT	7	464	226	179	360	183	CCGACGGTCACTTGAGTATT	GTATCGGTAAGCTCTCTGGAAC	57.671	57.144
Scaffold15896:23044-23053	Di-	AT	ATATATATAT	5	460	226	162	320	160	GATCGTGAATCTAGGAGGGAAC	GTGAAGACTCATACGCCCTTCT	59.061	59.779
Scaffold15921:24999-25008	Di-	AT	ATATATATAT	5	460	226	125	316	193	CCACAACTTGAAGGTGAAGC	CTCCAGTCAAGTTCGAGTAAGG	58.342	58.135
Scaffold15950:30083-30094	Di-	AT	ATATATATATAT	6	462	226	143	332	191	GGCGTGGCATAATTTAGCTG	GAACAGTGACCCTGACCTCAT	60.608	59.015
Scaffold15957:37451-37470	Di-	AT	ATATATATATATATATATAT	10	470	226	180	368	190	GGATGGCAGTCAAATGTTGG	CTTGGGGAACAAAGTGAACC	61.309	59.425
Scaffold16049:19702-19711	Di-	AT	ATATATATAT	5	460	226	139	302	165	CACGGTTTGTGTTATCAGCC	ACACGCATTGCTTCTGTACC	59.05	58.804
Scaffold16113:8292-8301	Di-	AT	ATATATATAT	5	460	226	87	282	197	CTCAGTCATGCCTACACTACACC	CTACACAAACACCTCCGTTC	58.808	55.666
Scaffold16140:831-848	Di-	AT	ATATATATATATATATAT	9	468	226	117	297	182	CAGCCTTCCAACTCTCACAT	CCGTCTTCACTAGGTAACTCTGG	57.87	59.35
Scaffold16155:24018-24027	Di-	AT	ATATATATAT	5	460	226	144	292	150	GTTGCCCTGAAGCAAGAATC	GTTAGTCGGTAGGAACAAAGGG	59.82	59.066
Scaffold16189:23889-23898	Di-	AT	ATATATATAT	5	460	226	151	301	152	CCTATGAAACCACCTATCCCAG	GAACGCGGTCTCTAGCAATA	59.72	58.147
Scaffold16230:24420-24429	Di-	AT	ATATATATAT	5	460	226	115	306	193	CGTACAGTATGCACAAGTCG	GTAACAGTGAGGAGGTTTTCCG	55.363	60.033
Scaffold16246:23681-23690	Di-	AT	ATATATATAT	5	460	226	123	296	175	CACGGTACACATTCCGTAGGTA	CACAACACATTCACGGAGAG	59.807	57.642
Scaffold16256:28929-28938	Di-	AT	ATATATATAT	5	460	226	156	318	164	GGCCAAGATCATTACCCAC	TCTCACACAGATTCCAGCAG	57.789	57.437
Scaffold16285:13577-13586	Di-	AT	ATATATATAT	5	460	226	179	376	199	GCAAACAATGCCAACAGAGG	GCCTCGGATAGATGATAGATGG	61.612	59.916
Scaffold16285:17517-17526	Di-	AT	ATATATATAT	5	460	226	100	283	185	GCGTCCATGTAGCACACTTA	GGGCGAAAGACAAAGAAGAC	57.374	58.912
Scaffold16313:32090-32099	Di-	AT	ATATATATAT	5	460	226	99	297	200	GTCGGGTGATAAATACTCCTGG	CTGTCCATTTGACCTTCTGG	59.725	58.13
Scaffold16368:33668-33677	Di-	AT	ATATATATAT	5	460	226	146	295	151	AGGACAATGGGTTCACAGTAGG	GGATTGTAACATGTCCGCC	60.281	58.787
Scaffold16383:18644-18653	Di-	AT	ATATATATAT	5	460	226	113	293	182	ATACCGCGATACTTGCTTGC	GCACGTATCACTGCATGTTG	60.259	58.734
Scaffold16384:7550-7559	Di-	AT	ATATATATAT	5	460	226	112	302	192	TAACACATGCTGCAGACCTC	GATACCCAGTGTTTTCGAGC	57.402	57.265
Scaffold16410:10805-10814	Di-	AT	ATATATATAT	5	460	226	171	328	159	GCTAGGTAGACAGTTGGTTAGGTC	GACATTACATCAACGCGAGC	57.654	59.306
Scaffold16414:6393-6402	Di-	AT	ATATATATAT	5	460	226	97	295	200	CAAGGTCTGCACGAGAATAG	GTGAGATCAGCAAATCGTGC	56.097	59.404
Scaffold16444:27019-27030	Di-	AT	ATATATATATAT	6	462	226	173	357	186	GTCTTCATAGTTTCCTCGCCAC	GAAACTTTACCAGGCCGTC	60.137	57.252
Scaffold16476:3530-3557	Di-	AT	ATATATATATATATATATATATATATAT	14	478	226	136	333	199	GGTGATTTTACTGGCAGGC	GACTGTCCACAGTGACTCCC	58.159	58.032
Scaffold16486:13411-13420	Di-	AT	ATATATATAT	5	460	226	156	334	180	CTGGGGGAGATTAACAGAAGGT	GATGGATGACTGGGGTTACA	60.704	58.201
Scaffold16588:29247-29256	Di-	AT	ATATATATAT	5	460	226	106	281	177	GCCAGGTTCTTCCACCTTTA	CCACTTTCCCCACATGAAAC	59.17	60.21
Scaffold16640:22559-22568	Di-	AT	ATATATATAT	5	460	226	141	336	197	CAGTACACCTGTGTTGAACTGC	GCTGCCTTAGGAAATCAGAG	58.354	56.786
Scaffold16690:801-810	Di-	AT	ATATATATAT	5	460	226	154	348	196	CATATGGAGGCCAAAGTACG	ATACTGGGTTCTGCCAAACG	58.12	59.993
Scaffold16714:32382-32391	Di-	AT	ATATATATAT	5	460	226	157	325	170	TCGGTCGTACCACTGTTCTT	ACAGTCAGGCCAAATACCAC	58.215	57.512
Scaffold16768:29461-29470	Di-	AT	ATATATATAT	5	460	226	110	280	172	CTCGTGAATAACACGCAGGT	ACGCTAAAGAACACGTGCC	58.802	58.94
Scaffold16843:43638-43649	Di-	AT	ATATATATATAT	6	462	226	169	352	185	GTGGCAGTTAGAGCCATCAT	CAGCTGGTTCCATACAGATGAC	57.765	59.621
Scaffold16875:17844-17853	Di-	AT	ATATATATAT	5	460	226	99	281	184	CTGTAGAGGAAGAGGACACTTAGC	ACACGCAAGATCCTGTATCG	57.958	58.751
Scaffold17032:36053-36062	Di-	AT	ATATATATAT	5	460	226	137	312	177	CAGCGTATTCTGTCCAGATGTC	GTACAACTGTCGGTTATCCCTC	59.763	57.605
Scaffold17032:62948-62957	Di-	AT	ATATATATAT	5	460	226	140	311	173	AGCGTATTCTGTCCAGAGGTC	CAACTGTCGGTTGTCCCTAA	58.417	58.621
Scaffold17051:12494-12503	Di-	AT	ATATATATAT	5	460	226	94	284	192	AGACTGTAGGATTCCCTATGCC	CACTAACTGATGGACTGGTGC	58.626	58.229
Scaffold17097:45926-45935	Di-	AT	ATATATATAT	5	460	226	103	300	199	GGCACGACTACAATGTACGA	GGCGACAGATCAGAAATGAC	57.212	58.23
Scaffold17139:10746-10755	Di-	AT	ATATATATAT	5	460	226	113	301	190	TCAGTCACCAAGCCAATACC	TGTTGAACAGGAGTATCGGG	58.57	58.569
Scaffold17171:15358-15367	Di-	AT	ATATATATAT	5	460	226	178	362	186	ATGGGCTTTATGTCAGTCCC	AGTTGCACGATTTCCACAGG	58.864	61.096
Scaffold17176:13675-13684	Di-	AT	ATATATATAT	5	460	226	180	375	197	GCCTGGCTGAAGGTAGAAA	GGCGACATCTCCGTAACAT	58.034	58.531
Scaffold17219:26630-26639	Di-	AT	ATATATATAT	5	460	226	179	335	158	TTACAGCAGAGACGCAGAGAC	TATTGATACTGGTCGACGGC	58.412	58.6
Scaffold17219:26641-26652	Di-	AT	ATATATATATAT	6	462	226	168	324	158	TTACAGCAGAGACGCAGAGAC	TATTGATACTGGTCGACGGC	58.412	58.6
Scaffold17266:2898-2907	Di-	AT	ATATATATAT	5	460	226	179	335	158	GAGATGATGAGCCAAAGCAC	GTAAGGTGTAAAGCACCACAGC	58.389	58.84
Scaffold17274:4856-4873	Di-	AT	ATATATATATATATATAT	9	468	226	114	309	197	CCAGCTGCACCTATTCGTGTAT	GCAAGTTTGTGCTTTGGTCC	61.417	60.678
Scaffold17275:17538-17547	Di-	AT	ATATATATAT	5	460	226	128	288	162	GTCCTGATAAGAAGGTGGTGG	CCCGACCAAGTATCTCAGAGT	58.511	58.268
Scaffold17331:63459-63470	Di-	AT	ATATATATATAT	6	462	226	123	298	177	GCCCCACATTTGTATTCACC	GTCACTGGAAAGATCGACAC	60.059	55.534
Scaffold17341:32115-32130	Di-	AT	ATATATATATATATAT	8	466	226	146	297	153	GGATGGATCTCCAACCCTTA	GTAACACCTGAAGGTGAACCC	58.787	58.417
Scaffold17382:9999-10008	Di-	AT	ATATATATAT	5	460	226	173	368	197	ATGCAACCTTATACAGGCCC	GACTACCCGCTCAATGTTCT	58.93	56.855
Scaffold17383:22505-22514	Di-	AT	ATATATATAT	5	460	226	166	343	179	CCTTAAGGACAAAAGTGGGC	CTAGACTAGCTTTTCTGGCTGC	58.694	57.767
Scaffold17413:24291-24314	Di-	AT	ATATATATATATATATATATATAT	12	474	226	147	305	160	GAAGTCGTTTCGCTGGTCTAC	CTGTAAAGACAGGTGGCTGCTA	58.997	59.58
Scaffold17422:38946-38955	Di-	AT	ATATATATAT	5	460	226	146	342	198	CTTACGCGTAGGTAATGTCCTC	AGCTTATGAGCAAACAGCCG	57.99	60.543
Scaffold17449:22903-22912	Di-	AT	ATATATATAT	5	460	226	133	307	176	CAGTAATGCAATCACGACCG	GGGATAATATCGACTTGCCC	60.134	58.343
Scaffold17538:24604-24613	Di-	AT	ATATATATAT	5	460	226	82	280	200	ACTATCCAGCCGCCATACTT	CAGCTTCTGAGTTACGCCG	58.697	59.749
Scaffold17545:67989-67998	Di-	AT	ATATATATAT	5	460	226	110	299	191	CGATAACGTAACCCGGATAGTC	GGTTTAGGTTAAGGGGAGACTG	59.758	58.212
Scaffold17564:22344-22353	Di-	AT	ATATATATAT	5	460	226	173	370	199	TAGGTCCAAAATAGCCCACC	CCGCAACTCTGTTATGCAAG	58.903	59.488
Scaffold17572:12686-12701	Di-	AT	ATATATATATATATAT	8	466	226	164	350	188	CCCAAACTGGCTATGAAGC	GTCAGATTGCCCAAAGCAC	58.312	59.234
Scaffold17624:13374-13385	Di-	AT	ATATATATATAT	6	462	226	152	329	179	ACCAAAGACTTGTGTGGTGC	GAAGATACAGCAGTAGCCATCC	58.622	57.981
Scaffold17637:12791-12800	Di-	AT	ATATATATAT	5	460	226	91	281	192	CACCTGCATTGTGCAGCTAA	CGTGAGGAGCCTTTCAACTA	61.009	58.105
Scaffold17661:12379-12388	Di-	AT	ATATATATAT	5	460	226	144	293	151	GTTTAGGACGCACCAGCTT	GCCCATTGTTTCTATCCGCT	57.965	61.333
Scaffold17661:14589-14598	Di-	AT	ATATATATAT	5	460	226	103	289	188	ACAAGTTCTGCCGCAATACC	CCTCCTTTGACTGCGTGTAT	60.14	57.826
Scaffold17685:12639-12648	Di-	AT	ATATATATAT	5	460	226	171	353	184	CGTCCCGTGACTTTGTAAGAC	CTACATATCTTGGGTCTTGCCC	59.648	59.856
Scaffold17707:22259-22272	Di-	AT	ATATATATATATAT	7	464	226	140	300	162	CTCATTCCCCAGAACTTCCT	GTCACACTGGTGGAGTGGTTAT	58.173	58.846
Scaffold17708:23411-23420	Di-	AT	ATATATATAT	5	460	226	131	315	186	ATCATATTACCCGAGGGGTG	GATCAAGGTTGACGTTCCAG	58.597	58.129
Scaffold17724:7142-7151	Di-	AT	ATATATATAT	5	460	226	179	369	192	AAGTCGTCTGGTTGCGTATC	CCATTTCTAACTTCCGGGTC	57.824	58.503
Scaffold17824:36159-36174	Di-	AT	ATATATATATATATAT	8	466	226	136	323	189	GTAGCAATCGGTTTCACGCT	CAAGGCTACGTGGCTATGAT	60.278	57.877
Scaffold17847:17667-17676	Di-	AT	ATATATATAT	5	460	226	147	337	192	GTGTGTGGGATCAGACAAGA	GCGACTGTAGCTATACCGAA	56.908	55.769
Scaffold17864:12266-12275	Di-	AT	ATATATATAT	5	460	226	178	331	155	GTCAAAGATGGAGCAAGGAC	GTAGGGATGAAGCAGCTCGTAT	57.288	59.774
Scaffold18008:18112-18121	Di-	AT	ATATATATAT	5	460	226	169	318	151	CTGTGAATTTCTAGACCCCCAG	ATGCTGAGATGCCTGTATGC	59.991	58.855
Scaffold18032:5550-5559	Di-	AT	ATATATATAT	5	460	226	128	326	200	AGTTACGAGCGCTGTCATACTC	GGCACAATAGGGAAAGACG	58.703	58.159
Scaffold18076:32127-32136	Di-	AT	ATATATATAT	5	460	226	121	319	200	TCTTCTTCTGACACCCCTTC	CCCACTTTAACGAACACTGG	56.838	58.132
Scaffold18089:5485-5500	Di-	AT	ATATATATATATATAT	8	466	226	137	308	173	AAGAACATCCCCCACACAC	CATAAAAGGACGGGGTCTTG	58.172	59.424
Scaffold18153:17056-17065	Di-	AT	ATATATATAT	5	460	226	160	311	153	CTATGGTGCCTGTAGGCTTTCT	GCTGGCAGCATACTGTTAGAAG	59.804	59.204
Scaffold18177:7814-7823	Di-	AT	ATATATATAT	5	460	226	156	326	172	GTCCTGACATACGTTCCTGTTC	GAAATGTGTCCAGGATGGG	58.577	58.706
Scaffold18180:2043-2060	Di-	AT	ATATATATATATATATAT	9	468	226	141	290	151	AGCAGGTGCATGGTATAGGA	GTACTGGAAGTGAGGTGTGGTC	58.201	58.574
Scaffold18200:26427-26436	Di-	AT	ATATATATAT	5	460	226	171	368	199	CTCAAATCTAGTTCCGGTGG	GGAGATGGCTTGGCTTGAT	57.272	60.173
Scaffold18229:18163-18174	Di-	AT	ATATATATATAT	6	462	226	113	309	198	CGCCTAACTGTTTCGATGTC	CGATTGTACCATCTGCAAGG	58.379	59.148
Scaffold18256:46690-46699	Di-	AT	ATATATATAT	5	460	226	131	284	155	CGTATCAAGGGAAACACCTC	CCGCCAACTTCACACATCTA	57.113	59.716
Scaffold18283:18104-18113	Di-	AT	ATATATATAT	5	460	226	137	296	161	ATCCTGGTAACACCTGCAAC	ACGTCACTGACTGAGAGATTCC	57.512	58.396
Scaffold18405:13690-13699	Di-	AT	ATATATATAT	5	460	226	163	346	185	GCAGCTGGACCTTGTTACTT	CCAATGCTCCTAAAGGACCTC	57.078	60.082
Scaffold18414:33848-33857	Di-	AT	ATATATATAT	5	460	226	105	281	178	CAAGGAACTGCTTGTGCTGT	CCCTGCGTTTATCCGTATTG	59.086	60.335
Scaffold18423:17592-17601	Di-	AT	ATATATATAT	5	460	226	145	306	163	CATTACCAGGTCCACCAGAA	GCTAACTGATTTGCTCGTCCTC	58.414	60.401
Scaffold18429:12818-12827	Di-	AT	ATATATATAT	5	460	226	156	328	174	CATTTCGCAGGAGAGTGAAC	GGCTAAACCGATTCGGAAC	58.443	59.519
Scaffold18535:9571-9580	Di-	AT	ATATATATAT	5	460	226	172	334	164	GACACAGTCCTGCTCTTTTG	CATATGACGACTTTCCAGCC	55.978	58.173
Scaffold18544:12744-12755	Di-	AT	ATATATATATAT	6	462	226	152	350	200	ACGACAAACTCGCACAGTC	GTTAACGGACAGGACGTGAT	57.345	57.512
Scaffold18544:21188-21197	Di-	AT	ATATATATAT	5	460	226	178	364	188	CCCGAAAAGTGGATTTCAGC	GGACATTGTACGTGTGTGTGAC	61.858	58.834
Scaffold18558:6920-6929	Di-	AT	ATATATATAT	5	460	226	151	317	168	GACAGGTCAAGTAGGCAATGTC	GCACGTTGCGTTCTTTCAG	58.723	60.59
Scaffold18622:35999-36008	Di-	AT	ATATATATAT	5	460	226	175	367	194	GACCCGGTCAAGTTGATAGA	GTAGAAGCCTAAACAACGGTGC	57.58	60.189
Scaffold18624:38718-38727	Di-	AT	ATATATATAT	5	460	226	154	326	174	GAGGTACGGTATACGTGTGCTAC	CTCGGTTGCTAGCCATGTT	57.805	58.888
Scaffold18756:27223-27232	Di-	AT	ATATATATAT	5	460	226	175	337	164	TCTGGACTCATGCACAACTG	ACGAGCGCTATATTCTCTGG	58.341	57.243
Scaffold18770:27437-27446	Di-	AT	ATATATATAT	5	460	226	111	299	190	AGAGCATTTCTCACTGGAGC	ATATCAGCTGGTGCAAGACC	57.189	57.765
Scaffold18790:34209-34218	Di-	AT	ATATATATAT	5	460	226	98	294	198	GCGGCGCTGTTTAGAAAAGT	CTGGACCTGTTCAACGCTAT	61.758	57.826
Scaffold18881:8947-8956	Di-	AT	ATATATATAT	5	460	226	181	373	194	GCATAACCAGTTCGACCGT	GTTAGTTCTGGTTCATCGGC	58.585	57.265
Scaffold18894:19622-19633	Di-	AT	ATATATATATAT	6	462	226	106	304	200	CCCCTGACCTGTTGTGAATA	ATAGGAGAGGCAGACTTGTTCC	58.414	58.877
Scaffold18948:48938-48947	Di-	AT	ATATATATAT	5	460	226	180	365	187	GGTTGATGGCCTTGACAAC	CGGAACATTAGATGGACTGG	58.921	58.02
Scaffold18958:30483-30494	Di-	AT	ATATATATATAT	6	462	226	175	327	154	TACGCGCTAGCTACTGATATGC	CGTAGGTTCATCGTCGTAACAC	59.714	59.562
Scaffold19000:16998-17007	Di-	AT	ATATATATAT	5	460	226	157	327	172	GCTGTACCTTCTTTTCCAGC	GGCTTCCCAAAGACAGTTTC	56.693	58.766
Scaffold19001:32743-32754	Di-	AT	ATATATATATAT	6	462	226	180	353	175	ATCACTGGTGTGGAACGATG	GGTGAAAAGTGAGACATCCTGG	59.393	60.912
Scaffold19038:12250-12263	Di-	AT	ATATATATATATAT	7	464	226	135	317	184	CCGTGACATCTTACTCCGAT	GCACTGATGTTCTATTCCCG	57.61	58.173
Scaffold19171:14763-14772	Di-	AT	ATATATATAT	5	460	226	109	297	190	GAGATCTGGTACTACCTGGAGGA	GGATAGGGACTCTCTTACACAACC	58.75	59.445
Scaffold19193:37563-37572	Di-	AT	ATATATATAT	5	460	226	166	362	198	TCGCCAGTTTGTAGGTCAAG	CTGCAGTGTGTTTTGCAGAC	58.923	58.038
Scaffold19458:5324-5335	Di-	AT	ATATATATATAT	6	462	226	131	295	166	TAACGATCTCGTCCGTTGTC	GAAAGGGCAGCACTCTGTAA	58.724	58.104
Scaffold19458:28763-28774	Di-	AT	ATATATATATAT	6	462	226	117	293	178	CTTCATACAGGTCATCGGAG	CGCCATTACATTGCACGTC	55.682	61.098
Scaffold19480:21581-21590	Di-	AT	ATATATATAT	5	460	226	164	319	157	CCTCCTTGGTAAGTCTGTCACT	GTCTCACGAGATACGACCATGA	57.459	60.142
Scaffold19494:27624-27633	Di-	AT	ATATATATAT	5	460	226	109	303	196	GGTAAATCAACGCACACGAG	GTGACTCCCATTACGAGTTCC	59.199	58.512
Scaffold19497:1791-1808	Di-	AT	ATATATATATATATATAT	9	468	226	171	348	179	GGCCGCCTAAATTCTCATAG	GTATGAACCAATTACCCCCTCC	58.809	60.647
Scaffold19515:26477-26486	Di-	AT	ATATATATAT	5	460	226	173	324	153	TGAATGACCTGACCTTCAGC	GCTCAGGGACTTGAACTTTACC	58.802	59.282
Scaffold19536:6301-6310	Di-	AT	ATATATATAT	5	460	226	180	375	197	CTGAAACCACAGCCAACAAG	CCTCAAGTGCTGACAGGTTT	59.335	57.93
Scaffold19544:2815-2824	Di-	AT	ATATATATAT	5	460	226	160	329	171	CCCTCCACAAAACTGATGC	GTCAACACTACGATGGAGGAGT	59.074	58.187
Scaffold19544:38355-38364	Di-	AT	ATATATATAT	5	460	226	165	358	195	CAGACAGCCCAGTTCACATA	GATTGGTCAAACCACTCCG	57.239	58.918
Scaffold19560:22357-22366	Di-	AT	ATATATATAT	5	460	226	127	315	190	GTAGTCGGTAGGCTGATTAAGG	CACTTCAGAACTTAGACCACGG	57.131	58.909
Scaffold19566:50896-50905	Di-	AT	ATATATATAT	5	460	226	170	362	194	CCCTCCTTTGTGTGTTTCAC	AGCTGCGGTGACTGATCTTA	58.03	58.625
Scaffold19617:24553-24562	Di-	AT	ATATATATAT	5	460	226	124	322	200	TCTACTTGAGGAGGACACGC	GAGAAACATGGGCGACTGTA	58.029	58.724
Scaffold19618:20366-20375	Di-	AT	ATATATATAT	5	460	226	92	290	200	GTGTAGGTCGCTCTGAAAGGTA	CCCAAAGATGTCAACCATCC	58.536	60.173
Scaffold19686:18259-18268	Di-	AT	ATATATATAT	5	460	226	134	313	181	GGAGGATATAGGAAAGAGCAGC	GGATCACCCAGACAGTCGT	58.518	58.433
Scaffold19803:1706-1719	Di-	AT	ATATATATATATAT	7	464	226	148	327	181	GATCTGGGTAAATACTGGTGGC	AAGTACAGAATGGCCTGTGC	59.731	57.824
Scaffold19848:32431-32440	Di-	AT	ATATATATAT	5	460	226	174	366	194	AGGTTACAATGTAGTGCCGC	GTCTCGCAGGGGTAAGTATGTAG	57.783	59.231
Scaffold19868:17123-17132	Di-	AT	ATATATATAT	5	460	226	107	281	176	GTTGACACGTGTTGTGTTGG	GCATCTTGCCAGTTGCTCTA	58.431	59.178
Scaffold19909:24884-24893	Di-	AT	ATATATATAT	5	460	226	128	298	172	ACACTTAATCGCGTGTCAGG	GCCAATCAAAGACACTTGCC	58.802	60.646
Scaffold19927:29533-29546	Di-	AT	ATATATATATATAT	7	464	226	165	363	200	CGCCATATAGCTCTGTAGCTC	GACCCTGTGAGGTAAGCGT	56.97	57.724
Scaffold19929:22275-22286	Di-	AT	ATATATATATAT	6	462	226	98	293	197	GCAGGAAGGTGAAATAGGC	GTCGAAATATCCTGCGTGTG	57.344	59.152
Scaffold20025:14359-14368	Di-	AT	ATATATATAT	5	460	226	150	322	174	GTTGGTTGATATAGCGCCAG	GGTGGATTGGTATGGCCTAA	58.268	59.645
Scaffold20040:19757-19770	Di-	AT	ATATATATATATAT	7	464	226	144	331	189	CAGAACAGTGTTTGTGTGGC	GCTCTCTTTTCCTGTCTCAGTG	57.705	58.335
Scaffold20214:15621-15630	Di-	AT	ATATATATAT	5	460	226	178	350	174	CGTCCTAAACACACCATCTG	ACCCCGACAAGTACAACTACG	56.594	59.039
Scaffold20275:33925-33934	Di-	AT	ATATATATAT	5	460	226	120	314	196	ACATCTGCACATATAGCGCC	CGCGAAGAGTCATCGTCTTA	58.778	59.174
Scaffold20341:12140-12155	Di-	AT	ATATATATATATATAT	8	466	226	171	351	182	GACGGTGCCGATCATATTAC	GAGACTTCGAACGTAGCACATC	57.914	59.011
Scaffold20353:2617-2628	Di-	AT	ATATATATATAT	6	462	226	121	309	190	CTGTTTCCGGATAGCAGGTT	CTCACAGTGCTTTTGATGGG	59.195	59.288
Scaffold20376:44804-44813	Di-	AT	ATATATATAT	5	460	226	172	336	166	GACTGACAGGTTTTGATGCC	ACCTAGTGGTGTTAGACGAACG	58.129	58.329
Scaffold20405:13193-13202	Di-	AT	ATATATATAT	5	460	226	169	320	153	TTCAGAAATCCCCCTAGAGC	CTGGGACCGTAGATCCTAGTC	58.333	57.747
Scaffold20414:6198-6207	Di-	AT	ATATATATAT	5	460	226	116	296	182	AGTTTCTGGCCACCAGGTAT	CACAGGTGCCTGATGTCTAA	58.525	57.239
Scaffold20425:11530-11539	Di-	AT	ATATATATAT	5	460	226	155	346	193	GGATGACCTTATCTGACTCCCT	AAGGTCGCATGGGTAACAG	58.551	58.583
Scaffold20494:53435-53444	Di-	AT	ATATATATAT	5	460	226	103	285	184	GTTATATGCACCATCCAGCG	TTCCAAGGCCTAGTTGACAC	59.019	57.797
Scaffold20522:27367-27376	Di-	AT	ATATATATAT	5	460	226	150	331	183	GAAACCTCCTTTCACCACAGAC	GAGGGGCACAGACATTTTC	60.016	58.056
Scaffold20527:12305-12314	Di-	AT	ATATATATAT	5	460	226	153	304	153	CGCTCACTTTGGTCAGAAGA	CTGGTCAGTTATTGTTCCGC	59.161	58.228
Scaffold20550:21891-21900	Di-	AT	ATATATATAT	5	460	226	114	308	196	GGATTCACCCCATTAGGACA	ATAAGAACCTACCAGGGTGTGC	59.605	59.415
Scaffold20673:27099-27110	Di-	AT	ATATATATATAT	6	462	226	177	342	167	GCTTTGTCAGGAATGGGAC	GTAAGTGTGACCAAGGGAGGTA	58.056	58.109
Scaffold20727:17420-17429	Di-	AT	ATATATATAT	5	460	226	108	292	186	ACCGTAAAGGTTCCCAGTGA	AGCCCCTGAATCCTTCTATG	59.449	58.214
Scaffold20793:19661-19670	Di-	AT	ATATATATAT	5	460	226	153	306	155	CCGTACCACTAAGTGTGCAGTA	GTAGTCGACATCGTTGGCTC	57.924	58.316
Scaffold20916:29729-29740	Di-	AT	ATATATATATAT	6	462	226	161	356	197	GGAGATGGAGAGTTATTCCCCT	GAGAGCAGGAAGCCTGATAAC	59.803	58.161
Scaffold21129:13511-13520	Di-	AT	ATATATATAT	5	460	226	133	317	186	CCTATGCACACGCAGATACA	GCGGCACGTATTTCCTTACT	58.317	59.252
Scaffold21134:62364-62375	Di-	AT	ATATATATATAT	6	462	226	143	323	182	CCCTAGTGAGTAAAGACGGAGA	CGGCATTACTTTGTGTTCGG	57.637	61.432
Scaffold21309:27478-27489	Di-	AT	ATATATATATAT	6	462	226	103	284	183	ATTGCTTGCCCAGAGACAG	GGGGATGAGATGTGTAATGC	58.972	57.803
Scaffold21314:582-591	Di-	AT	ATATATATAT	5	460	226	151	336	187	GGCAGAATGCCCTCTTATCT	GCTGGGTCTCAAATGCTGT	58.36	58.817
Scaffold21324:23228-23239	Di-	AT	ATATATATATAT	6	462	226	145	337	194	CCAGCCAGATTTGAGAAAGG	GAAGACGGACAAAACCACAC	59.807	58.029
Scaffold21358:8385-8394	Di-	AT	ATATATATAT	5	460	226	133	296	165	ACTTGTCACCCAAGCTGAAC	CATGTGATAGACTGTGTGGGAC	57.77	57.929
Scaffold21443:16686-16695	Di-	AT	ATATATATAT	5	460	226	156	342	188	TACTACCAGTCAGCAGAATCCG	GTAGCGGCAGACATAGAAAGAC	59.401	58.175
Scaffold21487:17938-17947	Di-	AT	ATATATATAT	5	460	226	158	309	153	TACTGGCATCTGGGAGGTTA	GCCGGATAAGCTTCTATGTCAC	58.173	60.123
Scaffold21524:12807-12822	Di-	AT	ATATATATATATATAT	8	466	226	155	352	199	GTAACACGGTACCATACCACCAC	CCACGTTCATCTCATCAAGG	60.329	59.086
Scaffold21579:16527-16536	Di-	AT	ATATATATAT	5	460	226	146	344	200	GTCTGTTGTCCGGGATCAT	GCAGGTAATCCAGACTAGTACAGC	58.277	58.571
Scaffold21630:10226-10235	Di-	AT	ATATATATAT	5	460	226	174	334	162	GCTATCACACCTTGCAGATCTAGG	GTGGGGGTTTCCATGTTTAC	61.478	59.006
Scaffold21659:655-666	Di-	AT	ATATATATATAT	6	462	226	151	344	195	GCACCTGAAAGTAACTGAGGTC	GATGTCAGGGCTAAAACCAG	57.99	57.268
Scaffold21672:675-714	Di-	AT	ATATATATATATATATATATATATATATATATATATATAT	20	490	226	139	316	179	GGTAAGTGCCATGCTTTCC	AGAAGTCGTCTTCCTTTCGG	58.159	58.524
Scaffold21674:14393-14404	Di-	AT	ATATATATATAT	6	462	226	168	318	152	CTAATGTTCAGGCGTCTTGC	GTAGAAATGCAGGGTGATAGGG	58.529	59.856
Scaffold21812:18873-18882	Di-	AT	ATATATATAT	5	460	226	150	316	168	CCAGCTCATTACACTGTCTCG	CAGACAGCACAGTTCGACAT	58.537	57.363
Scaffold21867:33419-33430	Di-	AT	ATATATATATAT	6	462	226	177	325	150	CGTAGGTATGGGCATTTCTG	ACGAAAAGGCTGGTTAGAGG	58.12	58.461
Scaffold21931:26082-26091	Di-	AT	ATATATATAT	5	460	226	149	341	194	GGGAAATAAACTCGCAGAGC	CCTCGTTGTCTATCAGCAGG	58.93	58.469
Scaffold21967:3887-3898	Di-	AT	ATATATATATAT	6	462	226	146	319	175	CTGGTGGAATAAGGAGCTGA	GAGTAGAAGCCAGGTTGACAAG	57.894	58.135
Scaffold22064:4394-4403	Di-	AT	ATATATATAT	5	460	226	128	297	171	GTAGACATGTTACGGTGGGATG	GGCGTATACCATGCTCTTGT	59.242	57.725
Scaffold22094:5310-5323	Di-	AT	ATATATATATATAT	7	464	226	163	341	180	ACACCATTGGGGTAGAAAGC	TATACCCGCTTGTAGGCTGA	58.912	58.413
Scaffold22104:24434-24443	Di-	AT	ATATATATAT	5	460	226	108	281	175	CACGCATACCATGTCACCTA	GACCTTAGAGAGTCCAATCGC	57.997	58.014
Scaffold22136:16097-16106	Di-	AT	ATATATATAT	5	460	226	152	345	195	CACCATTCTTTACACCCTGC	GGACTACTGAACCGTCCTTTCT	58.076	58.785
Scaffold22136:35965-35974	Di-	AT	ATATATATAT	5	460	226	159	329	172	GACCGGTTCCCAATAAGGT	CCACTGTATGTTTGGCAGTC	58.703	56.587
Scaffold22170:11919-11928	Di-	AT	ATATATATAT	5	460	226	156	327	173	CAGAAACACCCTTGTTGGGT	CTGGATCTTTCAGATGGCAC	59.861	58.23
Scaffold22182:8463-8472	Di-	AT	ATATATATAT	5	460	226	175	357	184	CGATACCAAAGTCAAGCTCC	GGGGGAGGAAATAGGATCTC	57.422	58.803
Scaffold22315:10398-10407	Di-	AT	ATATATATAT	5	460	226	136	316	182	CTGGCCAGTCAAATATGGTC	CTTGACACCTAAGGAAGCTG	58.019	55.204
Scaffold22384:26596-26605	Di-	AT	ATATATATAT	5	460	226	126	318	194	AGTACATCCGTGATATCCGACC	GGGTATTTGTGTAGAAGCGG	60.103	57.246
Scaffold22402:24764-24775	Di-	AT	ATATATATATAT	6	462	226	179	334	157	AAGACGCAGGTGTTCATAGC	GTACAGTTTCACGAGGATGCGT	57.979	61.48
Scaffold22415:18665-18674	Di-	AT	ATATATATAT	5	460	226	127	280	155	GATGGACATACCTCCACCAA	CTATGCTTTGGCAGGTGAAG	58.201	58.528
Scaffold22435:24221-24230	Di-	AT	ATATATATAT	5	460	226	151	299	150	TAGAGCTATGCCTAGTGAGACCAC	GAGCAAAACCATAGTCAGCC	59.136	57.419
Scaffold22445:28271-28280	Di-	AT	ATATATATAT	5	453	226	109	300	193	CCTAGAGCATTCGGAGAAGAG	GACGTAAAACCTAACGCCCT	58.305	58.264
Scaffold22460:17909-17918	Di-	AT	ATATATATAT	5	460	226	174	352	180	CCTCCTCACCCCAAAGAATA	TACAGCCTACATGACTCGGC	58.978	58.903
Scaffold22525:15653-15662	Di-	AT	ATATATATAT	5	460	226	157	352	197	GGGTCTAGACAAGTCCCAATAC	GCCTAGCGTAAAGTCAATGC	56.707	57.688
Scaffold22574:921-930	Di-	AT	ATATATATAT	5	460	226	129	283	156	GGTAACCTGTAGTCCACTCCTCT	ACATTTCCGTTGAGGGAGG	57.848	59.911
Scaffold22617:21204-21213	Di-	AT	ATATATATAT	5	460	226	146	331	187	GCAGTGAAATCACCACCGTACT	GCCATTGTTCATCCTGACTC	61.35	58.07
Scaffold22816:12864-12873	Di-	AT	ATATATATAT	5	460	226	166	346	182	GTGTTACCTTGCAACTGAGG	GTATTGGCGGAAAGGGTATC	55.834	58.394
Scaffold22820:12409-12420	Di-	AT	ATATATATATAT	6	462	226	113	288	177	ACGTGAATGCTACTCCCACTCT	GAATTTCTCCGATCCAGCAC	60.196	59.635
Scaffold22849:16352-16361	Di-	AT	ATATATATAT	5	460	226	114	311	199	CAACGGCTCAGATTCTTGTC	GGCTCTTAAGTACGGATGGAGT	58.443	58.806
Scaffold22866:12584-12595	Di-	AT	ATATATATATAT	6	462	226	133	285	154	GGTGATCCGCTGATAAGTGT	GAAATTCTAGTCGGGCCAAG	57.607	58.787
Scaffold22916:15825-15836	Di-	AT	ATATATATATAT	6	462	226	154	331	179	GAGGTATTTGGACTTGCTGG	GTACCCCCTGTAGTCAACATGA	57.268	58.84
Scaffold22954:7089-7102	Di-	AT	ATATATATATATAT	7	464	226	122	295	175	AGTGACCAAGCACCTGTCTC	TGTGACGAGTGACGAGAACT	57.844	56.876
Scaffold22971:6348-6357	Di-	AT	ATATATATAT	5	460	226	178	371	195	CTTTGGTTGACGGACAGACT	CTAACATTCAAGGTCGTGTCGC	57.771	61.945
Scaffold22977:3818-3827	Di-	AT	ATATATATAT	5	460	226	180	376	198	GTACCATACCGTACGCTGACA	TACTCTGGAGAGGAGGGATCAT	58.594	59.163
Scaffold23032:15272-15281	Di-	AT	ATATATATAT	5	460	226	123	316	195	CACTCCTAAAGCCCGTGTTA	CATACCGTAGCACCACACAA	57.907	58.057
Scaffold23047:16801-16810	Di-	AT	ATATATATAT	5	460	226	172	332	162	GCGCTCGATATCTTTCTGTC	CCAAGCTTCGTTCATGTGTG	57.666	60.301
Scaffold23067:7469-7478	Di-	AT	ATATATATAT	5	460	226	98	295	199	AAGAAGTTGTGCAGGGAGG	CATAATCCCCCTTAGGCACT	57.856	58.02
Scaffold23232:1474-1483	Di-	AT	ATATATATAT	5	460	226	181	363	184	CACATTTGCAGACCCTGTG	TGAGTTGTGGCTGCAGTATG	58.631	58.438
Scaffold23238:15077-15086	Di-	AT	ATATATATAT	5	460	226	166	321	157	CCGCTAGTGTATGGGTCAAC	GGTTGGATATGTCGTCTGCT	58.104	57.607
Scaffold23315:3036-3045	Di-	AT	ATATATATAT	5	460	226	178	353	177	TACGTAGGTGCAGCGTTATG	ACTAGTCTCTGGGCAAACCAAC	57.504	59.682
Scaffold23524:37714-37725	Di-	AT	ATATATATATAT	6	462	226	162	358	198	TAACCCCGACGACTACAGAA	GTGATTCTGGCAGGACAAGT	58.228	57.708
Scaffold23659:20670-20679	Di-	AT	ATATATATAT	5	460	226	168	350	184	GGGCATTATCCATGACCGTA	GCCAGACAAGACTACCATACCT	60.553	57.37
Scaffold23662:3510-3519	Di-	AT	ATATATATAT	5	460	226	140	312	174	GCTTGAAGGCACAACAGAGT	TCAGACGGTGTTACCTGTGTC	58.087	58.635
Scaffold23672:2197-2206	Di-	AT	ATATATATAT	5	460	226	165	329	166	GGTTAAAACACAGGAACCCG	TGATTTAGTGTGCTCCAGGC	59.331	58.877
Scaffold23772:36591-36600	Di-	AT	ATATATATAT	5	460	226	176	372	198	CACCTACAAGTTTTCGGCAC	ACAATATCCGGGTTGTCACC	58.283	59.532
Scaffold23816:15389-15398	Di-	AT	ATATATATAT	5	460	226	128	320	194	CTGTCTGTGAAGATCGGCTT	AGGTATGTGCAGTGTCCTGA	58.029	56.621
Scaffold24087:23773-23782	Di-	AT	ATATATATAT	5	460	226	121	309	190	ACAACTGCTCAAACAGCTCC	GATATGTCCTATTGGGAGGAGG	58.087	58.802
Scaffold24122:24218-24227	Di-	AT	ATATATATAT	5	460	226	179	372	195	ATTGTACCACGGAGGCAAG	GTCTACACTCTGGCCTCTCTTATC	58.583	57.77
Scaffold24206:26406-26415	Di-	AT	ATATATATAT	5	460	226	94	289	197	AGTGAGCAGCCTTAGCACTCT	CGGAAGCTAAAGAGGTGACA	58.521	58.105
Scaffold24288:23399-23412	Di-	AT	ATATATATATATAT	7	464	226	129	310	183	CCCCTTCACCTTACACTTTACG	GCCACAACCTTCGCTTTAG	59.921	58.515
Scaffold24537:13264-13273	Di-	AT	ATATATATAT	5	460	226	99	281	184	GTAAAGTCAGCAAGACAGACCC	GGATAATCTCCTGGTATAGGCG	57.99	58.997
Scaffold24552:150-161	Di-	AT	ATATATATATAT	6	386	150	61	245	186	GCTGAGCCAATCGGGTTAT	CGCCGACCTTACCAATAAAG	60.051	59.603
Scaffold24622:17326-17339	Di-	AT	ATATATATATATAT	7	464	226	116	312	198	CCCAGTGACTTGGGACAATA	CCAAGCAGATCAACTCGTTC	58.414	58.443
Scaffold24697:36287-36296	Di-	AT	ATATATATAT	5	460	226	179	334	157	GCAAAATCTCTCACAGCTCTCC	AGCAGGTACAACAGACATGC	60.525	56.311
Scaffold24705:18432-18441	Di-	AT	ATATATATAT	5	460	226	158	350	194	CACGACGACAAAGGATCAGA	GTAGAGTTCCTTTTCAACGGGC	59.831	61.324
Scaffold24727:9596-9605	Di-	AT	ATATATATAT	5	460	226	140	289	151	CTATATGACCATCCCTTGCC	GGAACACGTCATCGTACAAG	56.968	56.587
Scaffold24810:21877-21886	Di-	AT	ATATATATAT	5	460	226	159	311	154	GACAATGACGTGGCCCTAT	CTATATTTGTAGCGGGCGG	58.374	58.291
Scaffold24900:11354-11363	Di-	AT	ATATATATAT	5	460	226	109	287	180	CGTCCCGACTGAAACTCATA	ATGAAAGGCCCTGATCTACC	58.722	58.067
Scaffold24908:12906-12915	Di-	AT	ATATATATAT	5	460	226	123	319	198	GTATTCTGGTCCGTATGAGGC	CTTCCCTGGTCAACGATCTA	58.543	57.739
Scaffold24951:13764-13773	Di-	AT	ATATATATAT	5	460	226	112	306	196	GGTCAGGGTATCAGGACTTT	GAGTCGCTGATGCTGTTAAGAC	55.571	59.153
Scaffold24978:9167-9176	Di-	AT	ATATATATAT	5	460	226	122	319	199	CGTATATCCCAGGTTTTGGC	GGGGAAGGAACTCCAGACTA	59.297	58.173
Scaffold25113:14544-14581	Di-	AT	ATATATATATATATATATATATATATATATATATATAT	19	488	226	151	314	165	GCTGGGTAGCAATAAGGAGACT	GTATTGGCCGTTGCCTTAG	58.94	58.254
Scaffold25371:13075-13086	Di-	AT	ATATATATATAT	6	462	226	161	352	193	GGCTATTCACGTCCAGCTATTC	TACGCCTTGTTGCCACCTAT	60.123	60.523
Scaffold25381:14123-14132	Di-	AT	ATATATATAT	5	460	226	105	281	178	CTGACTGTCTCTTAAGCGCAAC	GCAGATAAGGGGCAGATAGA	59.332	56.998
Scaffold25467:6884-6893	Di-	AT	ATATATATAT	5	460	226	124	304	182	ATTCATAGGAAGCAGCACCC	CCCTGTATTTACCGTCTCTAGTCC	59.154	59.481
Scaffold25482:6495-6504	Di-	AT	ATATATATAT	5	460	226	123	306	185	CTATCTGCCACTATCAGCACAG	GTGGATAGACCCTCTAGGTTACG	57.691	58.248
Scaffold25499:9254-9287	Di-	AT	ATATATATATATATATATATATATATATATATAT	17	484	226	122	317	197	TCCGACTTAGAAACGTCGTC	GTCATATGGTGGAGTCATGTGG	57.951	60.119
Scaffold25507:8104-8113	Di-	AT	ATATATATAT	5	460	226	102	291	191	CTTAGGGTTGTGTTCGGACTTC	GGAACACATAGACGCCGATA	60.033	58.6
Scaffold25523:9712-9723	Di-	AT	ATATATATATAT	6	462	226	130	292	164	TAGACACTGCTGCGATCGTT	GGGTATGTGGTGTGCCATTAG	59.621	60.125
Scaffold25597:10710-10719	Di-	AT	ATATATATAT	5	460	226	142	339	199	GGTCTCACTGATTACCGACAAG	GTAACAGTACGCATTGCACACG	58.721	61.541
Scaffold25675:38648-38659	Di-	AT	ATATATATATAT	6	462	226	124	308	186	CGAGGGGTGTTAGTTTATACGG	TCGTGAGTGCGCATACTAAG	59.788	57.694
Scaffold25756:13101-13110	Di-	AT	ATATATATAT	5	460	226	92	285	195	GCCCCACACTACTGAAAGTTAG	CTCTGATTAGGTCCTTCACCC	57.947	57.719
Scaffold25772:17523-17538	Di-	AT	ATATATATATATATAT	8	466	226	105	295	192	CGAACACCAGGTGAGTACACTA	ACAGTCTATGCTGGGACAGGTA	57.818	58.746
Scaffold25775:34907-34916	Di-	AT	ATATATATAT	5	349	226	143	321	180	GTTTCGAGAGTGTGGGAATG	CCGACTTGACAGTATTTGGG	58.129	58.077
Scaffold25820:5575-5584	Di-	AT	ATATATATAT	5	460	226	143	321	180	AGACTGGGCACTAAACATGC	GTCCTAAAGTAGTCAGGCCAGTG	57.824	59.354
Scaffold25833:15201-15210	Di-	AT	ATATATATAT	5	460	226	149	347	200	ACACACTTTCTTACCCGTGACC	ACAAATCCCTGTCTTCCACC	60.323	58.842
Scaffold25862:16865-16874	Di-	AT	ATATATATAT	5	460	226	171	367	198	CGTAAGCGTGCACCTTGTAA	CTATCGAACCATGTGGGCTA	59.934	58.599
Scaffold26002:28669-28678	Di-	AT	ATATATATAT	5	460	226	96	294	200	AGGTCACGTAATGCGTAGTGC	AGGCTAGGCGACCTGATTT	60.212	58.9
Scaffold26061:44695-44706	Di-	AT	ATATATATATAT	6	462	226	147	313	168	CCACCAGTTTCCCTGTTTTG	CGGGCGTGTTTCACTTACT	60.38	58.787
Scaffold26064:17118-17127	Di-	AT	ATATATATAT	5	460	226	121	314	195	GGGAGAAAATCTGTTGCTGG	GCAATGTGCAGACGTACAAC	59.67	57.763
Scaffold26082:21727-21736	Di-	AT	ATATATATAT	5	460	226	120	313	195	CTAGATGCGGCGTGTTTACAG	GCTGACGGTGATTTGCTACA	60.826	59.871
Scaffold26161:51470-51479	Di-	AT	ATATATATAT	5	460	226	147	296	151	GAGGGTGTGACTCTAGGGTGTAT	AGGAGATGTGGTAGCATTCG	58.546	57.766
Scaffold26488:1003-1014	Di-	AT	ATATATATATAT	6	462	226	167	333	168	TCACTTGGTCAGACACATGC	CATGGTAGTCCAGCAGAACAAG	58.171	59.797
Scaffold26540:14003-14012	Di-	AT	ATATATATAT	5	460	226	138	309	173	ACCTGTGTGGCAACGATGTA	CCCTGGATTTCGTATGTGTC	60.032	57.864
Scaffold26548:1015-1052	Di-	AT	ATATATATATATATATATATATATATATATATATATAT	19	488	226	178	344	168	GCAATTGTTACTGACGGAGG	TAGTTCCAGTAAACCCTGCC	58.228	56.822
Scaffold26612:9259-9268	Di-	AT	ATATATATAT	5	460	226	144	305	163	CTGCATGGTGAATACCTAGCTC	CAACTCGTAAGACCAGGTTCC	58.885	58.707
Scaffold26696:2511-2520	Di-	AT	ATATATATAT	5	460	226	179	376	199	CGTCACTTAAAGGGCTGTTG	GTAAGGATGGAATGATCGGG	58.431	59.2
Scaffold26716:6217-6226	Di-	AT	ATATATATAT	5	460	226	109	303	196	GACTGCGCTGCCTATATTGT	GTTCTGGCATTGTGAGAGGT	58.025	57.708
Scaffold26751:13579-13588	Di-	AT	ATATATATAT	5	460	226	173	324	153	CCATGCACACTGTTACTGAGTC	GTAACTTACTGAACCGGCAGGA	58.299	60.533
Scaffold26911:5913-5928	Di-	AT	ATATATATATATATAT	8	466	226	108	304	198	GTGGTAGCTCGGGGACTAAT	CCGATAACAACATGATCGCC	58.148	61.258
Scaffold26985:20711-20720	Di-	AT	ATATATATAT	5	460	226	172	369	199	ACTTGGCGCTACCGAAGTTA	CCGACTTTCTCAGCACCTATC	59.904	58.947
Scaffold27094:12869-12882	Di-	AT	ATATATATATATAT	7	464	226	138	308	172	CATGTATATAAGGCGGGGTG	CAACAACATGTAGTGAGGAGGG	57.873	59.515
Scaffold27170:21277-21288	Di-	AT	ATATATATATAT	6	462	226	179	377	200	GCGAGTACTTACCTTCCGAAC	CTACAACCGAGACTTGGTGA	58.021	56.292
Scaffold27385:10674-10683	Di-	AT	ATATATATAT	5	460	226	163	341	180	GACAATGGTGTGACAATGGC	CCGCAAGCTTGAGTGACTA	59.819	57.72
Scaffold27467:15358-15367	Di-	AT	ATATATATAT	5	460	226	165	353	190	GAACACCCTCTGCTGTGTTACT	GCCAGCTTAGCTTAACAGTGTG	58.388	59.246
Scaffold27504:1786-1795	Di-	AT	ATATATATAT	5	460	226	178	364	188	TATTCCCTGTTGGTCTGCAC	GTAAGTTCTGCAGTCCCCTCTC	58.57	59.392
Scaffold27521:17274-17283	Di-	AT	ATATATATAT	5	460	226	111	280	171	GTGCCTGCAGTCATGAAGTA	CTATCCGAGTATGCCAACAC	57.402	55.705
Scaffold27557:9556-9565	Di-	AT	ATATATATAT	5	460	226	107	300	195	GGAGTGGTAAGGAAAACGC	GATGATGTCGTTCCGTGTG	57.252	58.405
Scaffold27562:9334-9345	Di-	AT	ATATATATATAT	6	462	226	154	323	171	GCTCTCTCGTGAAGCTCTCTT	GCACACTGATTTTCCTCAGC	58.174	58.444
Scaffold27687:34179-34192	Di-	AT	ATATATATATATAT	7	464	226	122	307	187	CTTTAGTCAGTTACCCTGGGC	GGATGGAATGAGGTCATGG	57.881	58.651
Scaffold27694:12776-12785	Di-	AT	ATATATATAT	5	460	226	178	367	191	CCTGTACCAATGTCCTAAGCG	GCCTCCAGATATGTTAAGGGTG	59.64	59.856
Scaffold27733:23346-23361	Di-	AT	ATATATATATATATAT	8	466	226	181	370	191	AACCGCGGGTACATCTCTA	CATTCAAAGGCAGTGGTAGC	58.187	58.379
Scaffold27735:419-428	Di-	AT	ATATATATAT	5	460	226	166	334	170	ACGAACTGAAGGGTCTTTGC	TTAGATGGAGGTCCTTTCCC	59.333	58.04
Scaffold27737:795-804	Di-	AT	ATATATATAT	5	460	226	157	322	167	GATGAGTGTAATCACAGGAGCC	CAAGATTACACCACAGGAGCC	58.673	59.607
Scaffold27786:16611-16628	Di-	AT	ATATATATATATATATAT	9	468	226	159	349	192	GTGGGGCATGGTTAAAACAC	GCGTCGTTCATTGACGTTAC	60.096	59.203
Scaffold27786:16649-16658	Di-	AT	ATATATATAT	5	460	226	121	311	192	GTGGGGCATGGTTAAAACAC	GCGTCGTTCATTGACGTTAC	60.096	59.203
Scaffold27858:7692-7701	Di-	AT	ATATATATAT	5	460	226	144	341	199	GTAAATAGACCATGGGAAGGGG	CGAGATCTTGATGTGATGGC	60.761	59.197
Scaffold27941:16890-16943	Di-	AT	ATATATATATATATATATATATATATATATATATATATATATATATATATATAT	27	504	226	155	342	189	TAAATTGCCCTAGAGCAGCG	GACTTGGATCTGCCAGCTTA	60.488	58.048
Scaffold28142:9262-9271	Di-	AT	ATATATATAT	5	460	226	113	282	171	CCGCTATTCAGGTCGAGTT	CACACATGGACAATACGTGC	57.908	58.41
Scaffold28245:14333-14342	Di-	AT	ATATATATAT	5	460	226	116	282	168	GCTGATGCACTAAGAAACCC	CACATCTCATCACATCAGGTCC	57.419	60.395
Scaffold28292:6128-6137	Di-	AT	ATATATATAT	5	460	226	137	308	173	CACAGAAACACGCAAACTGG	GGCTAGAACGTGGGTACTAAAC	60.338	57.046
Scaffold28304:10022-10031	Di-	AT	ATATATATAT	5	460	226	173	348	177	GTCACATGCTTAGAAGGAGAGC	GATGAATCTACCGAGAGCTGTG	58.227	58.961
Scaffold28712:40707-40718	Di-	AT	ATATATATATAT	6	462	226	143	337	196	CTCTCACTTGTCTGTCGGAAAC	GCCAGTTTTTCCTCCCTATC	58.991	57.73
Scaffold28725:16814-16823	Di-	AT	ATATATATAT	5	460	226	154	329	177	GCAAGTCGGTCTGTATGCTT	GTGTGTCGGTTGAAAGGTCA	57.979	59.571
Scaffold29008:2302-2313	Di-	AT	ATATATATATAT	6	462	226	166	346	182	GACTAGTCATCACCATGGCTC	GAGCACTACCAGATCGTCTCC	57.172	58.909
Scaffold29140:5651-5660	Di-	AT	ATATATATAT	5	460	226	170	360	192	CCACCCATGGCTTGACATA	GAGCGCACCAGAACAACTTA	60.337	59.076
Scaffold29146:4942-4951	Di-	AT	ATATATATAT	5	460	226	90	283	195	GATTGAAACGTCGCACCTC	GTGCTCGAAAGCCTAGAAACTC	59.234	59.68
Scaffold29164:18102-18111	Di-	AT	ATATATATAT	5	460	226	130	294	166	GTATCCCAATAAGCTCAGACCC	ACACCAGATTCGAGTTGACG	58.984	58.725
Scaffold29236:9172-9181	Di-	AT	ATATATATAT	5	460	226	147	307	162	CCCCAGTGTATAATACCAAGCC	GACTGCTGACATTGTTCCTAGC	59.63	59.011
Scaffold29301:6957-6966	Di-	AT	ATATATATAT	5	460	226	171	356	187	GTCAAGAGGCATATTAGGCCAG	CCAGTTGTGCATAGAGGTAGC	60.116	57.525
Scaffold29355:17493-17502	Di-	AT	ATATATATAT	5	460	226	109	280	173	GGCCAGGTTCTAGCAATACA	TAAAGAGCCAAACCCGACAC	57.849	60.11
Scaffold29460:20474-20483	Di-	AT	ATATATATAT	5	460	226	153	341	190	GCTAGTGATCAAACCAACCC	TATCTGTATCTGGAGCCTCTGG	57.109	58.436
Scaffold29570:5158-5173	Di-	AT	ATATATATATATATAT	8	466	226	164	357	195	GCGTAGAAACTGAGGATGGTTC	GCTGGACATTTGTGCCTGTA	60.137	59.722
Scaffold29660:1853-1862	Di-	AT	ATATATATAT	5	460	226	107	305	200	GAATAAAGCCAGAGGTCGAG	CGCAGTATTGTCTGGGTGAT	56.632	58.597
Scaffold29788:19342-19351	Di-	AT	ATATATATAT	5	460	226	104	300	198	CGACCATTCTCCATGCATAC	GAATTATGTGCTGAGGGCTACC	58.953	59.993
Scaffold29817:11861-11872	Di-	AT	ATATATATATAT	6	462	226	103	283	182	GCTCGTATGTCGCTTGCTAA	GGCATATGTACAACCGGGAT	59.234	59.533
Scaffold29848:10107-10118	Di-	AT	ATATATATATAT	6	462	226	178	329	153	CCCACTGTCCCTTAACTACTGTC	ACAAAGACGGTATGAGTGGC	59.088	57.669
Scaffold29854:8737-8746	Di-	AT	ATATATATAT	5	460	226	172	356	186	TTTCTCGGTACTCTCACCCA	GTTACACACCCAAAAGCTGG	58.286	58.132
Scaffold30062:22967-22976	Di-	AT	ATATATATAT	5	460	226	122	300	180	GACCTGCCGTTTGACAGTT	ACCTACTCAGACCACCTATCAGC	58.712	58.822
Scaffold30110:15626-15635	Di-	AT	ATATATATAT	5	460	226	167	337	172	GTACGTTCCTGTGAAGGGAAG	TGTTTATGGTGAGCCACCTC	58.707	58.57
Scaffold30133:16201-16210	Di-	AT	ATATATATAT	5	460	226	110	287	179	GAGACCTGATTTCTCTGGCA	GCCCAAGTAGCGTGTAATAGTC	57.94	57.99
Scaffold30190:11549-11558	Di-	AT	ATATATATAT	5	460	226	161	329	170	AATTCTAGGCAACCACTCCC	GTGCTGTTTCCTGTGTGGTA	58.121	57.137
Scaffold30194:10623-10632	Di-	AT	ATATATATAT	5	460	226	161	309	150	TAGTGACAATGGGCACTCAG	CGCCAGTGGGGAAACTATAA	57.239	59.953
Scaffold30235:1283-1292	Di-	AT	ATATATATAT	5	460	226	115	312	199	GTACCATTCACACCACTAGCAC	GGCGTATGCCCTCTTTACAT	57.139	59.07
Scaffold30409:18776-18785	Di-	AT	ATATATATAT	5	460	226	178	373	197	ACCTATCTCGCTCCAGTAAAGC	GCGTCGCCTTAAACTAGAGAC	59.072	58.302
Scaffold30493:1249-1266	Di-	AT	ATATATATATATATATAT	9	468	226	140	293	155	CCGTCTTTATCACACTCTCGG	CTGGAACGGTCATTGTTACC	59.743	57.923
Scaffold30607:916-927	Di-	AT	ATATATATATAT	6	462	226	175	329	156	CTGAAAAACCCGCAAGTCTG	CGAAGATATCTGGCGATGG	60.796	59.19
Scaffold30714:29375-29390	Di-	AT	ATATATATATATATAT	8	466	226	118	303	187	CTACCATCCCGCTACCATTTAC	AGGACATTACCCACAGAGGA	59.758	57.001
Scaffold30743:1127-1136	Di-	AT	ATATATATAT	5	460	226	145	322	179	AGACCTGAACCTGGATGTGTC	GGTGTCGTCTGCTACTATTGCT	59.015	58.563
Scaffold30973:16776-16785	Di-	AT	ATATATATAT	5	460	226	177	325	150	ACCGGAGAAGTTCCACTGAT	CAACAGCGACACAGCACATA	58.593	59.483
Scaffold31094:15744-15753	Di-	AT	ATATATATAT	5	460	226	145	304	161	CAGACTCGTTTCGTCGTTTG	CCTGTTTATCCGAAAGGGAC	59.485	58.503
Scaffold31095:30531-30540	Di-	AT	ATATATATAT	5	460	226	159	354	197	AAGACAGTGGCGGTAGTATGG	CACAGACACACTCCAGTAAAGC	59.135	57.539
Scaffold31130:25610-25619	Di-	AT	ATATATATAT	5	460	226	107	291	186	CTTGAAGTGACAGGATCACC	CTTGAGTGTGCTGCCTAAAGAG	55.545	59.328
Scaffold31320:1878-1889	Di-	AT	ATATATATATAT	6	462	226	141	308	169	ACACTGCAAGGATGAACTGC	CACTGCTGGAACATCTGATACG	58.884	60.71
Scaffold31333:8835-8846	Di-	AT	ATATATATATAT	6	462	226	171	328	159	CGCGTAGCTCCATTTCTACT	GCAGGGATTATATTCGGGG	57.304	59.197
Scaffold31378:8536-8545	Di-	AT	ATATATATAT	5	460	226	180	377	199	ACACCACACTGTGTTTCGC	GTGTCTTGGTGTGTCTGTGTACC	58.077	59.459
Scaffold31382:19581-19600	Di-	AT	ATATATATATATATATATAT	10	470	226	130	302	174	GGAGGTGGAATTCATGTAGG	GCCACACACAGACAAAACAC	56.889	57.534
Scaffold31397:9124-9133	Di-	AT	ATATATATAT	5	460	226	120	301	183	GATCTTGAAACGTGACCTGC	GTACTACGCGTACGGAGTGCTTA	58.287	60.721
Scaffold31407:1174-1183	Di-	AT	ATATATATAT	5	460	226	172	352	182	GAATCAGGAAGCCAGTTTGC	CATCAGTGGGTGGGGTAATA	59.82	58.145
Scaffold31415:17225-17234	Di-	AT	ATATATATAT	5	460	226	113	289	178	TATGTACTAGCTCTACAGCCGCC	GTGACACACTCATTCAACCTGC	59.971	60.621
Scaffold31748:12435-12444	Di-	AT	ATATATATAT	5	460	226	137	307	172	GGTGAACATCAAAAGGCACC	GACCACGGTGCTAGGATAGAC	60.362	58.685
Scaffold31788:6662-6673	Di-	AT	ATATATATATAT	6	462	226	112	296	186	CCACTCTTAGTGTGACCTTGACC	GGCCATGTGTCTTTTGTCTG	60.081	59.139
Scaffold31975:640-649	Di-	AT	ATATATATAT	5	460	226	161	357	198	GAACCATACAACCTCCCGAT	CTTCCCTTACAGGTAAGTCTCG	58.717	57.211
Scaffold32028:787-796	Di-	AT	ATATATATAT	5	460	226	146	334	190	CCCTCCTCCCAAAAACTCT	GGTACTCATGAAGTCTCTCTCAGC	58.16	58.697
Scaffold32157:17554-17563	Di-	AT	ATATATATAT	5	460	226	138	325	189	AGATCTAGCAGGGAATGTGGTC	GGTGTCTTGATTCCATCGTG	59.604	58.933
Scaffold32159:10749-10758	Di-	AT	ATATATATAT	5	460	226	100	290	192	TACATGATCTCCTGTCCTCGG	CAAATGGGTCTCTGCGTTTC	60.081	60.636
Scaffold32164:17133-17142	Di-	AT	ATATATATAT	5	460	226	99	295	198	GACTGCCACATTGTTGGTTC	CCTGCCTTTGTTCCTTAACC	58.987	58.694
Scaffold32173:17331-17342	Di-	AT	ATATATATATAT	6	462	226	147	309	164	CTACCATGAAGCGGTGTTGT	GTAGGTCCACGTTCCTAGTACA	58.65	55.943
Scaffold32260:14177-14186	Di-	AT	ATATATATAT	5	460	226	181	379	200	TGGTAGCAAGACACTTCACC	CTTCACCAGTCTCCCTCCTC	56.284	58.819
Scaffold32273:10977-10990	Di-	AT	ATATATATATATAT	7	464	226	162	337	177	GCTACCTACAAGAGGCAAACAC	ATCAGTCTCTGGTCGCTAGGT	58.086	58.023
Scaffold32471:11998-12007	Di-	AT	ATATATATAT	5	460	226	168	332	166	CTAAGGGAGGGGAAATGATG	CTAACATTGTTCGGTGCTGG	58.451	59.195
Scaffold32550:10677-10686	Di-	AT	ATATATATAT	5	460	226	116	287	173	CTTACTTCACAATCGGGCTG	AACAGAAAGTGACTCGCCTG	58.379	58.087
Scaffold32574:9691-9708	Di-	AT	ATATATATATATATATAT	9	468	226	149	305	158	GTATGGCTACCCCTACTGTTCTC	AGAGCTGTAGTACTCACCCTGTG	58.249	57.704
Scaffold32711:7165-7174	Di-	AT	ATATATATAT	5	460	226	116	284	170	CTGCAGTGTCTGCTAAAAGC	ACCTCAGAGCAGAGCTACATTG	56.491	58.771
Scaffold32760:9346-9355	Di-	AT	ATATATATAT	5	460	226	105	291	188	GACGCAGCGTTCTTATACTGTG	GACATGACCGACCGACATA	59.969	57.802
Scaffold32838:11635-11644	Di-	AT	ATATATATAT	5	460	226	154	322	170	CTTACCAAAGGTGCAACTGG	CTAGAGGACCACCAGGACTTC	58.282	57.845
Scaffold32940:2000-2011	Di-	AT	ATATATATATAT	6	462	226	156	323	169	GCACACTCAAGGTCAGTCAA	GTGCAGGGTATGTTCCTGAT	57.33	57.448
Scaffold33025:5699-5708	Di-	AT	ATATATATAT	5	460	226	95	285	192	CACTCTACGCGATTTCCTAGC	GTGATACCAGCATTGGTGAG	59.148	56.512
Scaffold33055:34317-34326	Di-	AT	ATATATATAT	5	460	226	141	312	173	CGTCAGGGGAACCATATACTTG	GATGTCCGTTAAAGCTTCGC	60.603	59.851
Scaffold33357:7496-7535	Di-	AT	ATATATATATATATATATATATATATATATATATATATAT	20	490	226	178	366	190	AAAGGGCAAACTAGTGGGG	CTGCGTCTGTTTCGTCAGAT	59.038	59.037
Scaffold33425:17956-17969	Di-	AT	ATATATATATATAT	7	464	226	134	329	197	GTTATCCCGTTTCAGTCGC	CGAAAGCTAGACGCATCTTC	58.159	57.877
Scaffold33529:8657-8666	Di-	AT	ATATATATAT	5	460	226	133	330	199	CCTGTGATGGTACAGACAGTCA	CCTCGGAAGAAGACTGCAT	58.648	57.955
Scaffold33529:8685-8698	Di-	AT	ATATATATATATAT	7	464	226	105	302	199	CCTGTGATGGTACAGACAGTCA	CCTCGGAAGAAGACTGCAT	58.648	57.955
Scaffold33569:16423-16432	Di-	AT	ATATATATAT	5	460	226	176	349	175	ACTCAGAGTCAGTGCCAAGTGT	GACCTTCCTTCCAGGGAATA	59.028	58.04
Scaffold33608:15575-15584	Di-	AT	ATATATATAT	5	460	226	158	310	154	CGCCCCTCATCTTAACAGTA	TAAAGCTCGGTTACGTGCAG	57.85	59.132
Scaffold33671:10836-10845	Di-	AT	ATATATATAT	5	460	226	112	295	185	CTAGCTACTCGACGTCAAACAC	TGTTACAGCCAACCCTGTCT	56.885	58.215
Scaffold33710:10482-10491	Di-	AT	ATATATATAT	5	460	226	100	296	198	CAATCACCGCTATCCACTG	CACACATGCGTGGTAAACAG	57.625	58.626
Scaffold33716:15910-15919	Di-	AT	ATATATATAT	5	460	226	174	324	152	GCTAGGATTGCATTACCCCT	ATAACGTTCCTCTGGTGGTAGG	58.162	59.411
Scaffold34035:10810-10819	Di-	AT	ATATATATAT	5	460	226	165	345	182	CTCATCTGGGAAGTTATCCGAC	GGCCGTGAACCTGATATAGA	59.962	57.639
Scaffold34043:24595-24604	Di-	AT	ATATATATAT	5	460	226	162	345	185	GAAACCCCCTCCTGAATATC	GATACCAGGCAGATTCCGAT	57.376	58.962
Scaffold34100:10132-10141	Di-	AT	ATATATATAT	5	460	226	88	282	196	GGCAGAAAATGCCCTCTATACC	CTGGATCCTCTCCAAGGAA	61.136	57.703
Scaffold34124:22500-22509	Di-	AT	ATATATATAT	5	460	226	83	280	199	GAACCCGGCTCATCTTCTA	GGCACGGAAATATACGACC	57.82	57.9
Scaffold34397:11896-11909	Di-	AT	ATATATATATATAT	7	464	226	175	365	192	GGGACAAGAGATTGAACACACC	CCCAGGGCCAGTATAACTCTAT	60.786	58.563
Scaffold34466:16792-16801	Di-	AT	ATATATATAT	5	460	226	129	296	169	GTGCACACTACTAGAGGGACTTG	CTAGAAAGCTTAGAGGCGCAC	58.084	58.576
Scaffold34495:4935-4944	Di-	AT	ATATATATAT	5	460	226	90	284	196	CTTACCGCTGTAGGGTACTTCTG	CGGTAGAATGATTGGGACTG	59.394	58.02
Scaffold34525:13452-13463	Di-	AT	ATATATATATAT	6	462	226	122	309	189	CAGAGAGATGGGCTTTAGGTAG	AGTGATTGGATGACAGACCG	57.294	58.511
Scaffold34564:149-160	Di-	AT	ATATATATATAT	6	385	149	85	275	192	AACGTAAGTATGACGCCTGC	TACCTCTTTATAGGGAGGCACG	57.932	59.646
Scaffold34573:9927-9938	Di-	AT	ATATATATATAT	6	462	226	123	321	200	CCACCTACAATACCCCAACT	GGGAAAGCTGTCATACTGGTG	56.389	59.607
Scaffold34574:11941-11950	Di-	AT	ATATATATAT	5	460	226	181	332	153	GTCTCGAATGAACGATGACC	ACGCCTCATTCCGTTCTATC	58.07	59.154
Scaffold34706:1561-1570	Di-	AT	ATATATATAT	5	460	226	166	348	184	GCAAAGAACATGCACTCCTC	CCACATACACAGCTCAACTTCC	58.444	59.662
Scaffold34757:4263-4274	Di-	AT	ATATATATATAT	6	462	226	176	329	155	TGCACCGCCACTAGTATTTG	GACACTGTAACGGCCATAAGGT	59.752	60.303
Scaffold34994:1417-1428	Di-	AT	ATATATATATAT	6	462	226	117	303	188	ATAGCCAGTTTCAGCGGTCTAC	CCCCAAATGGGTACTTTGTC	59.81	59.146
Scaffold35355:5587-5596	Di-	AT	ATATATATAT	5	460	226	178	343	167	CGATCGTCCTATCCTTAGTAGG	CACGAGATTTTCTCTGCGAC	57.077	58.597
Scaffold35372:11665-11674	Di-	AT	ATATATATAT	5	460	226	132	305	175	CGGTAACATCTTGCCGTGATAG	GAAACTGAAGCGAGCATAGAGG	61.745	60.522
Scaffold35376:6465-6474	Di-	AT	ATATATATAT	5	460	226	110	307	199	GCTGGTGCAAGCTTGTCTAA	CCTGGTGATTTCCTATGGTC	59.224	56.889
Scaffold35403:12540-12551	Di-	AT	ATATATATATAT	6	462	226	120	283	165	CAATAAGGTACGGCAAGAGC	GGTGGAGAAGTAGAGGGTAACA	57.543	57.345
Scaffold35422:10141-10150	Di-	AT	ATATATATAT	5	460	226	178	341	165	CTCTGGTAAGTATTCCGGTGG	CTGCCGCTACAGTGTTATTGAC	58.589	59.835
Scaffold35495:14634-14645	Di-	AT	ATATATATATAT	6	462	226	110	291	183	CAGTACCGAGTTTTACACCCAC	GGGGTAGAAAGCCAGTTTAG	58.56	55.648
Scaffold35827:8698-8709	Di-	AT	ATATATATATAT	6	462	226	163	345	184	GGATTTTGGAGAGACATGGG	ACTTCTCGAGAGCCCACAC	59.336	57.932
Scaffold35962:14448-14459	Di-	AT	ATATATATATAT	6	462	226	92	285	195	CAGCTCAGACTTCTGTGGTTTC	TATAGGCTGACTAGTGGCTGGT	59.136	58.061
Scaffold36015:21108-21121	Di-	AT	ATATATATATATAT	7	464	226	149	314	167	AGTCTATGACGAAACGGCCT	AAGGTACAGTGCCCGTACAA	58.817	58.16
Scaffold36197:8576-8663	Di-	AT	ATATATATATATATATATATATATATATATATATATATATATATATATATATATATATATATATATATATATATATATATATATATAT	44	538	226	178	361	185	CAGGCTTAAACCAATGGCAC	GCAATCTCAACTGGACTATCCC	60.502	59.968
Scaffold36320:5246-5259	Di-	AT	ATATATATATATAT	7	464	226	98	296	200	CCCCCACCTTCACTACTTTC	ACCCCACAAGTATGGTCTCA	58.498	57.84
Scaffold36446:14235-14244	Di-	AT	ATATATATAT	5	460	226	180	352	174	GTGTCGCATTGTATGACCAG	GCGTACCGTGTGTGTGTATATG	57.537	58.923
Scaffold36452:20285-20302	Di-	AT	ATATATATATATATATAT	9	468	226	175	348	175	AATAAGGAACAGCCGTGGTC	ACCAGTGATATAGGCACGCTAC	59.056	58.314
Scaffold36525:15406-15415	Di-	AT	ATATATATAT	5	460	226	181	372	193	GTACAGCAGCCACATTCTTG	ATGCTCTGTAGCGCCTGTTA	56.918	58.703
Scaffold36665:32284-32293	Di-	AT	ATATATATAT	5	460	226	143	297	156	CACAGTTAAAGCGTGTCGAG	CTCAGTACGTATAGGTCCGCAGT	57.153	59.746
Scaffold36668:5463-5472	Di-	AT	ATATATATAT	5	460	226	91	282	193	GTCATAGGCTCCCAAACAAC	AGGCCAACAAAAGGGCTGT	57.109	61.957
Scaffold36805:7307-7316	Di-	AT	ATATATATAT	5	460	226	107	282	177	ACTAGTCTATGGGCAAACCCAC	TACGTAGGTGCAGCGTTATG	59.415	57.504
Scaffold36908:10579-10588	Di-	AT	ATATATATAT	5	460	226	121	301	182	CTCGTCCTGTGAAGGTCTTT	GAGAGGTTGATGCCATTCG	56.939	59.181
Scaffold36971:7180-7189	Di-	AT	ATATATATAT	5	460	226	149	298	151	CAGGGCTGTGATGTGCTATAC	ACAAACACCGCTCTTTAGCC	58.27	59.383
Scaffold37053:14194-14203	Di-	AT	ATATATATAT	5	460	226	165	323	160	CTCGAAACAAGACTTGCCTG	GGCCTGTTTATCTCTGTGGA	58.648	57.737
Scaffold37065:9419-9436	Di-	AT	ATATATATATATATATAT	9	468	226	126	306	182	AAGACCTTCTGTTCCTGGCT	GGTTTCGTCTGAGTGTGTGAC	57.982	58.187
Scaffold37225:7329-7348	Di-	AT	ATATATATATATATATATAT	10	470	226	148	308	162	CTACGAATGTTCCGCCTATC	GCAAAGGAGTTCTGGCAAC	57.335	58.429
Scaffold37235:9463-9472	Di-	AT	ATATATATAT	5	460	226	115	309	196	CTAGGTCATTCTCCTTGCGA	ACAGAGAAGCCAGGGAAAAG	58.048	58.524
Scaffold37374:7910-7919	Di-	AT	ATATATATAT	5	460	226	170	328	160	CTATCGCTTGATAGCACGCAC	GAAGATACCATGCAAGGGC	60.94	58.102
Scaffold37376:12525-12536	Di-	AT	ATATATATATAT	6	462	226	168	345	179	GATTCTGGAGCAAAAGCCAG	CGCACATGAACTGGGTAAG	59.955	57.689
Scaffold37393:75299-75308	Di-	AT	ATATATATAT	5	460	226	158	306	150	TGATAGCCGTGTCAGATGGT	GGCTACAGGTTCACTGATGC	59.116	58.316
Scaffold37495:5394-5405	Di-	AT	ATATATATATAT	6	462	226	121	303	184	CTCGTCCTGTGAAGGTCTTT	GAGAGGTTGATGTCATTCGG	56.939	58.071
Scaffold37508:986-1003	Di-	AT	ATATATATATATATATAT	9	468	226	157	355	200	ACTGCGCCTCTTCTTCAGTT	CACCCCTCGTTGCATATACT	59.236	57.575
Scaffold37568:10838-10847	Di-	AT	ATATATATAT	5	460	226	150	298	150	TATACTACCACCACGGACACTG	GGTCAGTGCCCTAGACTAAAGAG	57.572	58.618
Scaffold37885:17226-17243	Di-	AT	ATATATATATATATATAT	9	468	226	103	298	197	GGAGGGTTCCTCAACTTCTC	ATCTAGCTGATCTACCTAGCGCC	57.743	60.391
Scaffold37929:6128-6137	Di-	AT	ATATATATAT	5	460	226	172	351	181	CTTAGTCACATGGCCATACAGG	GGGAGCATGTGTTGAATCTC	59.517	58.07
Scaffold38038:884-893	Di-	AT	ATATATATAT	5	460	226	158	349	193	TAGATAGAGACAGTGTTCCGCC	GTTCCACCAAGCCAGAAAC	58.487	58.115
Scaffold38238:14763-14772	Di-	AT	ATATATATAT	5	460	226	117	293	178	GGAGGATTTTATACCGAGTCCC	CCCTGGAGAAATCCCTACAT	60.043	57.919
Scaffold38240:155-164	Di-	AT	ATATATATAT	5	389	155	63	235	174	GATAAGGAAGGGGGATAAGC	CGCTTGGAAGTTTCTTCCCT	56.752	60.733
Scaffold38734:13344-13353	Di-	AT	ATATATATAT	5	460	226	177	373	198	GGAATGGACGGATGTTGGTA	GGAGGGGCTGTAAAAATTGG	60.582	60.664
Scaffold38829:1505-1520	Di-	AT	ATATATATATATATAT	8	466	226	136	323	189	GTCAAAACAAGTGGAGTCCG	GTCTCCGTTATCTCGAGTGTTG	58.187	58.865
Scaffold38896:15148-15159	Di-	AT	ATATATATATAT	6	462	226	179	344	167	AGTTGGAGCTACCGCTGAAT	GCTAGCATGTTTGGTGTAGG	58.961	55.946
Scaffold38990:9773-9784	Di-	AT	ATATATATATAT	6	462	226	106	292	188	CTCGTGCTGTAAGCAAAGGT	GTTTACAGTCCGAGGGATGC	58.187	59.556
Scaffold39080:877-888	Di-	AT	ATATATATATAT	6	462	226	130	303	175	CAACACAACAGTGCAGGGA	CTGGGAATAACGAAGGACAG	59.248	57.272
Scaffold39228:2060-2073	Di-	AT	ATATATATATATAT	7	464	226	143	321	180	GACTGCTGTAGAAATCCGTCC	GAAATCTTCCGACCAGAGAC	58.806	56.301
Scaffold39270:1149-1158	Di-	AT	ATATATATAT	5	460	226	135	306	173	CCACTCGAGTAGGTGCTTTG	GCGCTCTATAGCCTTAGTTGTG	58.523	58.395
Scaffold39440:5360-5369	Di-	AT	ATATATATAT	5	460	226	118	305	189	GTACATACGTGTGTCCGTGTG	GGTGCCTGTTGTAACGTCAT	57.384	58.498
Scaffold39482:7448-7461	Di-	AT	ATATATATATATAT	7	464	226	133	328	197	TGCACGTGGGAAGTGTTATC	GGCATTCTGCAGTAACCTCA	59.572	58.877
Scaffold39620:12440-12457	Di-	AT	ATATATATATATATATAT	9	468	226	149	320	173	CACTTCGTAACCAGTGTCCAG	TTACCATGGTCACCACAGC	58.285	57.866
Scaffold39620:12569-12584	Di-	AT	ATATATATATATATAT	8	466	226	151	302	153	CTTCGTAACCAGCATCAAGG	GCAGTCTTTCTCTCAAGTAGCAGG	58.379	61.052
Scaffold39729:9270-9279	Di-	AT	ATATATATAT	5	460	226	149	328	181	ATCCCAGCTGAGACTTGATG	CAGATATTCGAGAAACCCCG	57.809	59.523
Scaffold39921:12223-12238	Di-	AT	ATATATATATATATAT	8	466	226	176	369	195	CTTCAAAGACAATCCCCACC	AGAATGTGTACACCATGGGC	59.381	58.287
Scaffold40266:25876-25889	Di-	AT	ATATATATATATAT	7	464	226	166	314	150	ATACCACAGCTATACCAGGTCG	TCCACCAAGGACACCACTTA	58.175	58.98
Scaffold40269:11858-11867	Di-	AT	ATATATATAT	5	460	226	180	334	156	CAACCACAGAATGTCCCTGA	AGTGTCATGACCGCTCAAAG	59.52	58.882
Scaffold40417:727-736	Di-	AT	ATATATATAT	5	460	226	174	355	183	GCTCTTGTACATGCCGGTAA	TATCTGAGTTCAGGCATAGGGC	58.799	60.601
Scaffold40432:7379-7394	Di-	AT	ATATATATATATATAT	8	466	226	142	294	154	ACATTATCACCGCCACACAC	CGACAGATTTACCAGCGTCT	59.297	57.98
Scaffold40464:1945-1954	Di-	AT	ATATATATAT	5	460	226	168	316	150	CTGAAGATGGGCAGAGTACAG	ACAGCATTGGGCATACTGAG	57.56	58.751
Scaffold40622:6024-6033	Di-	AT	ATATATATAT	5	460	226	139	287	150	GCATGATACCTCTGTGACTGTG	CCAAGTGTTGGTGATTGGTC	58.244	58.827
Scaffold40904:467-476	Di-	AT	ATATATATAT	5	460	226	136	329	195	TGAGTGCTAAGCGACACACA	GCTGGCTGTAGCGCTAACTTAT	59.191	60.089
Scaffold40904:3601-3610	Di-	AT	ATATATATAT	5	460	226	113	288	177	CTTTACCAGAGAGCTATCCAGC	CCAGTGATTGTAAGTTGGAGCC	57.433	60.904
Scaffold41068:148-159	Di-	AT	ATATATATATAT	6	384	148	78	273	197	ATCATCGCCAACTCTACAGC	CCATAAACGCAGGAGCATAG	57.921	58.413
Scaffold41116:10873-10882	Di-	AT	ATATATATAT	5	460	226	164	312	150	ACCGAGCATTCCTTAGCGTA	GGTGATCTTGCAAGCATTGG	59.867	61.588
Scaffold41328:3618-3631	Di-	AT	ATATATATATATAT	7	464	226	116	287	173	CATTATAAGGCACAGCAGCC	CAAGTAGGTGTGTTTGGCTCTC	58.414	58.912
Scaffold41346:8101-8110	Di-	AT	ATATATATAT	5	460	226	161	340	181	AGGCGTGTAACAGTCATCTTCC	CCCTCAACATTGCTGAATGC	60.557	61.588
Scaffold41384:13140-13149	Di-	AT	ATATATATAT	5	420	226	157	318	163	CACTACCCCAGTTATGGTCTGT	GGTCAGACTGGGTGTATACTGG	57.991	58.455
Scaffold41866:3444-3453	Di-	AT	ATATATATAT	5	460	226	166	322	158	GCTCGGAGTCAAGCCTAAAT	GGTGTCGTCTGCTACTATTGCT	58.555	58.563
Scaffold42092:15162-15173	Di-	AT	ATATATATATAT	6	462	226	120	294	176	AACTTCACTCTATGACCGCC	GACTTTTGGAGGACGAAACC	56.855	58.62
Scaffold42144:1190-1199	Di-	AT	ATATATATAT	5	460	226	162	350	190	CGGTACAAAAACTCCGTGAC	GGATCGGTACATTGCAGCTA	58.132	58.749
Scaffold42173:9323-9332	Di-	AT	ATATATATAT	5	460	226	125	300	177	GAGGTGCTTAGAATGCCCTACT	GCCTTGCTATTCTAGAGGGA	58.94	56.29
Scaffold42238:12279-12288	Di-	AT	ATATATATAT	5	460	226	108	288	182	GATTTGCGGCTGTTCTACC	GATCAGAGCAGATACGAAGG	58.312	55.02
Scaffold42384:6999-7042	Di-	AT	ATATATATATATATATATATATATATATATATATATATATATAT	22	494	226	132	326	196	GCTACTAGTTATCCCCTTCACG	GTACTTAGTTTGACCAGGCAGG	57.131	57.947
Scaffold42426:23062-23071	Di-	AT	ATATATATAT	5	460	226	177	367	192	CCTAGCCTCTTTACCTCATTCG	CTACTACCCCTTCTGCTCCTCT	59.411	58.2
Scaffold42434:6675-6684	Di-	AT	ATATATATAT	5	460	226	119	307	190	GTACTGATGAGGGCTTCTTGTC	GCAGAACGACTTCAAAGAGC	57.935	57.824
Scaffold42660:5874-5885	Di-	AT	ATATATATATAT	6	462	226	176	361	187	GCCTGCCTAGGTGATACAATAC	CCGGAACTAAAGTGGCAGTA	57.799	57.907
Scaffold42689:2459-2468	Di-	AT	ATATATATAT	5	460	226	95	289	196	GCTGAGTCTTGTGTTTCGGT	CTGCTATCTGTGTCCCTCTTCT	57.929	57.697
Scaffold42847:5209-5218	Di-	AT	ATATATATAT	5	460	226	120	296	178	CCTGGTTTGAGGCACATAAG	ACCCCAACCCTGCATATCTA	58.228	59.269
Scaffold42857:234-243	Di-	AT	ATATATATAT	5	460	226	152	339	189	AACCTAGCGGTCTAATGGGT	GACAGGGTTTCGAATGGAAC	57.695	59.386
Scaffold42869:6381-6390	Di-	AT	ATATATATAT	5	460	226	114	312	200	GGGCGATACCAAATACCAAC	TAGGTCTTTACCTCGTCGTCAC	59.162	58.395
Scaffold43030:4235-4244	Di-	AT	ATATATATAT	5	460	226	120	282	164	CCCTTTCTAGTCGTCATTGG	CGACGTCATAAAGCGTAGTG	57.272	57.07
Scaffold43033:12359-12368	Di-	AT	ATATATATAT	5	460	226	169	365	198	GGATACGAGCTTACGTGGACT	GTATCCGTTCGTTCATCTGG	58.358	58.019
Scaffold43072:10903-10912	Di-	AT	ATATATATAT	5	460	226	178	375	199	ATATGAAGCCCCTCTATGCC	GACTCCCGACATGGAGAATA	58.109	57.517
Scaffold43116:4365-4374	Di-	AT	ATATATATAT	5	460	226	174	326	154	CACAACTGCTGTGATACAGTGC	TGTCTCGGATATAACCTCGC	59.44	57.791
Scaffold43523:1631-1644	Di-	AT	ATATATATATATAT	7	464	226	168	366	200	CTTGCACTGGATTAGCCGTA	CATACAGTACCTGGTGATGTGC	58.942	58.036
Scaffold43768:10148-10157	Di-	AT	ATATATATAT	5	460	226	136	305	171	GCTCTGTGTGTGCCGATTATAC	GTACAGACGGTAAGGTAATGGG	59.665	57.576
Scaffold44180:7977-7986	Di-	AT	ATATATATAT	5	460	226	125	310	187	GGCTTGAAGTAGCACCAGAACT	CCTCCTGTAGGCAGGATTAAGT	59.95	58.804
Scaffold44341:4624-4633	Di-	AT	ATATATATAT	5	460	226	118	310	194	CCATTGTGTGTTACAGGCAG	GAGGGTCAAGTGCAAAACTG	57.604	58.342
Scaffold44583:7025-7040	Di-	AT	ATATATATATATATAT	8	466	226	149	310	163	ATAAAGTCCCCAGTCGGACA	GCTGAGAAGCTGTGGAACAT	59.405	58.028
Scaffold44680:1950-1959	Di-	AT	ATATATATAT	5	460	226	173	335	164	TGTACTGGTGACATATAGGCCC	CAAAGTCATCCGTCCACAAC	58.861	58.984
Scaffold45135:18602-18611	Di-	AT	ATATATATAT	5	460	226	174	350	178	GCATTTCGCTTACGTACCTG	CGAAGGAAGTCTATTGGTGC	58.465	57.422
Scaffold45253:13704-13719	Di-	AT	ATATATATATATATAT	8	466	226	95	291	198	CCATTGTACCATCCAGCAGACT	ATAGGCAGGGAAGGTAATGG	61.313	58.02
Scaffold45575:6350-6359	Di-	AT	ATATATATAT	5	460	226	176	347	173	CACTAAACGTTTCTCCCGTG	CTGCGAGCGTAACAAGTTGA	58.282	60.195
Scaffold45589:10263-10272	Di-	AT	ATATATATAT	5	460	226	159	354	197	CAGCAGACAGTTGCGATATG	GCCCCTGGTCTAGGAAACTAAT	58.027	59.867
Scaffold45649:11786-11797	Di-	AT	ATATATATATAT	6	300	226	123	296	175	GCGATATGTTACCAGAGACTCG	GCATGTCCCTAGACGCATACT	58.885	59.236
Scaffold45675:11010-11021	Di-	AT	ATATATATATAT	6	462	226	166	339	175	GCGACTTCTTACCAGTCGTG	GTTACGATATCGCCTTTGCC	58.524	59.574
Scaffold45697:993-1002	Di-	AT	ATATATATAT	5	460	226	181	377	198	TCTCAGTGGGAAAGTTGAGC	CCTCACAATCACTCTTGTAGGC	58	58.865
Scaffold45762:5941-5950	Di-	AT	ATATATATAT	5	460	226	150	332	184	CGTACCCAGTATACAGTTACGGAC	CAGGGAGGGGAATGTTGTTA	58.953	59.784
Scaffold46122:5111-5120	Di-	AT	ATATATATAT	5	460	226	165	323	160	ATCTACGCCGTCCCTATTATCC	ACACTGGTGTGAGGTGACAA	60.535	57.431
Scaffold46297:4519-4528	Di-	AT	ATATATATAT	5	460	226	129	294	167	CCAGGTGTTGTAAAGCCAGA	ACGATGTTAGCTGACCGATG	58.773	58.751
Scaffold46297:4677-4686	Di-	AT	ATATATATAT	5	460	226	118	307	191	CATCGGTCAGCTAACATCG	GTACGACAATATCGCTACGACG	57.789	59.696
Scaffold46304:3547-3556	Di-	AT	ATATATATAT	5	460	226	101	296	197	GGTCGCGGAAAATTGGTTAC	ATGTCGGGTAAGTCCGTGA	61.577	58.945
Scaffold46418:11261-11270	Di-	AT	ATATATATAT	5	460	226	129	317	190	AGACGGCACTACGGTACTTCTA	GAGATCTGCCAGGCAAAGTA	58.112	58.048
Scaffold46541:1154-1163	Di-	AT	ATATATATAT	5	460	226	146	336	192	ACGAGACACACAGGGGACTAT	GGCTTACTAAAACCTGGGAC	58.534	55.485
Scaffold46665:3706-3715	Di-	AT	ATATATATAT	5	460	226	156	354	200	GATGCGGAGATATGCTTGC	GGTAGTCCACACATACTACCTGG	59.35	57.56
Scaffold46684:10695-10704	Di-	AT	ATATATATAT	5	460	226	140	317	179	TATGTTGAGAGTACGGACCCC	GCGTTCTGACGGTTTCTAGT	58.923	57.078
Scaffold46788:10777-10790	Di-	AT	ATATATATATATAT	7	464	226	177	335	160	AAGCCGGTAGATGGAATAGC	CGATGACCCAGACGTCTAAA	58.303	58.722
Scaffold46823:10006-10017	Di-	AT	ATATATATATAT	6	462	226	175	340	167	GTACTGGGAGCTATGGGAGAG	GCACACACCCAATAAGCAAC	57.895	59.054
Scaffold46928:2153-2164	Di-	AT	ATATATATATAT	6	462	226	141	331	192	CTGTAAATTCGATCCCCGAC	CTTTTGACTCCAGCTCTGTG	59.387	56.158
Scaffold47123:9651-9660	Di-	AT	ATATATATAT	5	460	226	129	312	185	GCACAACCAGTGACCAGTTC	ATAGGGGTTGTCCATCAAGC	59.156	58.864
Scaffold47129:1336-1345	Di-	AT	ATATATATAT	5	460	226	130	298	170	AGGTTTAGTGGCTTCTCGTG	CAAACGGTTCTAGACCATGC	57.083	58.228
Scaffold47201:7753-7762	Di-	AT	ATATATATAT	5	460	226	175	325	152	GATCACCTAAGAACCTGAGTGC	GACTTGGGACTCCGAAAGACTA	57.935	59.751
Scaffold47555:6510-6519	Di-	AT	ATATATATAT	5	460	226	181	352	173	TGCCGGTCTACCGTAATCT	CGTGTCTGTATCGCGAGAAT	58.187	58.903
Scaffold47753:576-587	Di-	AT	ATATATATATAT	6	462	226	96	291	197	CATGGTGGGCATCACTTAAC	CCTTATACCCGTCTGCTTGA	58.85	57.85
Scaffold47939:7451-7462	Di-	AT	ATATATATATAT	6	462	226	123	320	199	GTGTGTTTGTGTGTGGAGACTG	ACACTGACCTTTGACACTGG	59.124	56.037
Scaffold48294:981-990	Di-	AT	ATATATATAT	5	460	226	102	282	182	CCCTGGACACTCAAATTACC	AGTACAGCTGAAGCTACATGGC	56.956	58.703
Scaffold48302:421-430	Di-	AT	ATATATATAT	5	460	226	146	344	200	GCAAGATGTGACTCCGTAGA	GCTGTCCAGAAGGTCAAAGT	56.377	56.934
Scaffold48340:774-785	Di-	AT	ATATATATATAT	6	462	226	140	337	199	CGCACACGATGCTAATTCC	CCTATTACAGACGTGCATGG	60.235	56.684
Scaffold48426:15330-15339	Di-	AT	ATATATATAT	5	460	226	174	331	159	GACTTCTTAGGTCGGCTCTGTA	GTAGACTTCCTTACCTGGCAGT	57.778	56.683
Scaffold49189:9271-9284	Di-	AT	ATATATATATATAT	7	464	226	172	364	194	GTCACATGGCCATACAGGTT	TACAGATCAGCAGCAGGAAG	58.287	56.72
Scaffold49212:458-467	Di-	AT	ATATATATAT	5	460	226	167	316	151	CCCATGACGACTGTGTTGAT	AACAGAACCAGCTCAGAAGC	59.393	57.255
Scaffold49217:2933-2944	Di-	AT	ATATATATATAT	6	462	226	159	346	189	GATCTTGGTCTGCACTGGTC	GTCGAAGGCTGAAACAGGTA	58.216	57.951
Scaffold49647:4904-4913	Di-	AT	ATATATATAT	5	460	226	165	336	173	GATTGACGGCCTGTCTTTCT	GGTCGGTAACGGTTGTCAGTA	59.288	59.906
Scaffold49651:1643-1652	Di-	AT	ATATATATAT	5	460	226	129	283	156	GTAGAAGTATTGAGGGAGGACC	AGATACATCAGTCCCTCTGCC	55.968	58.215
Scaffold49844:366-377	Di-	AT	ATATATATATAT	6	462	226	126	295	171	ATAGGCGATGACTGAGCTTG	TACCCTGATTTCAGTGACCC	58.076	57.421
Scaffold49905:1849-1858	Di-	AT	ATATATATAT	5	460	226	148	335	189	CTACGGCGTGACAGTAGGTTTA	TAGAACGGCTTTCTGTGGTC	59.353	57.951
Scaffold50770:9073-9082	Di-	AT	ATATATATAT	5	460	226	166	318	154	TCAATCAGTACTCTCGGCCT	GGCAGGTCTTTTAAGTTGGG	57.482	58.694
Scaffold50819:11439-11448	Di-	AT	ATATATATAT	5	460	226	137	305	170	ACCATATTGTCCGACACAGC	CGTTTTGGGGTAAACTGAGC	58.444	59.609
Scaffold51353:1805-1816	Di-	AT	ATATATATATAT	6	462	226	90	287	199	ATAGCTCATGCTACTGCATCCC	GGCAGTGGAGTGTTTGTTACCT	60.63	60.456
Scaffold51617:2056-2065	Di-	AT	ATATATATAT	5	460	226	180	364	186	TAACTTCATCCACCAGAGGG	GCCATCTGTCTCTGCATTTC	57.582	58.389
Scaffold51787:11843-11856	Di-	AT	ATATATATATATAT	7	464	226	179	368	191	AGCTCTTCACAAAAGAGGGG	TGGCTCTATGCATGTCAGTG	58.524	58.381
Scaffold51964:946-957	Di-	AT	ATATATATATAT	6	462	226	102	286	186	CTGGACTCTTTTGCCACCTA	ACTACGGCTGAAGCTACTTTGC	57.952	60.102
Scaffold52121:26171-26186	Di-	AT	ATATATATATATATAT	8	466	226	154	352	200	AGAGAATGCTCGCTATCACG	GGTGGGGATTCCTTTATGC	58.229	59.19
Scaffold52243:10386-10395	Di-	AT	ATATATATAT	5	350	226	158	325	169	GTACCATGTACCAAGATGGGG	GAACACTGCCAAGTGGTCTT	59.042	57.77
Scaffold52474:1751-1760	Di-	AT	ATATATATAT	5	460	226	140	289	151	CTGTGTCCATGCAGAACAGT	CATGTATGCTATGGCTTGGC	57.191	59.165
Scaffold52657:5449-5460	Di-	AT	ATATATATATAT	6	462	226	118	305	189	GGAAGCTGACCCCCATATT	GGATACAGTTAGAAGCACGCTC	58.801	58.175
Scaffold52673:967-980	Di-	AT	ATATATATATATAT	7	464	226	143	335	194	CGGGAGAAACAGCCAGTTA	GCGGAAGTAGGTGACGTGTA	58.859	58.802
Scaffold52706:9374-9383	Di-	AT	ATATATATAT	5	460	226	147	341	196	CCTCCGGCCCATAATACATA	GAGAAGACGGACACTGGTTTAC	59.638	57.844
Scaffold52842:9696-9705	Di-	AT	ATATATATAT	5	460	226	149	340	193	TTTGTGTCCTTAGGTCTCCG	CACGTGATACAGCCACAATAGC	57.799	60.584
Scaffold52899:8902-8917	Di-	AT	ATATATATATATATAT	8	466	226	159	311	154	GCCTTGGTTACCTAAGTCATCG	GCAGATTTTTCTCTCCGTCG	60.021	59.955
Scaffold52905:582-591	Di-	AT	ATATATATAT	5	460	226	116	314	200	ACAGACACAGCTCTTTGCG	GGGAGAATGTCTCTTGTACAGC	57.688	57.935
Scaffold53148:978-987	Di-	AT	ATATATATAT	5	460	226	137	314	179	CCAAACTACCGGTGAGCATA	GCTAATGCTTTGTCACCTGCTC	58.649	61.301
Scaffold53377:9641-9650	Di-	AT	ATATATATAT	5	460	226	162	342	182	GTGCCGTTCGTACGGTTAAG	GTGGACCGCTGATAAGTTACTG	60.555	58.792
Scaffold53400:9408-9417	Di-	AT	ATATATATAT	5	460	226	114	297	185	GCTAGGTGTGAAGGAGTGAA	ATTGTGCAGGAGTAAGCAGG	55.449	57.98
Scaffold53468:455-464	Di-	AT	ATATATATAT	5	460	226	143	322	181	GAAGTCAGCAAAAGCAGTCG	GGCCTCAGTTCATATGCCA	58.802	59.62
Scaffold53716:6450-6459	Di-	AT	ATATATATAT	5	460	226	148	334	188	CGGCACTTATACATTCTACGGC	GATCCCGGAGAGGGTATTTT	60.861	59.242
Scaffold54207:6274-6283	Di-	AT	ATATATATAT	5	460	226	118	289	173	CTCCACACGTGCCTTTATCT	ATGACTGGTCCAAACAGGG	57.826	58.335
Scaffold54254:11059-11068	Di-	AT	ATATATATAT	5	460	226	146	325	181	GTGTGATTGTCCCATGCAGT	GCATGCACATCTAAGTACACGG	59.399	60.584
Scaffold54266:15784-15795	Di-	AT	ATATATATATAT	6	462	226	144	328	186	GACAGTCCGTCTAGGCATTT	CCGATGCCTCATCTGATTTC	56.855	60.57
Scaffold54362:670-679	Di-	AT	ATATATATAT	5	460	226	150	315	167	CTGGCAAGAACGACCACTT	GCAGTGGCAATTGGTTGAC	58.867	60.112
Scaffold54401:3767-3776	Di-	AT	ATATATATAT	5	460	226	170	350	182	GACCTCGTGATCTTTAGGACG	GTCCCGTACTTTGGTTTTGC	58.803	59.476
Scaffold54677:4836-4845	Di-	AT	ATATATATAT	5	460	226	157	355	200	CCCAGAGTACAGTTCCAGTTG	CGTGTCACCATACACTGTCA	57.31	56.316
Scaffold54837:6139-6154	Di-	AT	ATATATATATATATAT	8	466	226	150	300	152	GCTCTTGAGGGATCTCCACTT	GATCACTTTTTAGCAGGCCC	59.832	58.789
Scaffold55126:7866-7877	Di-	AT	ATATATATATAT	6	462	226	132	322	192	CTGCGGAAGTAGATGACGTGTA	GCGGATTTACCAGGAGAAAC	60.326	58.647
Scaffold55308:8773-8782	Di-	AT	ATATATATAT	5	460	226	135	301	168	CTTTGAGGAAGCGAGAACTG	CAGACATGTAGCTTTCGTGGAC	57.827	59.803
Scaffold55759:87-96	Di-	AT	ATATATATAT	5	321	87	6	204	200	ACCAACTATCACCCATTCGC	GTGTAGCTCACAGTTGTCCCAT	59.82	59.14
Scaffold55815:10556-10565	Di-	AT	ATATATATAT	5	460	226	165	363	200	GGGCTATAATTGTGAGGCGT	CAAAGGCCTCTCTACATCCA	59.07	57.894
Scaffold55992:688-725	Di-	AT	ATATATATATATATATATATATATATATATATATATAT	19	488	226	157	340	185	GTCCATGCTTGTTCCTGTG	GTATCAGCATGCCCACTCA	57.558	58.141
Scaffold56083:15028-15037	Di-	AT	ATATATATAT	5	460	226	171	344	175	TGTAGAGGTCGTCTTTCAGCTC	CACAAACCTGGCTTTGACTC	58.746	58.342
Scaffold56236:14971-14980	Di-	AT	ATATATATAT	5	460	226	170	323	155	CGGTAACCCAGTCTGATAAGC	ATAATGTAACCGCCCAGGTG	58.732	59.708
Scaffold56251:8449-8460	Di-	AT	ATATATATATAT	6	462	226	172	370	200	GTTATGTGTTACCCCTGCCC	GATCCCAGTAAAGATGCCG	59.174	58.103
Scaffold56278:4215-4226	Di-	AT	ATATATATATAT	6	462	226	142	305	165	GAAAGTCTCCCTATCTGCGAAC	CCTATTGGAGATGCCATGTG	59.375	58.95
Scaffold56287:6915-6926	Di-	AT	ATATATATATAT	6	462	226	169	337	170	GGTTTGGGTCACTTCTTCTG	AGTATACGGCCTGATCGAGAAC	57.198	59.642
Scaffold56505:1719-1734	Di-	AT	ATATATATATATATAT	8	466	226	112	301	191	TGTGTGCACGCCTTTATCTC	ACACTGTCCCCGTATTCTAAGG	59.871	59.411
Scaffold56699:9441-9450	Di-	AT	ATATATATAT	5	460	226	166	323	159	GTCAGAGTGAGGCTTCTCAA	ACACGTACGACTCGAGAACTG	55.582	58.032
Scaffold56768:2352-2367	Di-	AT	ATATATATATATATAT	8	466	226	104	300	198	TCTTCAGTCAGCTTGGCAAC	GCATCTGCGTGTTAACCTTC	59.165	58.38
Scaffold56953:4092-4101	Di-	AT	ATATATATAT	5	460	226	110	307	199	CTGGTACGAATTTGGTGCGT	CCAGCAGGTCTTCCTATCAA	60.944	57.894
Scaffold56965:6362-6373	Di-	AT	ATATATATATAT	6	462	226	179	327	150	TGTGTCTCTGATGCAGCCTA	GGAACCTAAATAGACCTCCCTG	58.081	58.163
Scaffold57009:1775-1784	Di-	AT	ATATATATAT	5	460	226	140	296	158	ATCTATCTCCTGACACCCGAC	GAGGACTAACGAACACTGCTG	58.063	57.619
Scaffold57505:3711-3722	Di-	AT	ATATATATATAT	6	462	226	156	351	197	GGTTCTCTACCACTGAAAGTCG	GGATGTCCAACTAAAGCTGC	57.991	57.419
Scaffold57571:7757-7766	Di-	AT	ATATATATAT	5	460	226	144	333	191	GAGTCCCAATGACCTTGACA	CAACCGACTTTGCTTACTGG	58.482	58.431
Scaffold57575:1696-1705	Di-	AT	ATATATATAT	5	460	226	178	326	150	AAGCACTTACACCTCTCGTGAC	ACTCGTAACACCTCGCCTAAAG	58.533	59.84
Scaffold57608:381-390	Di-	AT	ATATATATAT	5	460	226	138	334	198	TTGCCTGGAGAGAAACTGTC	GATATGAGAGTCGTGTGGTCTC	58	56.27
Scaffold57651:3679-3688	Di-	AT	ATATATATAT	5	460	226	151	309	160	GGTACGATTCCCCTCAGACATA	TCGGTACATATTCACGGACC	60.208	58.298
Scaffold57803:6762-6775	Di-	AT	ATATATATATATAT	7	464	226	147	322	177	GAACAAGCCAGCGACAGTAT	GGCCTACGTTTCCAGATCTTAG	57.979	59.286
Scaffold58263:4964-4975	Di-	AT	ATATATATATAT	6	462	226	130	328	200	CCTATGCATCGATGGGAGAT	GTCACTTGAACGTCAAGACTGC	59.877	59.96
Scaffold58487:1817-1826	Di-	AT	ATATATATAT	5	460	226	151	311	162	CAAGGCATGAACTTACCGAG	GGGACTGACTTCAACATAGGTG	58.379	58.576
Scaffold58541:6293-6302	Di-	AT	ATATATATAT	5	460	226	164	342	180	ATACCCTGGAGAAATCCCTG	GAGGATTTTATGCCGAGTCC	57.919	58.598
Scaffold59002:4399-4414	Di-	AT	ATATATATATATATAT	8	466	226	137	288	153	CCATACACAGTTCGGTCAGA	CCTGCTCTTTCTACAGTGTGTG	57.071	57.694
Scaffold59318:5075-5100	Di-	AT	ATATATATATATATATATATATATAT	13	476	226	171	348	179	CTGACATTGCCCATTACCTG	CTCACACCTCATCAGAGCATC	58.999	58.394
Scaffold59377:6183-6192	Di-	AT	ATATATATAT	5	460	226	107	300	195	TCACTGCCCCTTAACTTGTG	GTGGTTCACGCATTGGTATC	58.773	58.853
Scaffold59412:5897-5906	Di-	AT	ATATATATAT	5	460	226	139	292	155	GGAAAGGAAGTTCTACCGGA	GTGTGTGTGTATCAGTACCCGA	58.24	58.426
Scaffold59474:4085-4094	Di-	AT	ATATATATAT	5	460	226	146	309	165	GGCTACACTAAGGTTTTCCC	ACCTAGCAAGGGATGCTAGACT	55.485	58.585
Scaffold61374:1952-1961	Di-	AT	ATATATATAT	5	460	226	181	368	189	ACGTGATGACAGGGCTATTC	ACGCTCTATTCACCTCAACG	57.607	57.98
Scaffold61556:5412-5421	Di-	AT	ATATATATAT	5	460	226	174	322	150	AGTGTCTAAAGCCTTCGTGG	CTCCCTACCTTCCTTCAAGATG	57.083	59.233
Scaffold61812:5840-5849	Di-	AT	ATATATATAT	5	460	226	161	357	198	GGATACTTTTGAGCGCATGG	CCCCGTTAGCGCTTACTAAT	60.606	58.433
Scaffold61834:1404-1425	Di-	AT	ATATATATATATATATATATAT	11	472	226	124	300	178	GCGGTTACCCTTCTTACGAT	CTTTGTCACTGTTGGTGTGC	58.213	57.705
Scaffold61888:4513-4524	Di-	AT	ATATATATATAT	6	462	226	137	332	197	CTGTTTCAAGGACAACTGGC	GCCTACTTGTATGGACATGG	58.342	55.539
Scaffold61940:1904-1913	Di-	AT	ATATATATAT	5	460	226	143	334	193	GGTTGTTGTTGTTGTCCGAG	GTCATCAGTTTGTGCACGG	59.034	58.633
Scaffold61979:3517-3526	Di-	AT	ATATATATAT	5	460	226	171	355	186	CAGCACGCACTAAATGTACG	GTTTATTGGCTGTCTGTGGC	58.034	58.229
Scaffold62027:1334-1343	Di-	AT	ATATATATAT	5	460	226	146	334	190	TTTACCATACAGGACCGGG	TAATACCACCCCAAGCACTG	58.284	58.501
Scaffold62353:10772-10811	Di-	AT	ATATATATATATATATATATATATATATATATATATATAT	20	357	226	147	342	197	GGACCGTAGGCGATTCTTAT	GCCAGTCCGTTTATGTCTTC	58.162	57.265
Scaffold62637:1354-1363	Di-	AT	ATATATATAT	5	460	226	109	299	192	CTACGGTCTAGATGATTGCAGG	GAGACCTCCGTATTTGAGAAGC	58.882	59.375
Scaffold63724:4975-4986	Di-	AT	ATATATATATAT	6	462	226	138	332	196	CCTTTTGTTTAGTCCGGGTC	CGATCCTACGAAGATTCACG	58.552	58.325
Scaffold65138:538-547	Di-	AT	ATATATATAT	5	460	226	149	297	150	ACGGCAGACAACTAACAACG	CTGCTAGAACAGACCCTTAGGA	58.851	57.779
Scaffold65159:6507-6516	Di-	AT	ATATATATAT	5	460	226	102	298	198	AGCTTTATGGATGAGGGAGG	AACGACTCTGGAGAAATCCC	58.214	58.173
Scaffold65657:1528-1543	Di-	AT	ATATATATATATATAT	8	466	226	155	334	181	GTGATCCGGAGTGAGCATAC	GAGCCTCTAGACGCAAAATC	58.1	56.781
Scaffold66486:6984-6995	Di-	AT	ATATATATATAT	6	462	226	181	332	153	GTGGCTTTGTATTCGGCTTC	ATTACTATCGCCAGCGTGTG	59.713	58.824
Scaffold66887:4699-4708	Di-	AT	ATATATATAT	5	460	226	120	283	165	CAGTGCATGGGGAGAGAATA	CATACAAGCTGACTGGGAACAG	58.67	59.797
Scaffold67838:1689-1700	Di-	AT	ATATATATATAT	6	462	226	133	300	169	CATAGGGGTGAGCAAAAACC	CAGACATCTGTTATAGTGGCCC	59.429	58.604
Scaffold67921:947-956	Di-	AT	ATATATATAT	5	460	226	120	298	180	CTGTTGCCCTATCGCTAATC	GTGCCACACCCTAAAACGAT	57.484	59.859
Scaffold68373:1447-1460	Di-	AT	ATATATATATATAT	7	464	226	146	333	189	GGAGTCACATGCCATTTCC	CTTCACAAACTTCGCCTGTC	58.869	58.497
Scaffold68561:2436-2445	Di-	AT	ATATATATAT	5	460	226	164	324	162	GTAACCTTACGACCAGGTACACG	GACGATTGTAACGCACACCT	59.868	58.652
Scaffold68652:4055-4064	Di-	AT	ATATATATAT	5	460	226	132	303	173	CTACACATGACACACAGAGCGT	TGTGTACGAGTGCGATTCAG	58.885	58.438
Scaffold69568:914-923	Di-	AT	ATATATATAT	5	460	226	93	287	196	AGAAGCCACAGCAGATGAAG	GATCTATCTGACAGCCTAACCG	58.187	57.982
Scaffold69667:6081-6090	Di-	AT	ATATATATAT	5	460	226	150	332	184	GGGATAACAAGTAAGCGTGC	GAACAGAAAGTAGGTCACAGGC	57.392	57.99
Scaffold70149:2571-2580	Di-	AT	ATATATATAT	5	460	226	122	320	200	GACCCAAAACGTACCTTGC	GCTCACTAAGTACACCCGTTCA	58.062	59.309
Scaffold70205:500-509	Di-	AT	ATATATATAT	5	460	226	134	304	172	CGTCACGCGCATTCTATAAG	AGCTTCTGCACTAAGTTGCC	59.49	57.386
Scaffold70449:4562-4571	Di-	AT	ATATATATAT	5	460	226	137	326	191	CACTTCATGGGCTTCTCTAGGT	GGGCAGGCCTATTAAAGACT	59.773	57.464
Scaffold70564:4515-4524	Di-	AT	ATATATATAT	5	460	226	125	292	169	AACATGAGTGGTTGGAGACG	GGTCTATTTACCCTCACCATCG	58.566	59.725
Scaffold71050:6022-6031	Di-	AT	ATATATATAT	5	460	226	159	322	165	CCCAGGTAACAGAAGACAACTG	CAGCCATCGATTACCTTCAG	58.767	58.325
Scaffold71089:4789-4800	Di-	AT	ATATATATATAT	6	416	226	128	286	160	GTAGCATTCTTTCTCCGCGT	GGGTCCGACTTTTAACTGCT	59.481	58.319
Scaffold71179:7090-7101	Di-	AT	ATATATATATAT	6	462	226	127	307	182	CGCCTATGAGCCTATTTACGTC	GTCCTCGTTTAAGTCCTCGTTG	60.135	60.165
Scaffold71336:2235-2244	Di-	AT	ATATATATAT	5	460	226	147	342	197	GAGTGCAACTGAAGATCGTG	GAAAACACAGTGTCAGTCCG	56.93	56.662
[truncated: 5,370 more rows]

## Sheet: Table S7
Table S7. Summary of non-coding RNA in the R. philippinarum genome
Type		Copy number	Ave. length (bp)	Total length (bp)
rRNA		240	123	29746
	5S_rRNA	19	107	2035
	5.8S_rRNA	14	89	1257
	18S_rRNA	97	145	14104
	28S_rRNA	110	112	12350
tRNA		5360	74	400464
miRNA		20118	102	2071902
snRNA		1756	106	186755
	CD-box	980	82	80595
	HACA-box	476	135	64725
	scaRNA	61	147	8986
	splicing	224	130	29159

## Sheet: Table S8
Table S8. Statistical analysis for orthologous gene families
Species	Assembly accession	Total number of gene models	Number of Gene family	Unique gene family
Manila Clam	-	108034	4605	154
Human	GCA_000001405	98130	6062	46
Mouse	GCA_000001635	76141	6019	20
Lancelet	GCA_000003815	28623	4763	40
Drosophila	GCA_000001215	30443	4334	132
Octopus	GCA_000297895	23822	4729	18
Snail	GCA_000457365	36675	4817	75
Oyster	GCA_001194135	45406	4975	66

## Sheet: Table S9
Table S9. List of highly enriched gene families in the R. philippinarum genome
PfamID #	Description	R.philippinarum	H.sapiens	M.musculus	B.floridae	D.melanogaster	O.bimaculoides	B.glabrata	C.gigas
PF00386	C1q domain	1182	92	72	41	0	7	48	376
PF03184	DDE superfamily endonuclease	288	39	21	20	0	9	24	24
PF00078	Reverse transcriptase (RNA-dependent DNA polymerase)	285	8	24	1	0	6	20	78
PF15112	Domain of unknown function (DUF4559)	269	5	3	3	0	1	2	1
PF14529	Endonuclease-reverse transcriptase	233	0	0	5	0	23	17	7
PF05225	helix-turn-helix, Psq domain	192	6	6	9	38	4	22	13
PF13650	Aspartyl protease	184	1	1	0	0	1	3	9
PF13516	Leucine Rich repeat	162	27	30	9	3	5	16	14
PF05049	Interferon-inducible GTPase (IIGP)	145	6	44	9	0	0	0	4
PF02494	HYR domain	144	7	5	13	11	5	7	24
PF03564	Protein of unknown function (DUF1759)	124	0	0	0	0	5	0	11
PF05699	hAT family C-terminal dimerisation region	111	23	16	1	3	3	3	23
PF03732	Retrotransposon gag protein	101	0	3	0	0	5	0	7
PF05585	Putative peptidase (DUF1758)	92	0	0	0	0	1	0	5
PF04488	Glycosyltransferase sugar-binding region containing DXD motif	91	11	6	1	2	7	18	10
PF01697	Glycosyltransferase family 92	82	0	0	0	12	14	27	18
PF13358	DDE superfamily endonuclease	79	0	0	1	4	2	0	11
PF13561	Enoyl-(Acyl carrier protein) reductase	72	2	3	2	0	0	1	2
PF13472	GDSL-like Lipase/Acylhydrolase family	69	6	5	1	0	1	1	1
PF00589	Phage integrase family	67	0	0	0	0	6	1	17
PF00077	Retroviral aspartyl protease	64	2	18	0	0	0	2	3
PF01498	Transposase	60	0	0	0	1	0	0	1
PF03407	Nucleotide-diphospho-sugar transferase	60	0	0	0	0	0	0	9
PF01026	TatD related DNase	59	17	18	5	4	3	4	13
PF05970	PIF1-like helicase	57	6	12	0	2	0	9	16
PF00497	Bacterial extracellular solute-binding proteins, family 3	53	1	0	9	2	6	12	6
PF13504	Leucine rich repeat	53	0	0	0	0	0	0	0
PF11790	Glycosyl hydrolase catalytic core	45	0	0	0	0	8	0	0
PF12003	Domain of unknown function (DUF3497)	45	0	0	0	0	0	0	0
PF01370	NAD dependent epimerase/dehydratase family	43	10	9	14	6	8	11	14
PF06083	Interleukin-17	43	14	13	6	3	10	8	13
PF03762	Vitelline membrane outer layer protein I (VOMI)	36	4	1	0	0	0	0	1
PF12756	C2H2 type zinc-finger (2 copies)	35	5	3	3	6	4	4	5
PF13384	Homeodomain-like domain	35	0	0	0	0	0	0	0
PF04664	Opioid growth factor receptor (OGFr) conserved region	29	5	4	1	0	1	8	1
PF01359	Transposase (partial DDE domain)	28	7	0	0	0	0	0	3
PF01764	Lipase (class 3)	27	6	6	8	6	1	4	7
PF09315	Domain of unknown function (DUF1973)	26	0	0	0	0	0	0	0
PF14305	TupA-like ATPgrasp	26	0	0	0	0	0	0	0
PF14923	Coiled-coil protein 142	23	1	1	1	1	1	2	2
PF02945	Recombination endonuclease VII	22	0	0	0	0	0	3	3
PF13792	Sulfate transporter N-terminal domain with GLY motif	22	0	0	0	0	0	0	0
PF02615	Malate/L-lactate dehydrogenase	21	0	0	1	6	1	5	6
PF01637	Archaeal ATPase	20	0	0	2	0	2	0	2
PF05168	HEPN domain	19	5	4	4	0	1	0	5
PF02229	Transcriptional Coactivator p15 (PC4)	16	3	2	2	1	1	2	5
PF05497	Destabilase	16	0	0	4	5	0	1	5
PF01057	Parvovirus non-structural protein NS1	16	0	0	0	0	0	0	0
PF02065	Melibiase	16	0	0	0	0	0	0	0
PF03321	GH3 auxin-responsive promoter	16	2	2	1	0	2	1	2
PF13975	gag-polyprotein putative aspartyl protease	16	1	1	0	0	0	0	0
PF13632	Glycosyl transferase family group 2	16	0	0	0	3	3	5	1
PF13304	AAA domain	15	0	0	0	0	0	0	1
PF13551	Winged helix-turn helix	15	0	0	0	0	0	0	0
PF02342	TerD domain	13	0	0	1	0	0	0	1
PF06739	Beta-propeller repeat	13	0	0	1	0	0	0	2
PF08017	Fibrinogen binding protein	13	0	1	3	0	2	2	0
PF12813	XPG domain containing	13	2	3	2	1	2	1	3
PF03070	TENA/THI-4/PQQC family	12	0	0	0	0	0	0	0
PF06452	Carbohydrate family 9 binding domain-like	12	0	0	0	0	2	2	0
PF13518	Helix-turn-helix domain	12	0	0	0	0	0	0	2
PF13147	Amidohydrolase	10	0	0	0	0	0	0	0

## Sheet: Table S10
Table S10. List of gene families specifically detected in the R.philippinarum genome data
PfamID #	Description	R.philippinarum	O.bimaculoides	B.glabrata	C.gigas
PF13504	Leucine rich repeat	53	0	0	0
PF12003	Domain of unknown function (DUF3497)	45	0	0	0
PF13384	Homeodomain-like domain	35	0	0	0
PF09315	Domain of unknown function (DUF1973)	26	0	0	0
PF14305	TupA-like ATPgrasp	26	0	0	0
PF13792	Sulfate transporter N-terminal domain with GLY motif	22	0	0	0
PF01057	Parvovirus non-structural protein NS1	16	0	0	0
PF02065	Melibiase	16	0	0	0
PF13975	gag-polyprotein putative aspartyl protease	16	0	0	0
PF00193	Extracellular link domain	15	0	0	0
PF13551	Winged helix-turn helix	15	0	0	0
PF03070	TENA/THI-4/PQQC family	12	0	0	0
PF02689	Helicase	11	0	0	0
PF13147	Amidohydrolase	10	0	0	0
PF00070	Pyridine nucleotide-disulphide oxidoreductase	9	0	0	0
PF02134	Repeat in ubiquitin-activating (UBA) protein	9	0	0	0
PF02513	Spin/Ssty Family	9	0	0	0
PF03275	UDP-galactopyranose mutase	9	0	0	0
PF02239	Cytochrome D1 heme domain	8	0	0	0
PF07654	Immunoglobulin C1-set domain	8	0	0	0
PF13173	AAA domain	8	0	0	0
PF13936	Helix-turn-helix domain	8	0	0	0
PF01382	Avidin family	7	0	0	0
PF08954	Trimerisation motif	7	0	0	0
PF13950	UDP-glucose 4-epimerase C-term subunit	7	0	0	0
PF01188	Mandelate racemase / muconate lactonizing enzyme, C-terminal domain	6	0	0	0
PF02994	L1 transposable element	6	0	0	0
PF04115	Ureidoglycolate hydrolase	6	0	0	0
PF13345	Domain of unknown function (DUF4098)	6	0	0	0
PF00959	Phage lysozyme	5	0	0	0
PF02899	Phage integrase, N-terminal SAM-like domain	5	0	0	0
PF02954	Bacterial regulatory protein, Fis family	5	0	0	0
PF05879	Root hair defective 3 GTP-binding protein (RHD3)	5	0	0	0
PF08060	NOSIC (NUC001) domain	5	0	0	0
PF10282	Lactonase, 7-bladed beta-propeller	5	0	0	0
PF11713	Peptidase C80 family	5	0	0	0
PF12940	Recombination-activation protein 1 (RAG1)	5	0	0	0
PF13594	Amidohydrolase	5	0	0	0
PF00519	Papillomavirus helicase	4	0	0	0
PF05869	DNA N-6-adenine-methyltransferase (Dam)	4	0	0	0
PF06177	QueT transporter	4	0	0	0
PF07705	CARDB	4	0	0	0
PF08560	Protein of unknown function (DUF1757)	4	0	0	0
PF13387	Domain of unknown function (DUF4105)	4	0	0	0
PF13565	Homeodomain-like domain	4	0	0	0
PF13757	Vault protein inter-alpha-trypsin domain	4	0	0	0
PF15018	TRP-interacting helix	4	0	0	0
PF00129	Class I Histocompatibility antigen, domains alpha 1 and 2	3	0	0	0
PF01656	CobQ/CobB/MinD/ParA nucleotide binding domain	3	0	0	0
PF02480	Alphaherpesvirus glycoprotein E	3	0	0	0
PF03063	Prismane/CO dehydrogenase family	3	0	0	0
PF03382	Mycoplasma protein of unknown function, DUF285	3	0	0	0
PF03539	Spumavirus aspartic protease (A9)	3	0	0	0
PF05551	Zinc-binding loop region of homing endonuclease	3	0	0	0
PF07271	Cytadhesin P30/P32	3	0	0	0
PF08826	DMPK coiled coil domain like	3	0	0	0
PF10683	Hermes transposase DNA-binding domain	3	0	0	0
PF11970	G protein-coupled glucose receptor regulating Gpa2 C-term	3	0	0	0
PF12180	TSG101 and ALIX binding domain of CEP55	3	0	0	0
PF13412	Winged helix-turn-helix DNA-binding	3	0	0	0
PF14027	Protein of unknown function (DUF4243)	3	0	0	0
PF14249	Tocopherol cyclase	3	0	0	0
PF00468	Ribosomal protein L34	2	0	0	0
PF00606	Herpesvirus Glycoprotein B	2	0	0	0
PF01097	Arthropod defensin	2	0	0	0
PF02525	Flavodoxin-like fold	2	0	0	0
PF02597	ThiS family	2	0	0	0
PF03168	Late embryogenesis abundant protein	2	0	0	0
PF03193	Protein of unknown function, DUF258	2	0	0	0
PF03205	Molybdopterin guanine dinucleotide synthesis protein B	2	0	0	0
PF03302	Giardia variant-specific surface protein	2	0	0	0
PF03535	Paxillin family	2	0	0	0
PF04698	Rab effector MyRIP/melanophilin C-terminus	2	0	0	0
PF04820	Tryptophan halogenase	2	0	0	0
PF05066	HB1, ASXL, restriction endonuclease HTH domain	2	0	0	0
PF05237	MoeZ/MoeB domain	2	0	0	0
PF05391	Lsm interaction motif	2	0	0	0
PF05593	RHS Repeat	2	0	0	0
PF05673	Protein of unknown function (DUF815)	2	0	0	0
PF06293	Lipopolysaccharide kinase (Kdo/WaaP) family	2	0	0	0
PF06623	MHC_I C-terminus	2	0	0	0
PF06671	Repeat of unknown function (DUF1174)	2	0	0	0
PF06969	HemN C-terminal domain	2	0	0	0
PF07137	Violaxanthin de-epoxidase (VDE)	2	0	0	0
PF07544	RNA polymerase II transcription mediator complex subunit 9	2	0	0	0
PF07740	Ion channel inhibitory toxin	2	0	0	0
PF08997	Ubiquinol-cytochrome C reductase complex, 6.4kD protein	2	0	0	0
PF09967	VWA-like domain (DUF2201)	2	0	0	0
PF10514	Pro-apoptotic Bcl-2 protein, BAD	2	0	0	0
PF10988	Protein of unknown function (DUF2807)	2	0	0	0
PF11105	Arthropod cardioacceleratory peptide 2a	2	0	0	0
PF13558	Putative exonuclease SbcCD, C subunit	2	0	0	0
PF13615	Putative alanine racemase	2	0	0	0
PF13766	2-enoyl-CoA Hydratase C-terminal region	2	0	0	0
PF14602	Hexapeptide repeat of succinyl-transferase	2	0	0	0
PF14763	Hermansky-Pudlak syndrome 3, C-terminal	2	0	0	0
PF14865	Macin	2	0	0	0
PF15504	Domain of unknown function (DUF4647)	2	0	0	0
PF00015	Methyl-accepting chemotaxis protein (MCP) signalling domain	1	0	0	0
PF00142	4Fe-4S iron sulfur cluster binding proteins, NifH/frxC family	1	0	0	0
PF00353	Hemolysin-type calcium-binding repeat (2 copies)	1	0	0	0
PF00360	Phytochrome region	1	0	0	0
PF00429	ENV polyprotein (coat polyprotein)	1	0	0	0
PF00877	NlpC/P60 family	1	0	0	0
PF00910	RNA helicase	1	0	0	0
PF00969	Class II histocompatibility antigen, beta domain	1	0	0	0
PF00993	Class II histocompatibility antigen, alpha domain	1	0	0	0
PF01078	Magnesium chelatase, subunit ChlI	1	0	0	0
PF01906	Putative heavy-metal-binding	1	0	0	0
PF02183	Homeobox associated leucine zipper	1	0	0	0
PF02413	Caudovirales tail fibre assembly protein	1	0	0	0
PF03237	Terminase-like family	1	0	0	0
PF03245	Bacteriophage Rz lysis protein	1	0	0	0
PF03254	Xyloglucan fucosyltransferase	1	0	0	0
PF03288	Poxvirus D5 protein-like	1	0	0	0
PF03335	Phage tail fibre repeat	1	0	0	0
PF03377	Xanthomonas avirulence protein, Avr/PthA	1	0	0	0
PF03406	Phage tail fibre repeat	1	0	0	0
PF03589	Antitermination protein	1	0	0	0
PF03837	RecT family	1	0	0	0
PF03864	Phage major capsid protein E	1	0	0	0
PF04361	Protein of unknown function (DUF494)	1	0	0	0
PF04363	Protein of unknown function (DUF496)	1	0	0	0
PF04492	Bacteriophage replication protein O	1	0	0	0
PF04576	Zein-binding	1	0	0	0
PF04732	Intermediate filament head (DNA binding) region	1	0	0	0
PF04736	Eclosion hormone	1	0	0	0
PF04859	Plant protein of unknown function (DUF641)	1	0	0	0
PF05100	Phage minor tail protein L	1	0	0	0
PF05136	Phage portal protein, lambda family	1	0	0	0
PF05297	Herpesvirus latent membrane protein 1 (LMP1)	1	0	0	0
PF05354	Phage Head-Tail Attachment	1	0	0	0
PF05531	Nucleopolyhedrovirus P10 protein	1	0	0	0
PF05572	Pregnancy-associated plasma protein-A	1	0	0	0
PF05738	Cna protein B-type domain	1	0	0	0
PF05766	Bacteriophage Lambda NinG protein	1	0	0	0
PF05772	NinB protein	1	0	0	0
PF05876	Phage terminase large subunit (GpA)	1	0	0	0
PF06141	Phage minor tail protein U	1	0	0	0
PF06144	DNA polymerase III, delta subunit	1	0	0	0
PF06223	Minor tail protein T	1	0	0	0
PF06291	Bor protein	1	0	0	0
PF06315	Isocitrate dehydrogenase kinase/phosphatase (AceK)	1	0	0	0
PF06316	Enterobacterial Ail/Lom protein	1	0	0	0
PF06328	Ig-like C2-type domain	1	0	0	0
PF06445	GyrI-like small molecule binding domain	1	0	0	0
PF06687	SUR7/PalI family	1	0	0	0
PF06791	Prophage tail length tape measure protein	1	0	0	0
PF06805	Bacteriophage lambda tail assembly protein I	1	0	0	0
PF06894	Bacteriophage lambda minor tail protein (GpG)	1	0	0	0
PF06954	Resistin	1	0	0	0
PF06992	Replication protein P	1	0	0	0
PF07131	Protein of unknown function (DUF1382)	1	0	0	0
PF07166	Protein of unknown function (DUF1398)	1	0	0	0
PF07227	Protein of unknown function (DUF1423)	1	0	0	0
PF07433	Protein of unknown function (DUF1513)	1	0	0	0
PF07471	Phage DNA packaging protein Nu1	1	0	0	0
PF07484	Phage Tail Collar Domain	1	0	0	0
PF07720	Tetratricopeptide repeat	1	0	0	0
PF08028	Acyl-CoA dehydrogenase, C-terminal domain	1	0	0	0
PF08080	RNPHF zinc finger	1	0	0	0
PF08166	NUC202 domain	1	0	0	0
PF08325	WLM domain	1	0	0	0
PF08374	Protocadherin	1	0	0	0
PF08400	Prophage tail fibre N-terminal	1	0	0	0
PF08656	DASH complex subunit Dad3	1	0	0	0
PF08733	PalH/RIM21	1	0	0	0
PF08831	Class II MHC-associated invariant chain trimerisation domain	1	0	0	0
PF09003	Bacteriophage lambda integrase, N-terminal domain	1	0	0	0
PF09072	Translation machinery associated TMA7	1	0	0	0
PF09304	Cortexillin I, coiled coil	1	0	0	0
PF09307	CLIP, MHC2 interacting	1	0	0	0
PF09327	Domain of unknown function (DUF1983)	1	0	0	0
PF09347	Domain of unknown function (DUF1989)	1	0	0	0
PF09423	PhoD-like phosphatase	1	0	0	0
PF09528	Ehrlichia tandem repeat (Ehrlichia_rpt)	1	0	0	0
PF09718	Lambda phage tail tape-measure protein (Tape_meas_lam_C)	1	0	0	0
PF10106	Uncharacterized protein conserved in bacteria (DUF2345)	1	0	0	0
PF10378	Putative RRM domain	1	0	0	0
PF10659	Trypanosome variant surface glycoprotein C-terminal domain	1	0	0	0
PF10800	Protein of unknown function (DUF2528)	1	0	0	0
PF11412	Disulphide bond corrector protein DsbC	1	0	0	0
PF11438	36-mer N-terminal peptide of the N protein (N36)	1	0	0	0
PF11496	Class II histone deacetylase complex subunits 2 and 3	1	0	0	0
PF11518	Protein of unknown function (DUF3221)	1	0	0	0
PF11617	Putative metal-binding motif	1	0	0	0
PF11700	Vacuole effluxer Atg22 like	1	0	0	0
PF12116	Stage III sporulation protein D	1	0	0	0
PF12142	Polyphenol oxidase middle domain	1	0	0	0
PF12152	Eukaryotic translation initiation factor 4G1	1	0	0	0
PF12191	Tumour necrosis factor receptor stn_TNFRSF12A_TNFR domain	1	0	0	0
PF12245	Bacterial Ig-like domain (group 3)	1	0	0	0
PF12252	Dot/Icm substrate protein	1	0	0	0
PF12421	Fibronectin type III protein	1	0	0	0
PF12709	Central kinetochore-associated	1	0	0	0
PF12718	Tropomyosin like	1	0	0	0
PF13248	zinc-ribbon domain	1	0	0	0
PF13394	4Fe-4S single cluster domain	1	0	0	0
PF13422	Domain of unknown function (DUF4110)	1	0	0	0
PF13488	Glycine zipper	1	0	0	0
PF13550	Putative phage tail protein	1	0	0	0
PF13555	P-loop containing region of AAA domain	1	0	0	0
PF13641	Glycosyltransferase like family 2	1	0	0	0
PF13685	Iron-containing alcohol dehydrogenase	1	0	0	0
PF13806	Rieske-like [2Fe-2S] domain	1	0	0	0
PF13935	Ead/Ea22-like protein	1	0	0	0
PF14000	DNA packaging protein FI	1	0	0	0
PF14223	gag-polypeptide of LTR copia-type	1	0	0	0
PF14653	Insulin growth factor-like family	1	0	0	0
PF14674	FANCI solenoid 1 cap	1	0	0	0
PF14847	Ras-binding domain of Byr2	1	0	0	0
PF15013	CCSMST1 family	1	0	0	0
PF15047	Protein of unknown function (DUF4533)	1	0	0	0
PF15108	Voltage-dependent calcium channel gamma-like subunit protein family	1	0	0	0
PF15188	Coiled-coil domain-containing protein 167	1	0	0	0
PF15272	Spindle pole body component BBP1, C-terminal	1	0	0	0
PF15308	CEP170 C-terminus	1	0	0	0
PF15392	Joubert syndrome-associated	1	0	0	0
PF15401	Tryptophan-ring motif of head of Trimeric autotransporter adhesin	1	0	0	0
PF15624	Kinetochore CENP-C fungal homologue, Mif2, N-terminal	1	0	0	0

[truncated: 2 more sheets: Table S11, Table S12]
